# Supplementary material for: Stereoselective, borane-catalysed synthesis of syn-β-hydroxyketones from α,β-unsaturated ketones
Source: Chem Sci. 2026 May 12;17(26):12917–24. doi: 10.1039/d6sc03052a (PMC13191370; doi:10.1039/d6sc03052a)
Supplement: SC-017-D6SC03052A-s002 [file SC-017-D6SC03052A-s002.cif]

# Supplementary Information (SI) for Chemical Science.
# This journal is © The Royal Society of Chemistry 2026

####################################################################### 
# 
# This file contains crystal structure data downloaded from the 
# Cambridge Structural Database (CSD) hosted by the Cambridge 
# Crystallographic Data Centre (CCDC).
# 
# Full information about CCDC data access policies and citation 
# guidelines are available at http://www.ccdc.cam.ac.uk/access/V1 
# 
# Audit and citation data items may have been added by the CCDC. 
# Please retain this information to preserve the provenance of 
# this file and to allow appropriate attribution of the data. 
# 
#######################################################################

data_SE25003
_database_code_depnum_ccdc_archive 'CCDC 2532647'
loop_
_audit_author_name
_audit_author_address
'Gary S. Nichol'
;The University of Edinburgh
United Kingdom
;
_audit_update_record             
;
2026-02-23 deposited with the CCDC.	2026-05-11 downloaded from the CCDC.
;
# start Validation Reply Form
_vrf_PLAT089_SE25003             
;
PROBLEM: Poor Data / Parameter Ratio (Zmax <= 18) .......       4.84 Note
RESPONSE: NoSpherA2 refinement of acentric light atom structure.
;
# Added during the CSD deposition process: Monday 23 February 2026 10:01 AM
# end Validation Reply Form

_audit_creation_date             2025-03-25
_audit_creation_method           
;
Olex2 1.5-beta
(compiled 2025.03.04 svn.red2d20d0 for OlexSys, GUI svn.r7188)
;
loop_
_audit_author_email
''
g.s.nichol@ed.ac.uk
_chemical_formula_moiety         'C20 H24 O2'
_chemical_formula_sum            'C20 H24 O2'
_chemical_formula_weight         296.412
_chemical_absolute_configuration ad
_chemical_oxdiff_formula         'C20 H24 O2 '
_chemical_oxdiff_usercomment     '@ 100 K JM-03-095'
loop_
_atom_type_symbol
_atom_type_scat_dispersion_real
_atom_type_scat_dispersion_imag
_atom_type_scat_source
_atom_type_scat_dispersion_source
C 0.01788 0.00908 'NoSpherA2: Chem.Sci. 2021, DOI:10.1039/D0SC05526C'
'Brennan, Cowan, Rev. Sci. Instrum., 1992, 63, 850'
H 0.00000 0.00000 'NoSpherA2: Chem.Sci. 2021, DOI:10.1039/D0SC05526C'
'Brennan, Cowan, Rev. Sci. Instrum., 1992, 63, 850'
O 0.04960 0.03234 'NoSpherA2: Chem.Sci. 2021, DOI:10.1039/D0SC05526C'
'Brennan, Cowan, Rev. Sci. Instrum., 1992, 63, 850'

_space_group_crystal_system      orthorhombic
_space_group_IT_number           19
_space_group_name_H-M_alt        'P 21 21 21'
_space_group_name_Hall           ' P 2ac 2ab'
loop_
_space_group_symop_id
_space_group_symop_operation_xyz
1 x,y,z
2 x+1/2,-y+1/2,-z
3 -x,y+1/2,-z+1/2
4 -x+1/2,-y,z+1/2

_symmetry_Int_Tables_number      19
_cell_length_a                   7.83692(3)
_cell_length_b                   12.51912(4)
_cell_length_c                   16.83910(5)
_cell_angle_alpha                90
_cell_angle_beta                 90
_cell_angle_gamma                90
_cell_volume                     1652.106(9)
_cell_formula_units_Z            4
_cell_measurement_reflns_used    86023
_cell_measurement_temperature    100.00(10)
_cell_measurement_theta_max      77.0380
_cell_measurement_theta_min      2.6640
_exptl_absorpt_coefficient_mu    0.587
_exptl_absorpt_correction_T_max  0.94569
_exptl_absorpt_correction_T_min  0.94569
_exptl_absorpt_correction_type   multi-scan
_exptl_absorpt_process_details   
;
CrysAlisPro 1.171.43.144a (Rigaku Oxford Diffraction, 2024)
Spherical absorption correction
using equivalent radius and absorption coefficient.
Empirical absorption correction using spherical harmonics,
implemented in SCALE3 ABSPACK scaling algorithm.
;
_exptl_crystal_colour            colourless
_exptl_crystal_colour_primary    colourless
_exptl_crystal_density_diffrn    1.192
_exptl_crystal_description       block
_exptl_crystal_F_000             641.955
loop_
_exptl_crystal_face_index_h
_exptl_crystal_face_index_k
_exptl_crystal_face_index_l
_exptl_crystal_face_perp_dist
4 -4 0 0.0785
-1 -7 5 0.0570
1 7 -5 0.0246
3 6 4 0.0349
0 -5 -8 0.0561
-4 -5 3 0.0782
0 5 8 0.0307
-4 4 1 0.0664
0 5 -9 0.0318
3 -3 8 0.0713

_exptl_crystal_recrystallization_method 'Slow cooling in diethyl ether'
_exptl_crystal_size_max          0.18
_exptl_crystal_size_mid          0.11
_exptl_crystal_size_min          0.08
_exptl_crystal_size_rad          0.061
loop_
_exptl_oxdiff_crystal_face_indexfrac_h
_exptl_oxdiff_crystal_face_indexfrac_k
_exptl_oxdiff_crystal_face_indexfrac_l
_exptl_oxdiff_crystal_face_x
_exptl_oxdiff_crystal_face_y
_exptl_oxdiff_crystal_face_z
4.4670 -3.8748 0.4780 0.9006 -0.0207 0.4341
-0.6645 -7.2850 4.6217 0.7074 -0.0200 -0.7065
0.8375 7.2263 -4.6577 -0.6823 0.0194 0.7308
2.5521 6.4513 3.7580 -0.2505 -0.7047 0.6638
-0.2202 -5.3371 -8.2330 0.3314 0.9396 -0.0849
-3.9123 -4.7949 2.6676 0.0538 0.1436 -0.9882
0.3592 5.4612 8.0615 -0.3304 -0.9362 0.1198
-4.4452 3.9284 0.6050 -0.8829 -0.0724 -0.4640
-0.1691 4.8918 -8.7179 -0.6519 0.5014 0.5688
2.7818 -3.3362 7.9785 0.7933 -0.6071 -0.0453

_diffrn_reflns_av_R_equivalents  0.0206
_diffrn_reflns_av_unetI/netI     0.0048
_diffrn_reflns_Laue_measured_fraction_full 0.9994
_diffrn_reflns_Laue_measured_fraction_max 0.9985
_diffrn_reflns_limit_h_max       9
_diffrn_reflns_limit_h_min       -9
_diffrn_reflns_limit_k_max       15
_diffrn_reflns_limit_k_min       -15
_diffrn_reflns_limit_l_max       21
_diffrn_reflns_limit_l_min       -21
_diffrn_reflns_number            106605
_diffrn_reflns_point_group_measured_fraction_full 0.9997
_diffrn_reflns_point_group_measured_fraction_max 0.9969
_diffrn_reflns_theta_full        67.6840
_diffrn_reflns_theta_max         77.29
_diffrn_reflns_theta_min         4.40
_diffrn_ambient_environment      N~2~
_diffrn_ambient_temperature      100.00(10)
_diffrn_detector                 'Hybrid Pixel Array Detector'
_diffrn_detector_area_resol_mean 10.0000
_diffrn_detector_type            'HyPix-Arc 100'
_diffrn_measured_fraction_theta_full 0.9994
_diffrn_measured_fraction_theta_max 0.9985
_diffrn_measurement_details      
;
List of Runs (angles in degrees, time in seconds):

  # Type    Start    End  Width  t~exp~   \w     \q     \k     \f   Frames
#--------------------------------------------------------------------------
  1  \w     -3.00  75.00   0.50    0.09    --   51.49 -95.00-132.00  156
  2  \w     -3.00  75.00   0.50    0.09    --   51.49 -95.00-132.00  156
  3  \w    -92.00 -25.00   0.50    0.35    --  -87.42  95.00 -22.00  134
  4  \w   -150.00 -99.00   0.50    0.35    --  -87.42 -95.00-132.00  102
  5  \w     40.00  92.00   0.50    0.35    --  102.65 -95.00-132.00  104
  6  \w    105.00 165.00   0.50    0.35    --  102.65  95.00 -22.00  120
  7  \w    -31.00  -1.00   0.50    0.09    --    2.00 112.00-177.03   60
  8  \w    -55.00 -16.00   0.50    0.09    --   -6.00 134.00  42.77   78
  9  \w      0.00  26.00   0.50    0.09    --   10.00  76.00  29.45   52
 10  \w     10.00  36.00   0.50    0.09    --   18.00  72.00   2.43   52
 11  \w     17.00  44.00   0.50    0.09    --   22.00  68.00-138.94   54
 12  \w     25.00  51.00   0.50    0.09    --   30.00  66.00 106.17   52
 13  \w     27.00  56.00   0.50    0.09    --   30.00  63.00 -41.01   58
 14  \w     26.00  54.00   0.50    0.09    --   30.00  64.00 -65.43   56
 15  \w     27.00  56.00   0.50    0.09    --   30.00  63.00  -4.26   58
 16  \w     25.00  51.00   0.50    0.09    --   30.00  66.00  21.97   52
 17  \w     25.00  51.00   0.50    0.09    --   30.00  66.00  62.90   52
 18  \w     26.00  53.00   0.50    0.09    --   30.00  65.00-177.90   54
 19  \w     25.00  51.00   0.50    0.09    --   30.00  66.00-142.50   52
 20  \w     26.00  54.00   0.50    0.09    --   30.00  64.00 173.40   56
 21  \w     33.00  59.00   0.50    0.09    --   34.00  58.00-126.50   52
 22  \w     32.00  59.00   0.50    0.09    --   34.00  60.00 -18.95   54
 23  \w     32.00  59.00   0.50    0.09    --   34.00  59.00 126.79   54
 24  \w     31.00  59.00   0.50    0.09    --   34.00  62.00 140.63   56
 25  \w     31.00  59.00   0.50    0.09    --   34.00  62.00  76.58   56
 26  \w     31.00  59.00   0.50    0.09    --   34.00  61.00-169.40   56
 27  \w     31.00  59.00   0.50    0.09    --   34.00  61.00  -7.85   56
 28  \w     31.00  59.00   0.50    0.09    --   34.00  61.00-112.73   56
 29  \w   -108.00 -38.00   0.50    0.09    --  -38.00 -52.00-128.33  140
 30  \w     37.00 107.00   0.50    0.09    --   38.00  55.00 -92.59  140
 31  \w   -107.00 -38.00   0.50    0.09    --  -38.00 -54.00-160.53  138
 32  \w     49.00 119.00   0.50    0.09    --   50.00  55.00  70.85  140
 33  \w     49.00 119.00   0.50    0.09    --   50.00  55.00 101.63  140
 34  \w     50.00 120.00   0.50    0.09    --   50.00  53.00   4.66  140
 35  \w     51.00 121.00   0.50    0.09    --   51.49  55.00-159.74  140
 36  \w     53.00 122.00   0.50    0.09    --   51.49  48.00-123.01  138
 37  \w     51.00 121.00   0.50    0.09    --   51.49  55.00 -77.96  140
 38  \w     51.00 121.00   0.50    0.09    --   51.49  54.00-104.24  140
 39  \w     52.00 121.00   0.50    0.09    --   51.49  52.00  20.25  138
 40  \w     52.00 122.00   0.50    0.09    --   51.49  51.00 143.55  140
 41  \w     52.00 122.00   0.50    0.09    --   51.49  51.00  -2.31  140
 42  \w     52.00 121.00   0.50    0.09    --   51.49  52.00  29.45  138
 43  \w     52.00 121.00   0.50    0.09    --   51.49  52.00-123.24  138
 44  \w    -81.00 -55.00   0.50    0.09    --  -54.00 -55.00 123.35   52
 45  \w    -81.00 -55.00   0.50    0.09    --  -54.00 -55.00 -75.57   52
 46  \w    -82.00 -56.00   0.50    0.09    --  -54.00 -54.00 160.31   52
 47  \w    -81.00 -55.00   0.50    0.09    --  -54.00 -54.00 111.59   52
 48  \w    -78.00 -53.00   0.50    0.09    --  -54.00 -55.00-110.64   50
 49  \w    -78.00 -53.00   0.50    0.09    --  -54.00 -55.00 141.14   50
 50  \w    -80.00 -54.00   0.50    0.09    --  -54.00 -53.00 -13.31   52
 51  \w    -42.00  -6.00   0.50    0.09    --  -54.99  95.00 -22.00   72
 52  \w    -88.00 -62.00   0.50    0.09    --  -58.00 -47.00 -47.31   52
 53  \w    -84.00 -58.00   0.50    0.09    --  -58.00 -55.00 154.48   52
 54  \w    -84.00 -58.00   0.50    0.09    --  -58.00 -52.00-153.35   52
 55  \w    -85.00 -60.00   0.50    0.09    --  -58.00 -47.00-173.12   50
 56  \w    -85.00 -59.00   0.50    0.09    --  -58.00 -55.00 109.88   52
 57  \w    -84.00 -58.00   0.50    0.09    --  -58.00 -55.00  77.31   52
 58  \w    -83.00 -57.00   0.50    0.09    --  -58.00 -55.00  51.68   52
 59  \w    -89.00 -63.00   0.50    0.09    --  -62.00 -54.00 -84.41   52
 60  \w    -89.00 -63.00   0.50    0.09    --  -62.00 -55.00-113.37   52
 61  \w    -88.00 -62.00   0.50    0.09    --  -62.00 -52.00  26.15   52
 62  \w    -91.00 -65.00   0.50    0.09    --  -66.00 -55.00-133.88   52
 63  \w    -92.00 -66.00   0.50    0.09    --  -66.00 -51.00  95.08   52
 64  \w    -91.00 -66.00   0.50    0.09    --  -66.00 -54.00  15.82   50
 65  \w   -102.00 -76.00   0.50    0.09    --  -66.00 -48.00-164.41   52
 66  \w   -102.00 -71.00   0.50    0.09    --  -66.00 -46.00 119.18   62
 67  \w    -91.00 -65.00   0.50    0.09    --  -66.00 -55.00 109.43   52
 68  \w    -91.00 -66.00   0.50    0.09    --  -66.00 -54.00 -90.11   50
 69  \w    -95.00 -69.00   0.50    0.09    --  -66.00 -47.00-140.71   52
 70  \w    -94.00 -68.00   0.50    0.09    --  -66.00 -49.00 150.50   52
 71  \w    -95.00 -69.00   0.50    0.09    --  -66.00 -48.00  45.34   52
 72  \w    -91.00 -65.00   0.50    0.09    --  -66.00 -55.00 -38.88   52
 73  \w    -92.00 -66.00   0.50    0.09    --  -66.00 -55.00 -52.86   52
 74  \w    -95.00 -69.00   0.50    0.09    --  -70.00 -55.00-178.99   52
 75  \w    -96.00 -70.00   0.50    0.09    --  -70.00 -54.00 -13.81   52
 76  \w    -96.00 -70.00   0.50    0.09    --  -70.00 -54.00-173.13   52
 77  \w    -95.00 -69.00   0.50    0.09    --  -70.00 -55.00 -20.31   52
 78  \w    -98.00 -72.00   0.50    0.09    --  -70.00 -52.00  95.88   52
 79  \w    -96.00 -70.00   0.50    0.09    --  -70.00 -52.00 142.84   52
 80  \w    -97.00 -71.00   0.50    0.09    --  -70.00 -53.00 152.40   52
 81  \w    -96.00 -70.00   0.50    0.09    --  -70.00 -55.00 -62.99   52
 82  \w   -100.00 -74.00   0.50    0.09    --  -70.00 -45.00-134.36   52
 83  \w    -96.00 -70.00   0.50    0.09    --  -70.00 -54.00  76.74   52
 84  \w   -104.00 -78.00   0.50    0.09    --  -74.00 -52.00  40.92   52
 85  \w   -100.00 -74.00   0.50    0.09    --  -74.00 -55.00-147.92   52
 86  \w   -102.00 -76.00   0.50    0.09    --  -74.00 -51.00  72.90   52
 87  \w    -99.00 -74.00   0.50    0.09    --  -74.00 -53.00 139.84   50
 88  \w   -101.00 -75.00   0.50    0.09    --  -74.00 -51.00  55.02   52
 89  \w    -99.00 -74.00   0.50    0.09    --  -74.00 -53.00-138.42   50
 90  \w   -110.00 -84.00   0.50    0.09    --  -78.00 -45.00 -73.18   52
 91  \w   -105.00 -79.00   0.50    0.09    --  -78.00 -49.00 110.34   52
 92  \w   -106.00 -80.00   0.50    0.09    --  -78.00 -57.00 146.02   52
 93  \w   -105.00 -80.00   0.50    0.09    --  -78.00 -57.00   8.20   50
 94  \w   -104.00 -78.00   0.50    0.09    --  -78.00 -53.00-159.33   52
 95  \w   -108.00 -82.00   0.50    0.35    --  -82.00 -56.00-133.84   52
 96  \w   -107.00 -81.00   0.50    0.35    --  -82.00 -56.00-102.16   52
 97  \w   -106.00 -80.00   0.50    0.35    --  -82.00 -60.00 110.58   52
 98  \w   -105.00 -80.00   0.50    0.35    --  -82.00 -58.00 -83.67   50
 99  \w   -144.00-118.00   0.50    0.35    --  -82.00 -58.00 -83.67   52
100  \w   -106.00 -80.00   0.50    0.35    --  -82.00 -58.00  13.16   52
101  \w   -108.00 -82.00   0.50    0.35    --  -82.00 -53.00-179.99   52
102  \w   -108.00 -81.00   0.50    0.35    --  -82.00 -55.00  31.28   54
103  \w   -109.00 -82.00   0.50    0.35    --  -82.00 -57.00-118.18   54
104  \w   -106.00 -80.00   0.50    0.35    --  -82.00 -60.00 143.39   52
105  \w   -106.00 -80.00   0.50    0.35    --  -82.00 -61.00-106.48   52
106  \w   -107.00 -80.00   0.50    0.35    --  -82.00 -58.00-157.10   54
107  \w   -107.00 -80.00   0.50    0.35    --  -82.00 -60.00 -67.40   54
108  \w   -124.00 -80.00   0.50    0.35    --  -82.00 -59.00-162.47   88
109  \w   -109.00 -82.00   0.50    0.35    --  -82.00 -57.00 -61.23   54
110  \w   -109.00 -82.00   0.50    0.35    --  -82.00 -55.00 130.53   54
111  \w   -111.00 -84.00   0.50    0.35    --  -86.00 -59.00 178.46   54
112  \w   -110.00 -83.00   0.50    0.35    --  -86.00 -62.00 174.18   54
113  \w   -101.00 -61.00   0.50    0.35    --  -87.42 125.00   0.00   80
114  \w   -111.00 -85.00   0.50    0.35    --  -87.42 -61.00  60.00   52
115  \w   -115.00 -89.00   0.50    0.35    --  -87.42 -61.00  90.00   52
116  \w    -56.00 -30.00   0.50    0.35    --  -87.42 125.00   0.00   52
117  \w   -113.00 -87.00   0.50    0.35    --  -90.00 -61.00-169.03   52
118  \w   -114.00 -88.00   0.50    0.35    --  -90.00 -60.00 110.48   52
119  \w   -112.00 -86.00   0.50    0.35    --  -90.00 -63.00  -8.36   52
120  \w   -112.00 -86.00   0.50    0.35    --  -90.00 -63.00 -19.48   52
121  \w   -114.00 -87.00   0.50    0.35    --  -90.00 -63.00 -59.10   54
122  \w   -111.00 -86.00   0.50    0.35    --  -90.00 -64.00 -29.06   50
123  \w   -122.00 -86.00   0.50    0.35    --  -90.00 -64.00-131.25   72
124  \w   -112.00 -86.00   0.50    0.35    --  -90.00 -64.00 170.93   52
125  \w   -112.00 -86.00   0.50    0.35    --  -90.00 -64.00  97.90   52
126  \w   -114.00 -87.00   0.50    0.35    --  -90.00 -63.00  48.30   54
127  \w   -155.00-130.00   0.50    0.35    --  -90.00 -63.00  48.30   50
128  \w   -112.00 -86.00   0.50    0.35    --  -90.00 -64.00 -27.36   52
129  \w   -112.00 -86.00   0.50    0.35    --  -90.00 -64.00 -80.86   52
130  \w   -117.00 -91.00   0.50    0.35    --  -94.00 -62.00 -21.28   52
131  \w   -116.00 -90.00   0.50    0.35    --  -94.00 -63.00-126.35   52
132  \w   -116.00 -90.00   0.50    0.35    --  -94.00 -64.00 136.10   52
133  \w   -146.00 -89.00   0.50    0.35    --  -94.00 -67.00   4.92  114
134  \w   -121.00 -93.00   0.50    0.35    --  -95.50 -61.00 108.15   56
135  \w   -125.00 -95.00   0.50    0.35    --  -95.50 -60.00  57.16   60
136  \w    -93.00 -63.00   0.50    0.35    --  -95.50 101.00  58.51   60
137  \w   -156.00-126.00   0.50    0.35    --  -95.50 -60.00 138.51   60
138  \w   -117.00 -91.00   0.50    0.35    --  -95.50 -65.00  79.00   52
139  \w   -125.00 -91.00   0.50    0.35    --  -95.50 -65.00-143.20   68
140  \w   -119.00 -93.00   0.50    0.35    --  -95.50 -63.00-179.48   52
141  \w   -121.00 -91.00   0.50    0.35    --  -95.50 -64.00 -58.24   60
142  \w   -117.00 -91.00   0.50    0.35    --  -95.50 -64.00-122.65   52
143  \w   -118.00 -92.00   0.50    0.35    --  -95.50 -62.00 122.58   52
144  \w    -93.00 -47.00   0.50    0.35    --  -95.50  91.00 -75.08   92
145  \w    -93.00 -62.00   0.50    0.35    --  -95.50  98.00 -31.29   62
146  \w    -91.00 -36.00   0.50    0.35    --  -95.50 100.00 139.81  110
147  \w   -122.00 -96.00   0.50    0.35    --  -95.50 -56.00  33.83   52
148  \w   -115.00 -90.00   0.50    0.35    --  -95.50 -67.00-149.60   50
149  \w   -124.00 -94.00   0.50    0.35    --  -95.50 -61.00-177.95   60
150  \w   -123.00 -97.00   0.50    0.35    --  -95.50 -53.00-113.44   52
151  \w   -119.00 -93.00   0.50    0.35    --  -95.50 -61.00 -98.28   52
152  \w   -149.00-123.00   0.50    0.35    --  -95.50 -61.00  77.56   52
153  \w   -125.00 -96.00   0.50    0.35    --  -95.50 -53.00  35.70   58
154  \w   -118.00 -91.00   0.50    0.35    --  -95.50 -64.00 -30.49   54
155  \w   -120.00 -92.00   0.50    0.35    --  -95.50 -62.00 168.42   56
156  \w    -97.00 -35.00   0.50    0.35    --  -95.50 114.00-170.99  124
157  \w   -120.00 -93.00   0.50    0.35    --  -95.50 -62.00  89.93   54
158  \w   -116.00 -91.00   0.50    0.35    --  -95.50 -64.00-134.30   50
159  \w   -118.00 -93.00   0.50    0.35    --  -95.50 -69.00-119.73   50
160  \w   -149.00-123.00   0.50    0.35    --  -95.50 -62.00 168.42   52
161  \w    -97.00 -65.00   0.50    0.35    --  -95.50 115.00 158.68   64
162  \w   -132.00 -93.00   0.50    0.35    --  -95.50 -61.00-160.44   78
163  \w   -118.00 -93.00   0.50    0.35    --  -95.50 -61.00  77.56   50
164  \w   -127.00 -96.00   0.50    0.35    --  -95.50 -61.00  69.38   62
165  \w   -132.00 -93.00   0.50    0.35    --  -95.50 -61.00  26.13   78
166  \w   -122.00 -96.00   0.50    0.35    --  -95.50 -56.00 -85.14   52
167  \w   -160.00-134.00   0.50    0.35    --  -95.50 -61.00  26.13   52
168  \w   -125.00 -94.00   0.50    0.35    --  -95.50 -56.00 119.90   62
169  \w   -147.00 -93.00   0.50    0.35    --  -95.50 -65.00 -38.10  108
170  \w   -124.00 -92.00   0.50    0.35    --  -95.50 -62.00 143.54   64
171  \w   -120.00 -95.00   0.50    0.35    --  -95.50 -60.00  96.78   50
172  \w   -116.00 -91.00   0.50    0.35    --  -95.50 -64.00  65.56   50
173  \w   -117.00 -91.00   0.50    0.35    --  -95.50 -65.00-162.35   52
174  \w   -116.00 -91.00   0.50    0.35    --  -95.50 -64.00-118.39   50
175  \w   -118.00 -93.00   0.50    0.35    --  -95.50 -61.00   2.55   50
176  \w    -92.00 -66.00   0.50    0.35    --  -95.50  93.00 141.66   52
177  \w   -117.00 -90.00   0.50    0.35    --  -95.50 -68.00 -86.57   54
178  \w   -124.00 -93.00   0.50    0.35    --  -95.50 -61.00 159.04   62
179  \w    -93.00 -67.00   0.50    0.35    --  -95.50  98.00 -13.45   52
180  \w   -122.00 -95.00   0.50    0.35    --  -95.50 -60.00 138.51   54
181  \w   -119.00 -92.00   0.50    0.35    --  -95.50 -64.00-138.63   54
182  \w    -92.00 -66.00   0.50    0.35    --  -95.50  98.00  99.43   52
183  \w    -93.00 -66.00   0.50    0.35    --  -95.50  98.00   1.97   54
184  \w   -118.00 -92.00   0.50    0.35    --  -95.50 -66.00-145.70   52
185  \w   -117.00 -91.00   0.50    0.35    --  -95.50 -64.00  32.60   52
186  \w    118.00 153.00   0.50    0.35    --  102.65 125.00-150.00   70
187  \w    107.00 160.00   0.50    0.35    --  102.65  77.00 150.00  106
188  \w     55.00  81.00   0.50    0.35    --  102.65 -95.00 -90.00   52
189  \w    135.00 165.00   0.50    0.35    --  102.65  30.00 -60.00   60
190  \w     40.00  65.00   0.50    0.35    --  102.65 -95.00 150.00   50
191  \w     38.00  69.00   0.50    0.35    --  102.65-125.00   0.00   62
192  \w    106.00 160.00   0.50    0.35    --  102.65  77.00 -90.00  108
193  \w    119.00 145.00   0.50    0.35    --  102.65  77.00  30.00   52
194  \w    115.00 141.00   0.50    0.35    --  102.65  77.00 -60.00   52
195  \w     41.00  67.00   0.50    0.35    --  102.65-125.00  30.00   52
196  \w     40.00  70.00   0.50    0.35    --  102.65 -77.00  30.00   60
197  \w     56.00  91.00   0.50    0.35    --  102.65-125.00  90.00   70
198  \w     41.00  70.00   0.50    0.35    --  102.65 -77.00-120.00   58
199  \w     40.00  91.00   0.50    0.35    --  102.65-125.00 -30.00  102
200  \w    133.00 167.00   0.50    0.35    --  102.65  61.00  60.00   68
201  \w    115.00 155.00   0.50    0.35    --  102.65 125.00  90.00   80
202  \w    100.00 126.00   0.50    0.35    --  102.65  61.00  60.00   52
203  \w    105.00 131.00   0.50    0.35    --  102.65  61.00 -90.00   52
204  \w    130.00 159.00   0.50    0.35    --  102.65  61.00-120.00   58
205  \w    145.00 173.00   0.50    0.35    --  102.65  45.00-150.00   56
206  \w    107.00 142.00   0.50    0.35    --  102.65  45.00-150.00   70
207  \w    100.00 129.00   0.50    0.35    --  102.65  61.00 120.00   58
208  \w    101.00 127.00   0.50    0.35    --  102.65  61.00-120.00   52
209  \w     40.00  65.00   0.50    0.35    --  102.65 -77.00 120.00   50
210  \w     39.00  98.00   0.50    0.35    --  102.65-125.00 150.00  118
211  \w    106.00 157.00   0.50    0.35    --  102.65 125.00  30.00  102
212  \w    105.00 131.00   0.50    0.35    --  102.65  30.00 120.00   52
213  \w    118.00 155.00   0.50    0.35    --  102.65  30.00-120.00   74
214  \w     40.00  91.00   0.50    0.35    --  102.65 -95.00-180.00  102
215  \w    118.00 144.00   0.50    0.35    --  102.65  30.00-180.00   52
216  \w    124.00 150.00   0.50    0.35    --  102.65  45.00  60.00   52
217  \w    140.00 172.00   0.50    0.35    --  102.65  45.00  30.00   64
218  \w    109.00 135.00   0.50    0.35    --  102.65  45.00  30.00   52
219  \w    106.00 133.00   0.50    0.35    --  102.65  45.00 -30.00   54
220  \w    105.00 131.00   0.50    0.35    --  102.65  45.00-180.00   52
221  \w     51.00  77.00   0.50    0.35    --  102.65-125.00  60.00   52
222  \w     40.00  68.00   0.50    0.35    --  102.65-125.00 -60.00   56
223  \w     40.00  65.00   0.50    0.35    --  102.65 -77.00 150.00   50
224  \w     62.00  88.00   0.50    0.35    --  102.65 -95.00 120.00   52
225  \w    111.00 161.00   0.50    0.35    --  102.65  77.00 120.00  100
226  \w    100.00 142.00   0.50    0.35    --  102.65  61.00 150.00   84
227  \w    106.00 139.00   0.50    0.35    --  102.65  77.00  90.00   66
228  \w     63.00  89.00   0.50    0.35    --  102.65 -95.00  60.00   52
229  \w    143.00 168.00   0.50    0.35    --  102.65  61.00 -60.00   50
230  \w     48.00  90.00   0.50    0.35    --  102.65 -95.00-120.00   84
231  \w    114.00 147.00   0.50    0.35    --  102.65 125.00 120.00   66
232  \w    127.00 153.00   0.50    0.35    --  102.65 125.00 -60.00   52
233  \w    131.00 157.00   0.50    0.35    --  102.65 125.00-120.00   52
234  \w    101.00 126.00   0.50    0.35    --  102.65  61.00 -60.00   50
235  \w    114.00 139.00   0.50    0.35    --  102.65 125.00-180.00   50
236  \w    148.00 173.00   0.50    0.35    --  102.65  45.00  90.00   50
237  \w     51.00  92.00   0.50    0.35    --  102.65 -95.00  30.00   82
238  \w    106.00 144.00   0.50    0.35    --  102.65  45.00  90.00   76
239  \w     41.00  90.00   0.50    0.35    --  102.65 -95.00-150.00   98
240  \w     43.00  69.00   0.50    0.35    --  102.65 -77.00 -60.00   52
241  \w    111.00 138.00   0.50    0.35    --  102.65  45.00   0.00   54
242  \w     66.00  91.00   0.50    0.35    --  102.65 -95.00 -60.00   50
243  \w    103.00 147.00   0.50    0.35    --  102.65  61.00 -30.00   88
244  \w     39.00  71.00   0.50    0.35    --  102.65-125.00 120.00   64
245  \w     75.00 100.00   0.50    0.35    --  102.65-125.00-150.00   50
246  \w    103.00 136.00   0.50    0.35    --  102.65  61.00   0.00   66
247  \w     38.00  64.00   0.50    0.35    --  102.65-125.00-150.00   52
248  \w     73.00  99.00   0.50    0.35    --  102.65-125.00-180.00   52
249  \w    119.00 164.00   0.50    0.35    --  102.65  77.00   0.00   90
250  \w    107.00 156.00   0.50    0.35    --  102.65  77.00 -30.00   98
251  \w    108.00 173.00   0.50    0.35    --  102.65  45.00 -90.00  130
252  \w    136.00 169.00   0.50    0.35    --  102.65  61.00-180.00   66
253  \w    109.00 139.00   0.50    0.35    --  102.65  45.00-120.00   60
254  \w    132.00 162.00   0.50    0.35    --  102.65 125.00 -90.00   60
255  \w    100.00 131.00   0.50    0.35    --  102.65  61.00  30.00   62
256  \w     59.00  85.00   0.50    0.35    --  102.65 -95.00  90.00   52
257  \w    102.00 128.00   0.50    0.35    --  102.65  61.00-180.00   52
258  \w    118.00 144.00   0.50    0.35    --  102.65  15.00 150.00   52
;
_diffrn_measurement_device       'four-circle diffractometer'
_diffrn_measurement_device_type  'XtaLAB Synergy R, HyPix-Arc 100'
_diffrn_measurement_method       '\w scans'
_diffrn_orient_matrix_type       
'CrysAlisPro convention (1999,Acta A55,543-557)'
_diffrn_orient_matrix_UB_11      0.1164784000
_diffrn_orient_matrix_UB_12      -0.0958317000
_diffrn_orient_matrix_UB_13      0.0187505000
_diffrn_orient_matrix_UB_21      -0.0361726000
_diffrn_orient_matrix_UB_22      -0.0465915000
_diffrn_orient_matrix_UB_23      -0.0829604000
_diffrn_orient_matrix_UB_31      0.1541754000
_diffrn_orient_matrix_UB_32      0.0615416000
_diffrn_orient_matrix_UB_33      -0.0337026000
_diffrn_oxdiff_digest_hkl        
;
43ffe5088357609104462d10a18c9fbe4a7ec1
;
_diffrn_radiation_monochromator  mirror
_diffrn_radiation_probe          x-ray
_diffrn_radiation_type           'Cu K\a'
_diffrn_radiation_wavelength     1.54184
_diffrn_source                   'Rotating-anode X-ray tube'
_diffrn_source_current           30.0
_diffrn_source_type              'PhotonJet R (Cu) X-ray Source'
_diffrn_source_voltage           40.0
_reflns_Friedel_coverage         0.995
_reflns_limit_h_max              9
_reflns_limit_h_min              -9
_reflns_limit_k_max              15
_reflns_limit_k_min              -15
_reflns_limit_l_max              21
_reflns_limit_l_min              -21
_reflns_number_gt                3473
_reflns_number_total             3485
_reflns_threshold_expression     I>=2u(I)
_computing_cell_refinement       'CrysAlisPro 1.171.43.144a (Rigaku OD, 2024)'
_computing_data_collection       'CrysAlisPro 1.171.43.144a (Rigaku OD, 2024)'
_computing_data_reduction        'CrysAlisPro 1.171.43.144a (Rigaku OD, 2024)'
_computing_molecular_graphics    'Olex2 1.5-beta (Dolomanov et al., 2009)'
_computing_publication_material  'Olex2 1.5-beta (Dolomanov et al., 2009)'
_computing_structure_refinement  'olex2.refine 1.5-beta (Bourhis et al., 2015)'
_computing_structure_solution    'SHELXS  (Sheldrick, 2008)'
_refine_diff_density_max         0.0393
_refine_diff_density_min         -0.0604
_refine_diff_density_rms         0.0110
_refine_ls_abs_structure_details 
'Hooft, R.W.W., Straver, L.H., Spek, A.L. (2010). J. Appl. Cryst., 43, 665-668.'
_refine_ls_abs_structure_Flack   0.011(13)
_refine_ls_d_res_high            0.7903
_refine_ls_d_res_low             10.0468
_refine_ls_goodness_of_fit_ref   1.7886
_refine_ls_hydrogen_treatment    refall
_refine_ls_matrix_type           full
_refine_ls_number_constraints    0
_refine_ls_number_parameters     415
_refine_ls_number_reflns         3485
_refine_ls_number_restraints     0
_refine_ls_R_factor_all          0.0068
_refine_ls_R_factor_gt           0.0067
_refine_ls_restrained_S_all      1.7886
_refine_ls_shift/su_max          0.0005
_refine_ls_shift/su_mean         0.0002
_refine_ls_structure_factor_coef Fsqd
_refine_ls_weighting_details     
'w=1/[\s^2^(Fo^2^)+(0.0061P)^2^] where P=(Fo^2^+2Fc^2^)/3'
_refine_ls_weighting_scheme      calc
_refine_ls_wR_factor_gt          0.0161
_refine_ls_wR_factor_ref         0.0161
_refine_special_details          'NoSpherA2 refinement'
_olex2_refinement_description    
;
;
_olex2_refine_details            
;
Refinement using NoSpherA2, an implementation of
NOn-SPHERical Atom-form-factors in Olex2.
Please cite:
F. Kleemiss et al. Chem. Sci. DOI 10.1039/D0SC05526C - 2021
NoSpherA2 implementation of HAR makes use of
tailor-made aspherical atomic form factors calculated
on-the-fly from a Hirshfeld-partitioned electron density (ED) - not from
spherical-atom form factors.

The ED is calculated from a gaussian basis set single determinant SCF
wavefunction - either Hartree-Fock or DFT using selected funtionals
- for a fragment of the crystal.
This fragment can be embedded in an electrostatic crystal field by employing cluster charges
or modelled using implicit solvation models, depending on the software used.
The following options were used:
   SOFTWARE:       ORCA 5.0
   PARTITIONING:   NoSpherA2
   INT ACCURACY:   Normal
   METHOD:         r2SCAN
   BASIS SET:      cc-pVTZ
   CHARGE:         0
   MULTIPLICITY:   1
   DATE:           2025-03-25_09-55-17
;
_atom_sites_solution_primary     direct
loop_
_atom_site_label
_atom_site_type_symbol
_atom_site_fract_x
_atom_site_fract_y
_atom_site_fract_z
_atom_site_U_iso_or_equiv
_atom_site_adp_type
_atom_site_occupancy
_atom_site_refinement_flags_posn
O1 O 0.23921(2) 0.117342(15) 0.541728(10) 0.01711(4) Uani 1.000000 .
H1 H 0.2647(5) 0.1917(3) 0.5412(3) 0.0382(10) Uani 1.000000 .
O2 O -0.26545(2) 0.163232(13) 0.452394(11) 0.02229(4) Uani 1.000000 .
C1 C 0.07916(4) 0.168592(19) 0.393464(14) 0.01772(5) Uani 1.000000 .
H1a H 0.0483(5) 0.2476(3) 0.41863(19) 0.0337(9) Uani 1.000000 .
H1b H 0.2194(4) 0.1609(3) 0.3938(2) 0.0322(8) Uani 1.000000 .
C2 C 0.00704(3) 0.081652(18) 0.448980(13) 0.01435(5) Uani 1.000000 .
H2 H 0.0606(4) 0.0031(2) 0.43217(18) 0.0250(7) Uani 1.000000 .
C3 C 0.05905(3) 0.106409(17) 0.536197(13) 0.01425(5) Uani 1.000000 .
H3 H -0.0033(4) 0.1825(2) 0.55120(19) 0.0279(8) Uani 1.000000 .
C4 C 0.00336(4) 0.020227(19) 0.594598(14) 0.01743(5) Uani 1.000000 .
H4a H 0.0750(5) -0.0540(2) 0.57924(19) 0.0361(9) Uani 1.000000 .
H4b H -0.1332(5) 0.0025(3) 0.5863(2) 0.0374(9) Uani 1.000000 .
C5 C 0.03542(4) 0.049010(19) 0.681750(14) 0.01883(5) Uani 1.000000 .
H5 H 0.1724(5) 0.0672(3) 0.68753(19) 0.0333(8) Uani 1.000000 .
C6 C -0.00501(4) -0.04569(3) 0.735659(16) 0.02730(6) Uani 1.000000 .
H6a H 0.0694(7) -0.1166(3) 0.7179(2) 0.0565(12) Uani 1.000000 .
H6b H 0.0281(6) -0.0283(3) 0.7976(2) 0.0483(11) Uani 1.000000 .
H6c H -0.1410(6) -0.0646(4) 0.7339(2) 0.0597(13) Uani 1.000000 .
C7 C -0.06549(6) 0.14716(3) 0.706913(19) 0.03805(8) Uani 1.000000 .
H19a H -0.0293(8) 0.2187(3) 0.6739(3) 0.0727(17) Uani 1.000000 .
H19b H -0.0485(7) 0.1633(4) 0.7698(2) 0.0667(15) Uani 1.000000 .
H19c H -0.1982(8) 0.1327(4) 0.6972(3) 0.0707(14) Uani 1.000000 .
C8 C 0.01519(3) 0.164157(18) 0.308963(14) 0.01638(5) Uani 1.000000 .
C9 C -0.08200(4) 0.247887(19) 0.278202(14) 0.01981(5) Uani 1.000000 .
H8 H -0.1146(6) 0.3148(3) 0.3165(2) 0.0407(10) Uani 1.000000 .
C10 C -0.13823(4) 0.24648(2) 0.199675(15) 0.02142(5) Uani 1.000000 .
H9 H -0.2154(6) 0.3120(3) 0.1772(2) 0.0427(10) Uani 1.000000 .
C11 C -0.09721(3) 0.16106(2) 0.150388(15) 0.02116(5) Uani 1.000000 .
H20 H -0.1396(5) 0.1598(3) 0.0888(2) 0.0393(9) Uani 1.000000 .
C12 C -0.00076(4) 0.07659(2) 0.180354(15) 0.02261(6) Uani 1.000000 .
H10 H 0.0333(6) 0.0095(3) 0.1418(2) 0.0476(11) Uani 1.000000 .
C13 C 0.05394(4) 0.07810(2) 0.259139(14) 0.02051(5) Uani 1.000000 .
H11 H 0.1305(6) 0.0123(3) 0.2818(2) 0.0424(10) Uani 1.000000 .
C14 C -0.18657(3) 0.079321(17) 0.445869(12) 0.01470(5) Uani 1.000000 .
C15 C -0.28350(3) -0.022928(17) 0.439582(12) 0.01366(5) Uani 1.000000 .
C16 C -0.45822(3) -0.020181(18) 0.457504(13) 0.01619(5) Uani 1.000000 .
H18 H -0.5166(5) 0.0540(3) 0.4757(2) 0.0348(8) Uani 1.000000 .
C17 C -0.55523(4) -0.112813(19) 0.453478(14) 0.01840(5) Uani 1.000000 .
H17 H -0.6903(5) -0.1098(3) 0.4692(2) 0.0366(8) Uani 1.000000 .
C18 C -0.47984(3) -0.209072(19) 0.430660(14) 0.01857(5) Uani 1.000000 .
H16 H -0.5569(5) -0.2811(3) 0.4269(2) 0.0377(9) Uani 1.000000 .
C19 C -0.30688(3) -0.212215(19) 0.412151(14) 0.01850(5) Uani 1.000000 .
H15 H -0.2474(5) -0.2860(3) 0.3928(2) 0.0387(9) Uani 1.000000 .
C20 C -0.20852(3) -0.119509(18) 0.416946(13) 0.01653(5) Uani 1.000000 .
H14 H -0.0745(5) -0.1234(3) 0.4017(2) 0.0358(8) Uani 1.000000 .

loop_
_atom_site_aniso_label
_atom_site_aniso_U_11
_atom_site_aniso_U_22
_atom_site_aniso_U_33
_atom_site_aniso_U_12
_atom_site_aniso_U_13
_atom_site_aniso_U_23
O1 0.01599(9) 0.01551(8) 0.01983(8) 0.00009(7) -0.00035(7) 0.00026(6)
H1 0.034(3) 0.031(2) 0.050(3) -0.0078(19) 0.000(2) 0.001(2)
O2 0.01896(9) 0.01233(7) 0.03559(10) 0.00279(7) 0.00158(7) -0.00105(6)
C1 0.01975(14) 0.01722(11) 0.01619(11) -0.00312(10) 0.00010(10) 0.00186(9)
H1a 0.049(3) 0.0232(18) 0.0293(19) -0.0058(17) -0.0006(17) -0.0006(15)
H1b 0.022(2) 0.043(2) 0.032(2) -0.0029(17) -0.0013(17) 0.0091(16)
C2 0.01533(12) 0.01247(10) 0.01525(10) -0.00015(9) 0.00101(9) -0.00035(8)
H2 0.0272(19) 0.0231(17) 0.0247(18) 0.0022(15) 0.0020(15) -0.0048(13)
C3 0.01600(12) 0.01168(10) 0.01508(10) -0.00002(8) 0.00053(9) -0.00103(8)
H3 0.0293(18) 0.0229(17) 0.0315(19) 0.0036(15) 0.0018(16) -0.0027(14)
C4 0.02230(14) 0.01589(11) 0.01409(11) -0.00412(10) 0.00035(10) -0.00064(8)
H4a 0.063(3) 0.0157(17) 0.0298(19) 0.0060(18) 0.0082(19) -0.0006(14)
H4b 0.029(2) 0.057(2) 0.027(2) -0.0175(19) -0.0084(17) 0.0057(17)
C5 0.02066(15) 0.02150(11) 0.01433(10) -0.00233(10) -0.00100(9) -0.00152(8)
H5 0.026(2) 0.039(2) 0.0343(19) -0.0100(17) -0.0045(16) 0.0030(17)
C6 0.03050(17) 0.03490(16) 0.01651(13) -0.01106(13) -0.00168(12) 0.00504(11)
H6a 0.086(4) 0.043(2) 0.041(2) 0.001(3) 0.009(2) 0.004(2)
H6b 0.058(3) 0.066(3) 0.021(2) -0.011(2) -0.0047(19) 0.0058(18)
H6c 0.046(3) 0.088(3) 0.044(2) -0.034(3) -0.002(2) 0.019(2)
C7 0.0524(2) 0.04065(19) 0.02114(15) 0.01800(17) -0.00009(16) -0.00960(13)
H19a 0.137(5) 0.033(2) 0.049(3) 0.024(3) 0.004(3) 0.003(2)
H19b 0.100(4) 0.071(3) 0.029(2) 0.021(3) -0.000(2) -0.019(2)
H19c 0.061(4) 0.094(4) 0.057(3) 0.027(3) -0.000(3) -0.014(3)
C8 0.01745(12) 0.01632(10) 0.01537(10) -0.00035(9) 0.00154(9) 0.00141(8)
C9 0.02353(13) 0.01743(11) 0.01847(11) 0.00232(10) -0.00077(10) 0.00052(9)
H8 0.058(3) 0.033(2) 0.031(2) 0.014(2) -0.0080(19) -0.0057(17)
C10 0.02293(13) 0.02221(12) 0.01911(11) 0.00221(11) -0.00179(10) 0.00280(10)
H9 0.050(3) 0.040(2) 0.038(2) 0.015(2) -0.014(2) 0.0043(18)
C11 0.02109(13) 0.02622(11) 0.01618(11) -0.00130(10) 0.00088(10) 0.00104(9)
H20 0.048(3) 0.050(2) 0.0196(19) 0.0002(19) -0.0072(17) -0.0026(16)
C12 0.02646(14) 0.02471(12) 0.01667(11) 0.00306(10) 0.00234(10) -0.00213(10)
H10 0.066(3) 0.048(2) 0.029(2) 0.014(2) 0.004(2) -0.0109(18)
C13 0.02389(13) 0.02035(12) 0.01729(11) 0.00455(10) 0.00211(10) -0.00022(9)
H11 0.058(3) 0.035(2) 0.033(2) 0.022(2) -0.0043(19) -0.0004(17)
C14 0.01554(12) 0.01157(9) 0.01699(10) 0.00131(9) 0.00058(9) -0.00034(8)
C15 0.01401(11) 0.01255(10) 0.01443(10) 0.00066(8) 0.00014(8) -0.00034(7)
C16 0.01501(12) 0.01546(11) 0.01811(10) 0.00138(9) 0.00139(9) -0.00013(8)
H18 0.033(2) 0.0248(18) 0.046(2) 0.0055(16) 0.0033(18) -0.0040(17)
C17 0.01503(13) 0.01905(11) 0.02111(11) -0.00123(9) 0.00039(10) 0.00104(9)
H17 0.020(2) 0.036(2) 0.054(2) -0.0022(16) 0.0011(19) 0.0002(18)
C18 0.01850(13) 0.01608(11) 0.02115(11) -0.00301(10) -0.00193(10) 0.00020(9)
H16 0.033(2) 0.0273(19) 0.053(2) -0.0098(17) 0.0045(18) -0.0008(17)
C19 0.01891(13) 0.01371(11) 0.02288(11) -0.00018(10) -0.00119(10) -0.00318(9)
H15 0.036(2) 0.0243(18) 0.056(3) -0.0001(17) 0.0055(19) -0.0115(18)
C20 0.01559(13) 0.01370(10) 0.02031(11) 0.00099(9) 0.00015(9) -0.00324(8)
H14 0.021(2) 0.0286(18) 0.058(2) 0.0047(16) 0.0080(19) -0.0106(17)

loop_
_geom_bond_atom_site_label_1
_geom_bond_atom_site_label_2
_geom_bond_distance
_geom_bond_site_symmetry_2
_geom_bond_publ_flag
O1 H1 0.952(4) . ?
O1 C3 1.4216(3) . ?
O2 C14 1.2238(3) . ?
C1 H1a 1.103(3) . ?
C1 H1b 1.103(3) . ?
C1 C2 1.5421(3) . ?
C1 C8 1.5097(3) . ?
C2 H2 1.106(3) . ?
C2 C3 1.5554(3) . ?
C2 C14 1.5185(3) . ?
C3 H3 1.099(3) . ?
C3 C4 1.5237(3) . ?
C4 H4a 1.116(3) . ?
C4 H4b 1.102(3) . ?
C4 C5 1.5319(3) . ?
C5 H5 1.102(4) . ?
C5 C6 1.5264(4) . ?
C5 C7 1.5215(4) . ?
C6 H6a 1.104(5) . ?
C6 H6b 1.096(3) . ?
C6 H6c 1.092(4) . ?
C7 H19a 1.092(5) . ?
C7 H19b 1.086(4) . ?
C7 H19c 1.069(6) . ?
C8 C9 1.3954(3) . ?
C8 C13 1.3989(3) . ?
C9 H8 1.088(3) . ?
C9 C10 1.3939(3) . ?
C10 H9 1.087(4) . ?
C10 C11 1.3913(4) . ?
C11 H20 1.089(3) . ?
C11 C12 1.3944(4) . ?
C12 H10 1.095(3) . ?
C12 C13 1.3943(4) . ?
C13 H11 1.088(3) . ?
C14 C15 1.4922(3) . ?
C15 C16 1.4026(3) . ?
C15 C20 1.3973(3) . ?
C16 H18 1.080(3) . ?
C16 C17 1.3883(3) . ?
C17 H17 1.092(4) . ?
C17 C18 1.3960(4) . ?
C18 H16 1.087(3) . ?
C18 C19 1.3914(4) . ?
C19 H15 1.085(3) . ?
C19 C20 1.3956(3) . ?
C20 H14 1.082(3) . ?

loop_
_geom_angle_atom_site_label_1
_geom_angle_atom_site_label_2
_geom_angle_atom_site_label_3
_geom_angle
_geom_angle_site_symmetry_1
_geom_angle_site_symmetry_3
_geom_angle_publ_flag
C3 O1 H1 107.6(2) . . ?
H1b C1 H1a 107.1(3) . . ?
C2 C1 H1a 108.65(17) . . ?
C2 C1 H1b 107.46(18) . . ?
C8 C1 H1a 108.81(17) . . ?
C8 C1 H1b 109.45(19) . . ?
C8 C1 C2 115.07(2) . . ?
H2 C2 C1 109.46(16) . . ?
C3 C2 C1 109.616(18) . . ?
C3 C2 H2 108.63(16) . . ?
C14 C2 C1 111.03(2) . . ?
C14 C2 H2 110.69(17) . . ?
C14 C2 C3 107.353(18) . . ?
C2 C3 O1 109.958(18) . . ?
H3 C3 O1 110.05(18) . . ?
H3 C3 C2 105.85(17) . . ?
C4 C3 O1 108.082(19) . . ?
C4 C3 C2 113.159(18) . . ?
C4 C3 H3 109.73(17) . . ?
H4a C4 C3 107.21(17) . . ?
H4b C4 C3 109.83(18) . . ?
H4b C4 H4a 106.9(3) . . ?
C5 C4 C3 113.88(2) . . ?
C5 C4 H4a 109.58(18) . . ?
C5 C4 H4b 109.17(18) . . ?
H5 C5 C4 107.04(17) . . ?
C6 C5 C4 110.67(2) . . ?
C6 C5 H5 108.10(17) . . ?
C7 C5 C4 111.81(2) . . ?
C7 C5 H5 108.34(18) . . ?
C7 C5 C6 110.72(3) . . ?
H6a C6 C5 110.7(2) . . ?
H6b C6 C5 111.2(2) . . ?
H6b C6 H6a 107.0(3) . . ?
H6c C6 C5 110.8(2) . . ?
H6c C6 H6a 109.5(4) . . ?
H6c C6 H6b 107.4(3) . . ?
H19a C7 C5 112.7(3) . . ?
H19b C7 C5 111.0(2) . . ?
H19b C7 H19a 108.2(4) . . ?
H19c C7 C5 109.0(3) . . ?
H19c C7 H19a 108.3(4) . . ?
H19c C7 H19b 107.5(4) . . ?
C9 C8 C1 120.23(2) . . ?
C13 C8 C1 121.43(2) . . ?
C13 C8 C9 118.32(2) . . ?
H8 C9 C8 119.11(19) . . ?
C10 C9 C8 121.01(2) . . ?
C10 C9 H8 119.88(19) . . ?
H9 C10 C9 119.7(2) . . ?
C11 C10 C9 120.17(2) . . ?
C11 C10 H9 120.1(2) . . ?
H20 C11 C10 120.6(2) . . ?
C12 C11 C10 119.49(2) . . ?
C12 C11 H20 119.92(19) . . ?
H10 C12 C11 119.9(2) . . ?
C13 C12 C11 120.05(2) . . ?
C13 C12 H10 120.0(2) . . ?
C12 C13 C8 120.96(2) . . ?
H11 C13 C8 119.50(18) . . ?
H11 C13 C12 119.52(18) . . ?
C2 C14 O2 119.02(2) . . ?
C15 C14 O2 119.05(2) . . ?
C15 C14 C2 121.841(19) . . ?
C16 C15 C14 117.43(2) . . ?
C20 C15 C14 123.20(2) . . ?
C20 C15 C16 119.37(2) . . ?
H18 C16 C15 119.7(2) . . ?
C17 C16 C15 120.24(2) . . ?
C17 C16 H18 120.0(2) . . ?
H17 C17 C16 119.37(17) . . ?
C18 C17 C16 120.18(2) . . ?
C18 C17 H17 120.43(17) . . ?
H16 C18 C17 119.81(19) . . ?
C19 C18 C17 119.89(2) . . ?
C19 C18 H16 120.30(19) . . ?
H15 C19 C18 120.67(19) . . ?
C20 C19 C18 120.11(2) . . ?
C20 C19 H15 119.21(19) . . ?
C19 C20 C15 120.20(2) . . ?
H14 C20 C15 120.81(17) . . ?
H14 C20 C19 118.97(17) . . ?

loop_
_geom_hbond_atom_site_label_D
_geom_hbond_atom_site_label_H
_geom_hbond_atom_site_label_A
_geom_hbond_distance_DH
_geom_hbond_distance_HA
_geom_hbond_distance_DA
_geom_hbond_angle_DHA
_geom_hbond_site_symmetry_A
O1 H1 O2 0.952(4) 1.835(4) 2.7490(3) 160.1(4) 2_556

loop_
_geom_torsion_atom_site_label_1
_geom_torsion_atom_site_label_2
_geom_torsion_atom_site_label_3
_geom_torsion_atom_site_label_4
_geom_torsion
_geom_torsion_site_symmetry_1
_geom_torsion_site_symmetry_2
_geom_torsion_site_symmetry_3
_geom_torsion_site_symmetry_4
_geom_torsion_publ_flag
O1 C3 C2 C1 -55.08(2) . . . . ?
O1 C3 C2 C14 -175.777(18) . . . . ?
O1 C3 C4 C5 64.52(2) . . . . ?
O2 C14 C2 C1 -48.54(2) . . . . ?
O2 C14 C2 C3 71.26(2) . . . . ?
O2 C14 C15 C16 -12.62(2) . . . . ?
O2 C14 C15 C20 167.36(2) . . . . ?
C1 C2 C3 C4 -176.04(2) . . . . ?
C1 C2 C14 C15 134.898(18) . . . . ?
C1 C8 C9 C10 178.26(2) . . . . ?
C1 C8 C13 C12 -177.72(2) . . . . ?
C2 C1 C8 C9 115.90(2) . . . . ?
C2 C1 C8 C13 -65.43(3) . . . . ?
C2 C3 C4 C5 -173.46(2) . . . . ?
C2 C14 C15 C16 163.94(2) . . . . ?
C2 C14 C15 C20 -16.08(2) . . . . ?
C3 C2 C1 C8 -170.736(19) . . . . ?
C3 C2 C14 C15 -105.301(18) . . . . ?
C3 C4 C5 C6 -173.69(3) . . . . ?
C3 C4 C5 C7 62.38(3) . . . . ?
C4 C3 C2 C14 63.26(2) . . . . ?
C8 C1 C2 C14 -52.29(2) . . . . ?
C8 C9 C10 C11 -0.29(3) . . . . ?
C8 C13 C12 C11 -0.74(3) . . . . ?
C9 C8 C13 C12 0.98(3) . . . . ?
C9 C10 C11 C12 0.54(3) . . . . ?
C10 C9 C8 C13 -0.46(3) . . . . ?
C10 C11 C12 C13 -0.03(3) . . . . ?
C14 C15 C16 C17 -179.42(2) . . . . ?
C14 C15 C20 C19 -179.89(2) . . . . ?
C15 C16 C17 C18 -0.74(3) . . . . ?
C15 C20 C19 C18 -0.63(3) . . . . ?
C16 C15 C20 C19 0.09(3) . . . . ?
C16 C17 C18 C19 0.20(3) . . . . ?
C17 C16 C15 C20 0.59(3) . . . . ?
C17 C18 C19 C20 0.48(3) . . . . ?

loop_
_diffrn_refln_index_h
_diffrn_refln_index_k
_diffrn_refln_index_l
_diffrn_refln_intensity_net
_diffrn_refln_intensity_u
_diffrn_refln_scale_group_code
0 0 -1 4.58003 5.55418 13
0 0 1 5.65905 5.51145 13
0 0 -1 7.54601 7.44157 25
0 0 -1 7.42157 7.36438 12
0 0 1 11.9873 7.78304 12
0 0 -1 32.0828 8.5267 37
0 0 -1 46.6928 9.70712 30
0 0 -1 30.7732 9.06157 36
0 0 1 5.84012 6.54993 32
0 0 1 -0.42783 7.40443 30
0 0 1 9.18676 7.02546 49
0 0 -1 8.27989 6.44857 45
0 0 -1 3.06694 7.51936 43
0 0 -1 23.213 8.55386 38
0 0 1 4.51893 7.28484 44
0 0 2 92072.3 1581.64 13
0 0 -2 94802.4 1591.75 25
0 0 2 94099.8 1592.47 12
0 0 -2 97116.9 1582.11 13
0 0 -2 95431.4 1593.02 12
0 0 2 94235.4 1590.21 32
0 0 2 95683.9 1592.93 33
0 0 -2 95674 1595.44 30
0 0 -2 95257.6 1596.44 36
0 0 2 91836.8 1595.54 30
0 0 -2 94318.2 1588.71 45
0 0 2 93075.3 1591.94 49
0 0 2 94689.6 1594.14 44
0 0 2 96371.8 1582.39 42
0 0 -2 93645.4 1595.78 43
0 0 -2 90739.6 1591.9 37
0 0 -2 94268.3 1596.35 38
0 0 3 36.6384 24.1404 12
0 0 3 12.9477 20.2983 14
0 0 -3 14.0661 20.3203 25
0 0 -3 20.6576 22.2909 12
0 0 -3 14.4395 15.7326 13
0 0 -3 20.0189 24.8842 43
0 0 -3 9.35741 23.505 38
0 0 3 1.25486 23.0614 44
0 0 3 97.4844 27.5291 47
0 0 -3 14.8546 17.1629 48
0 0 -3 16.1332 20.4428 59
0 0 -3 24.6422 25.5676 30
0 0 -3 7.23442 23.8456 37
0 0 -3 -2.67697 23.5823 36
0 0 3 58.8383 23.3407 32
0 0 4 97102 1676.58 12
0 0 -4 99212.3 1650.07 29
0 0 4 95501.5 1675.33 23
0 0 -4 96610.6 1672.27 17
0 0 4 96561.8 1672.1 14
0 0 4 97183.3 1681.65 47
0 0 -4 96941.9 1655.74 48
0 0 4 97934 1680.95 44
0 0 -4 96963.9 1667.61 59
0 0 -4 99940.1 1685.68 38
0 0 -4 99831.2 1685.6 43
0 0 -4 96923.1 1678.16 37
0 0 4 98747.5 1673.31 32
0 0 -4 98303.4 1683.9 30
0 0 4 99326.2 1678.6 33
0 0 4 96050.2 1680.24 66
0 0 -4 98042.1 1666.44 68
0 0 -4 95156.2 1673.43 81
0 0 4 98065 1675.82 79
0 0 -5 48.9911 21.0192 29
0 0 5 15.2217 27.1502 14
0 0 5 10.3105 30.9966 12
0 0 5 55.35 31.732 23
0 0 -5 18.95 17.7628 22
0 0 -5 52.3938 27.2436 59
0 0 5 11.1719 32.5549 47
0 0 -5 15.991 22.2735 48
0 0 5 4.46824 30.7907 56
0 0 5 -2.18691 31.5829 44
0 0 -5 11.637 34.9837 38
0 0 -5 18.1153 32.7019 30
0 0 -5 6.26601 31.8241 37
0 0 5 27.2301 31.1375 33
0 0 5 19.2898 29.9363 32
0 0 5 41.812 34.8483 66
0 0 -5 21.9271 25.4242 68
0 0 5 24.7485 29.428 87
0 0 5 49.9256 30.8319 79
0 0 -6 266567 4518.87 90
0 0 6 266823 4521.02 92
0 0 6 273079 4525.43 87
0 0 6 268197 4521.33 79
0 0 6 266281 4532.3 56
0 0 -6 265904 4487.71 60
0 0 6 271124 4533.96 47
0 0 -6 266932 4509.09 59
0 0 6 266623 4531.25 44
0 0 -6 268165 4489.95 48
0 0 -6 263828 4465.49 22
0 0 6 257268 4521.61 23
0 0 -6 268596 4478.56 29
0 0 -6 274958 4449.91 107
0 0 -6 269816 4527.34 37
0 0 -6 278069 4540.29 38
0 0 6 266134 4527.58 33
0 0 -6 258671 4472.81 31
0 0 6 275953 4519.88 32
0 0 -6 267576 4533.79 30
0 0 6 265415 4529.99 66
0 0 -6 269903 4506.49 68
0 0 -6 262276 4450.61 109
0 0 -7 2.92244 35.6674 90
0 0 7 15.3152 35.4649 87
0 0 7 11.7679 35.7558 92
0 0 -7 19.2292 27.1839 48
0 0 7 -3.34811 39.4768 56
0 0 -7 18.634 24.9994 60
0 0 7 13.4126 38.2808 47
0 0 -7 -3.4925 38.3227 38
0 0 7 -6.56045 36.9095 44
0 0 7 55.8192 40.0736 66
0 0 -7 -2.49214 30.2888 68
0 0 7 3.3441 37.8122 67
0 0 7 15.7079 35.3494 33
0 0 -7 40.4874 36.885 37
0 0 7 8.65066 33.2319 32
0 0 -7 30.6861 39.2938 30
0 0 -7 2.91019 16.2729 107
0 0 -7 6.61736 14.4668 98
0 0 7 51.3074 19.3478 104
0 0 -7 15.9006 17.8359 109
0 0 -7 7.77493 20.055 29
0 0 -7 7.79692 16.1332 22
0 0 -7 -9.58158 13.1291 27
0 0 8 503937 7976.92 66
0 0 8 528157 7985.09 67
0 0 -8 515395 7939.33 68
0 0 8 528102 7960.6 32
0 0 8 511919 7971.08 33
0 0 -8 530627 7855.1 169
0 0 8 514323 7961.06 92
0 0 -8 526696 7962.72 90
0 0 8 507215 7964.58 87
0 0 -8 527101 7852.63 121
0 0 8 525740 7981.96 44
0 0 8 512699 7981.85 47
0 0 8 518418 7985.48 56
0 0 -8 504056 7903.77 60
0 0 -8 519719 7908.74 48
0 0 -8 508666 7886.95 29
0 0 8 537309 7973.28 23
0 0 8 533842 7972.02 24
0 0 -8 524753 7850.68 107
0 0 -8 527066 7847.34 98
0 0 8 525351 7853.36 104
0 0 -8 518702 7841.04 96
0 0 8 507617 7854.91 110
0 0 -8 524093 7852.14 109
0 0 -8 528473 7993.65 38
0 0 -8 529141 7973.84 37
0 0 -9 19.5922 44.333 38
0 0 -9 21.3469 19.6334 169
0 0 9 -4.03325 39.4307 32
0 0 -9 -4.35729 37.9154 37
0 0 -9 31.0258 17.2241 98
0 0 9 21.4969 20.2877 104
0 0 -9 11.2241 13.6996 96
0 0 -9 1.2946 11.7189 105
0 0 -9 19.2217 20.0051 107
0 0 9 -9.3647 43.6462 67
0 0 9 4.58925 42.1629 66
0 0 -9 13.8526 19.795 141
0 0 9 4.69783 42.8419 56
0 0 9 23.5542 43.2799 47
0 0 -9 7.32141 23.5476 60
0 0 -9 -5.30362 19.7756 121
0 0 -9 5.49413 17.163 129
0 0 9 4.0607 37.0316 92
0 0 -9 4.06063 39.9553 90
0 0 9 -12.5521 37.5826 24
0 0 -9 19.1433 18.4713 29
0 0 9 25.922 39.6923 23
0 0 -9 4.21716 19.5147 109
0 0 9 24.0067 20.339 110
0 0 -10 40093.4 718.835 213
0 0 -10 40056.7 713.791 203
0 0 -10 40421.7 717.263 205
0 0 10 39670.2 824.382 92
0 0 10 39856.7 849.575 91
0 0 -10 40152 827.364 90
0 0 10 40450.6 833.478 24
0 0 10 40732.6 840.113 23
0 0 -10 40470.9 700.483 177
0 0 10 39217.3 701.865 178
0 0 10 39942.5 709.623 170
0 0 -10 38893.1 710.89 169
0 0 -10 39828.5 703.755 166
0 0 10 39119 850.728 67
0 0 10 40343.8 854.923 63
0 0 10 40375.1 848.392 66
0 0 10 41421.6 845.89 33
0 0 -10 41370.3 710.321 141
0 0 -10 40551.8 709.306 121
0 0 -10 40476.3 702.762 129
0 0 10 40040.4 709.156 104
0 0 -10 39402.4 702.146 98
0 0 -10 39635.3 694.513 96
0 0 10 40952.5 713.232 110
0 0 -10 39337.5 717.103 251
0 0 -10 39286.6 716.93 253
0 0 10 41022.9 852.538 56
0 0 -11 12.0523 26.994 213
0 0 -11 24.8236 26.9738 205
0 0 -11 42.169 26.1027 203
0 0 11 184.573 26.1002 202
0 0 -11 28.4872 28.8037 204
0 0 -11 -13.2247 24.229 192
0 0 11 6.2575 54.8952 91
0 0 11 -33.4448 44.7837 24
0 0 11 17.349 46.4617 23
0 0 11 -2.9688 23.7962 180
0 0 -11 7.93161 18.1656 177
0 0 -11 18.0377 24.4433 169
0 0 -11 12.2511 18.366 166
0 0 11 10.01 21.1984 170
0 0 11 16.0864 43.4928 32
0 0 -11 23.0664 41.1391 37
0 0 11 17.7236 50.9852 33
0 0 11 -6.32991 53.7093 63
0 0 11 18.7931 50.8105 67
0 0 11 -12.2362 51.9123 66
0 0 -11 22.6644 23.2502 141
0 0 -11 28.215 23.5259 121
0 0 -11 22.8556 20.8511 129
0 0 11 2.82108 22.1712 104
0 0 -11 21.57 20.0289 98
0 0 -11 28.0007 26.5312 251
0 0 11 6.30396 49.1644 47
0 0 11 12.0984 24.3602 110
0 0 12 31794.2 593.761 110
0 0 12 31817.4 583.296 216
0 0 -12 31923.6 601.71 213
0 0 -12 32383 599.912 205
0 0 -12 32388.4 597.048 203
0 0 12 32279.9 584.48 202
0 0 -12 32469 600.826 204
0 0 -12 32432.3 592.372 192
0 0 12 31979.5 763.788 78
0 0 12 32165.6 759.323 91
0 0 12 31969.5 592.492 180
0 0 12 31790 589.261 170
0 0 -12 31983.8 593.24 169
0 0 -12 31778 581.138 166
0 0 -12 33607.2 749.816 37
0 0 12 32992.5 733.876 32
0 0 12 31696.2 747.914 33
0 0 -12 32478.7 590.847 141
0 0 -12 31915.6 580.915 129
0 0 12 31327.4 593.345 132
0 0 12 31699.6 588.255 104
0 0 -12 32162.7 598.959 251
0 0 12 31609.6 759.409 56
0 0 12 33000.4 749.235 23
0 0 12 32081.6 738.196 24
0 0 13 56.1432 25.947 216
0 0 -13 13.4785 30.2628 203
0 0 -13 4.16567 32.3216 204
0 0 13 21.8568 23.9129 202
0 0 -13 1.8109 25.759 192
0 0 13 -8.03714 64.5706 78
0 0 13 7.86499 66.1557 91
0 0 -13 6.09418 33.1856 251
0 0 13 12.7713 26.0315 180
0 0 -13 -9.4911 27.3303 169
0 0 13 8.73173 26.7486 170
0 0 -13 2.97494 19.4687 166
0 0 13 -15.7563 60.81 67
0 0 13 7.66029 58.5095 66
0 0 13 -103.785 72.2592 63
0 0 13 -7.46263 53.2373 33
0 0 -13 -21.2825 49.359 37
0 0 13 20.0112 47.0017 32
0 0 -13 60.2551 27.9931 141
0 0 13 -4.04794 30.3376 97
0 0 13 13.1709 28.125 110
0 0 13 97.7801 57.708 24
0 0 13 -7.91191 57.1265 56
0 0 13 -38.2834 57.8563 57
0 0 13 14.9479 27.6176 132
0 0 -14 26663.8 504.925 192
0 0 14 25973.2 698.109 78
0 0 14 26523.9 679.017 40
0 0 14 26542.3 504.642 180
0 0 14 26419.8 501.597 170
0 0 14 25776.2 509.804 168
0 0 -14 25938 507.204 169
0 0 14 25000.2 649.43 32
0 0 14 26919.3 689.818 33
0 0 14 26058.7 691.404 67
0 0 14 26076.8 695.546 63
0 0 14 26016.5 686.844 57
0 0 14 25727.6 505.406 132
0 0 14 25922.5 506.139 110
0 0 -14 26604.6 513.021 251
0 0 14 26963.2 673.246 24
0 0 14 26345.1 494.402 202
0 0 -14 26331.4 516.904 204
0 0 -14 26076 507.843 203
0 0 15 47.9101 32.8484 97
0 0 -15 6.31598 28.0507 203
0 0 -15 21.0095 35.184 204
0 0 -15 -1.9695 28.7789 192
0 0 15 108.83 74.9346 78
0 0 15 -17.681 60.716 91
0 0 15 4.16267 28.7778 238
0 0 -15 -1.67815 24.5934 244
0 0 15 7.94527 28.9402 180
0 0 -15 -4.28431 29.0359 169
0 0 15 20.6388 25.9425 170
0 0 15 86.6893 32.7619 168
0 0 15 45.1339 68.947 63
0 0 15 44.81 33.1169 143
0 0 15 17.2883 59.3676 57
0 0 15 22.6734 30.2064 132
0 0 15 16.5181 58.1963 40
0 0 15 7.38942 50.0783 32
0 0 15 34.0474 56.1041 33
0 0 -15 20.1034 31.6764 251
0 0 15 54.9483 54.6166 24
0 0 16 96.6314 67.114 91
0 0 16 77.5843 65.1561 83
0 0 16 163.085 78.2035 78
0 0 16 112.089 35.9833 118
0 0 16 93.9555 57.9037 33
0 0 16 90.9806 35.1452 97
0 0 16 72.3363 69.81 63
0 0 16 41.2611 57.4356 40
0 0 16 69.1188 65.3025 57
0 0 -16 102.233 37.1841 204
0 0 16 84.3825 31.4755 238
0 0 -16 137.644 32.6155 192
0 0 -16 37.2546 32.6999 251
0 0 -17 28.3308 29.9953 169
0 0 17 2.05714 29.5293 168
0 0 17 16.2945 57.4081 33
0 0 17 8.56717 63.3133 63
0 0 17 2.07932 29.8477 143
0 0 17 -8.16003 59.6152 57
0 0 17 4.3093 29.7902 118
0 0 17 2.14516 28.7793 97
0 0 17 54.6457 55.0071 40
0 0 17 -42.8598 64.0645 78
0 0 17 8.12372 58.6558 83
0 0 17 20.2168 27.7757 132
0 0 -18 112.398 26.016 192
0 0 -18 116.294 28.0155 186
0 0 -18 150.896 31.6019 251
0 0 18 177.839 33.5553 143
0 0 18 185.147 36.2961 118
0 0 18 154.456 33.631 212
0 0 18 142.697 33.7386 97
0 0 18 172.349 64.052 83
0 0 18 144.994 63.6708 78
0 0 18 200.203 66.2161 86
0 0 18 145.103 31.5251 168
0 0 -18 135.088 32.0862 210
0 0 -18 145.181 33.5693 204
0 0 18 163.356 35.5908 134
0 0 18 160.565 34.9857 125
0 0 18 160.988 30.7605 238
0 0 -19 17.5016 20.9208 186
0 0 19 46.8932 49.3048 86
0 0 19 1.30189 21.9019 238
0 0 19 8.56866 23.8136 168
0 0 19 21.4049 26.3893 115
0 0 19 -1.56964 25.2821 118
0 0 19 16.0052 24.2623 143
0 0 19 -13.9993 26.1104 125
0 0 19 14.247 26.6308 134
0 0 19 21.8869 23.6142 212
0 0 -19 -3.92323 22.4304 251
0 0 -19 2.9096 23.9316 210
0 0 19 25.0661 23.8047 97
0 0 20 19673.8 355.52 134
0 0 20 19187.5 353.158 115
0 0 20 18929.7 353.74 118
0 0 20 19668.8 355.552 171
0 0 20 19116.7 350.458 212
0 0 20 19271.2 352.544 157
0 0 20 18396.1 341.439 238
0 0 -20 19294.2 351.462 210
0 0 20 19555.8 354.792 125
0 0 21 9.20228 14.734 227
0 0 -21 15.2405 12.0978 233
0 0 -21 6.65048 13.7832 210
0 0 21 7.15347 12.5322 207
0 -1 0 7.16189 7.15527 40
0 1 0 18.235 9.59831 39
0 1 0 -2.69127 9.80343 41
0 1 0 1.04975 9.5062 34
0 -1 0 29.9996 12.3338 19
0 1 0 0.53671 9.90262 26
0 -1 0 -0.53163 10.2463 26
0 -1 0 11.382 5.71229 17
0 -1 0 4.29502 9.64857 29
0 -1 0 1.02444 10.3239 18
0 1 0 11.3449 9.82206 18
0 1 0 22.5817 10.1043 29
0 1 0 3.3814 9.40377 20
0 -1 0 17.3477 9.421 48
0 1 1 17892.4 340.134 28
0 -1 1 18806.1 333.255 23
0 -1 -1 18961.1 341.61 28
0 -1 1 18814.4 326.664 29
0 -1 -1 18913.7 334.894 25
0 1 1 18855.5 339.107 29
0 -1 1 18828.9 331.021 8
0 -1 1 18800.9 336.114 24
0 1 -1 19764.8 334.432 23
0 1 -1 19383.8 336.794 24
0 -1 -1 18688.3 338.69 29
0 1 -1 19131.7 326.578 29
0 1 1 19318.2 334.987 25
0 1 -1 19087.6 330.675 12
0 1 1 18656.6 341.387 21
0 1 1 18985.4 339.991 39
0 1 -1 19073.1 326.141 39
0 1 1 19237 340.313 42
0 -1 -1 19280.9 341.754 43
0 -1 1 19116.7 335.606 40
0 1 -1 18860 331.297 41
0 1 -1 18515.2 323.539 42
0 1 -1 19038.7 335.622 7
0 -1 1 19656.8 336.265 7
0 1 1 18829.7 339.535 57
0 -1 -1 19127.4 339.248 48
0 -1 1 19396.8 333.173 54
0 1 1 18706.4 336.69 58
0 1 -1 18860.9 334.48 31
0 -1 -1 18594.1 338.704 35
0 -1 -1 19358.2 342.14 36
0 -1 1 19018.4 328.346 33
0 1 1 19451.3 337.075 32
0 1 -1 18270.8 329.122 34
0 -1 1 18823.3 334.382 31
0 1 1 19195.3 339.822 34
0 -1 -2 4661.83 110.719 48
0 1 2 4750.12 112.309 57
0 1 -2 4789.31 96.0351 45
0 -1 2 4551.64 103.541 55
0 -1 -2 4892.04 112.161 59
0 1 -2 4633.08 93.3988 34
0 -1 -2 4816.12 114.664 30
0 -1 -2 4835.02 112.666 35
0 -1 2 4877.6 101.234 31
0 1 2 4637.71 113.687 30
0 -1 -2 4726.5 114.974 36
0 1 -2 4798.44 100.586 31
0 -1 2 4833.68 105.723 33
0 1 2 4821.79 112.243 32
0 -1 2 4726.3 97.5059 32
0 1 -2 4683.78 107.408 12
0 1 -2 4739.65 90.0982 29
0 -1 2 4696.78 94.3123 15
0 -1 2 5095.37 112.601 24
0 -1 -2 4939.25 107.909 14
0 1 -2 4855.34 100.516 25
0 -1 2 4949.15 110.398 23
0 1 -2 4711.26 109.474 23
0 1 2 4905.01 106.231 12
0 -1 2 4589.83 95.9734 27
0 1 2 4726.16 115.232 28
0 -1 -2 5001.01 110.293 29
0 -1 -2 4920.98 111.968 25
0 1 2 4829.27 111.799 42
0 -1 -2 4855.62 115.182 38
0 1 -2 4658.67 96.4461 41
0 -1 -2 4984.43 116.385 43
0 1 -2 4838.83 114.511 37
0 1 2 4920.81 111.074 39
0 -1 -3 18913.7 383.469 25
0 -1 3 20630.1 363.91 22
0 1 -3 20878.4 373.936 25
0 -1 3 21138.5 385.935 24
0 -1 -3 20622 377.245 29
0 1 -3 20713.6 383.316 12
0 1 3 20407.6 379.363 12
0 -1 3 19586.7 382.096 23
0 -1 -3 20749.3 378.115 14
0 -1 -3 20402.4 389.94 43
0 1 -3 19931.2 388.524 37
0 1 3 20472.5 380.92 42
0 -1 -3 20884.3 390.821 38
0 1 3 20246.7 378.662 39
0 -1 -3 19869.8 384.207 37
0 1 -3 20021.6 357.917 41
0 1 3 20218.8 386.502 66
0 1 3 19947.7 386.908 67
0 -1 -3 20345.2 384.177 68
0 1 3 19579.6 386.612 63
0 -1 -3 19532.1 382.933 59
0 -1 3 20980.2 382.225 46
0 1 3 19160.8 385.806 56
0 -1 3 20381.3 386.765 49
0 -1 -3 20721.3 380.783 48
0 1 -3 20495.2 363.368 59
0 -1 3 20396.7 383.708 53
0 1 -3 20624.2 367.15 45
0 1 3 20032.8 354.732 1
0 1 -3 20819.5 356.294 2
0 1 -3 20676.5 356.225 1
0 1 3 19773.3 354.426 2
0 -1 3 20510.7 379.411 33
0 -1 -3 20564.4 390.91 36
0 -1 -3 19572.9 387.138 30
0 1 -3 20349.5 363.404 31
0 -1 3 20613.8 364.064 31
0 1 3 19935.9 385.596 32
0 -1 3 20212 369.108 32
0 -1 -4 500825 8149.78 29
0 1 -4 490567 8144.47 17
0 1 -4 487404 8151.28 25
0 -1 4 491635 8163.52 24
0 -1 -4 508448 8142.16 13
0 1 -4 469921 8162.29 12
0 -1 4 490078 8162.32 23
0 1 4 492404 8158.65 12
0 -1 -4 473958 8162.46 17
0 -1 4 486546 8147.89 13
0 1 -4 506231 8168.88 37
0 -1 -4 493307 8163.74 37
0 -1 -4 494894 8172.78 38
0 -1 -4 510237 8174.04 43
0 1 4 494986 8155.4 42
0 -1 4 499063 8161.68 80
0 1 -4 489161 8150.41 81
0 1 4 495708 8168.12 66
0 1 4 493545 8169.93 63
0 -1 -4 486598 8160.8 68
0 1 4 481739 8167.08 67
0 -1 4 475506 8160.43 70
0 1 4 493517 8168 56
0 1 4 484307 8167.2 47
0 -1 4 495649 8161.37 53
0 -1 -4 482546 8160.74 59
0 -1 4 503549 8158.12 46
0 -1 4 501485 8165.89 49
0 -1 -4 493848 8155.12 48
0 1 -4 478129 8120.34 48
0 1 -4 482200 8137.69 59
0 1 4 476210 8112.99 2
0 1 -4 500268 8115.25 1
0 1 -4 492486 8115.03 2
0 1 4 484935 8113.41 1
0 -1 4 469806 8157.04 33
0 1 4 486203 8163.8 32
0 -1 -4 491946 8169.44 30
0 1 -4 488085 8130.08 31
0 -1 -4 512914 8175 36
0 1 4 483122 8162.55 33
0 -1 4 476376 8145.81 32
0 -1 -5 103472 1694.76 29
0 1 5 99671 1710.23 12
0 -1 5 97875.9 1691.14 13
0 -1 5 103590 1717.22 23
0 -1 5 97570.4 1714.98 24
0 -1 -5 105343 1686.69 13
0 1 -5 101485 1696.32 17
0 -1 -5 101161 1714.86 37
0 -1 -5 97483.3 1723.4 43
0 1 5 101522 1702.71 42
0 1 -5 102695 1720.87 37
0 -1 -5 102024 1725.83 38
0 1 5 98103.4 1720.49 91
0 1 -5 103251 1702.66 81
0 -1 5 102862 1712.73 80
0 -1 -5 103026 1718.4 90
0 -1 5 101168 1715.24 79
0 1 5 98588.9 1721.06 63
0 1 5 98932.1 1720.36 67
0 1 -5 101514 1684.26 68
0 -1 -5 102034 1711.52 68
0 -1 5 99893.7 1710.42 70
0 1 5 101352 1719.77 66
0 1 -5 97688.9 1686.14 59
0 -1 -5 101182 1711.8 59
0 -1 5 101467 1722.09 44
0 1 5 99441.4 1720.3 47
0 1 -5 100972 1665.57 48
0 -1 5 99832.4 1710.79 53
0 -1 5 100898 1716.79 49
0 -1 -5 101137 1702.09 48
0 1 5 101239 1720.96 56
0 1 -5 97756.1 1670.67 31
0 1 5 97905.1 1714.91 33
0 -1 -5 101429 1722.65 30
0 -1 5 103416 1712.7 33
0 -1 5 103874 1699.2 32
0 -1 -5 101722 1726.96 36
0 1 5 100840 1716.88 32
0 1 -5 91816.8 1642.46 2
0 1 -5 92708.2 1642.54 1
0 -1 -6 40550.6 695.519 107
0 -1 -6 39055 694.248 98
0 -1 6 39599.4 739.195 13
0 1 6 41019.7 761.792 23
0 -1 -6 41211.2 739.542 29
0 1 -6 40546.7 701.576 29
0 -1 -6 40321.9 728.943 13
0 1 -6 40600.1 737.759 59
0 1 6 41263.9 774.899 47
0 -1 6 41091.3 773.837 44
0 -1 -6 40737.4 761.894 59
0 -1 -6 40645.2 748.294 48
0 -1 -6 40391.6 747.926 60
0 -1 6 39412.8 767.639 49
0 1 6 40539.7 774.184 56
0 1 -6 40434.6 709.648 60
0 1 -6 39212.3 710.745 48
0 -1 6 40399.3 765.349 79
0 -1 -6 41443.8 769.638 90
0 1 6 41243.9 775.891 91
0 -1 6 40525 762.244 80
0 1 -6 40848 751.544 90
0 -1 6 39352.9 767.278 87
0 -1 -6 41100.2 696.151 109
0 1 6 41024.6 696.77 110
0 1 -6 39190.4 712.619 31
0 -1 -6 41751.8 776.166 30
0 -1 -6 41553 781.043 36
0 1 6 40082.2 767.561 32
0 -1 6 41137.4 764.987 33
0 1 6 39692.4 766.411 33
0 -1 6 41134.8 749.201 32
0 1 -6 39822.2 732.909 68
0 1 6 40457.6 771.948 66
0 1 6 41406.3 775.922 63
0 -1 6 40684.4 761.636 70
0 1 6 40992.3 774.12 67
0 -1 -6 40971.5 760.489 68
0 -1 -6 41964.4 768.629 37
0 -1 -6 41223 781.919 43
0 1 -6 41569.3 772.12 37
0 -1 -6 39599 776.932 38
0 1 7 6803.13 204.345 66
0 1 7 6594.18 203.692 67
0 1 7 6441.81 203.733 63
0 1 -7 6472.17 171.69 68
0 -1 -7 6653.54 192.127 68
0 1 7 6596.02 200.629 33
0 -1 -7 6598.69 208.582 36
0 -1 7 6499.59 185.005 32
0 -1 7 6651.34 198.251 33
0 1 7 6411.17 196.481 32
0 1 -7 6644.89 133.527 109
0 1 7 6481.78 136.409 110
0 -1 -7 6456.13 135.772 109
0 1 -7 6196.62 150.375 48
0 -1 7 6702.37 206.657 47
0 1 -7 6531.64 149.656 60
0 1 7 6601.23 204.835 56
0 -1 7 6636.45 205.653 44
0 -1 -7 6377.75 179.382 60
0 -1 -7 6503.07 180.829 48
0 1 7 6516.78 202.856 47
0 -1 -7 6643.31 136.45 121
0 -1 -7 6664.3 209.669 43
0 -1 -7 6814.49 199.957 37
0 -1 -7 6600.89 208.027 38
0 1 -7 6792.72 202.981 37
0 -1 7 6493.53 199.395 87
0 -1 7 6613.34 193.584 80
0 -1 -7 6362.99 198.075 90
0 1 -7 6423.53 185.888 90
0 -1 7 6310.46 195.499 79
0 1 7 6674.24 205.617 91
0 1 -7 6261.55 131.034 107
0 -1 7 6569.78 197.796 92
0 1 7 6333.52 133.91 104
0 -1 -7 6300.84 135.24 107
0 -1 -7 6630.67 134.526 98
0 -1 -7 6620.46 173.811 29
0 -1 7 6772.31 201.057 24
0 1 -7 5854.85 131.805 16
0 1 -7 6364.6 139.259 29
0 -1 7 6944.57 202.402 23
0 -1 -8 922.297 41.7043 107
0 -1 -8 889.026 40.5371 98
0 1 -8 1175.16 41.6981 107
0 1 -8 1092.16 38.5086 98
0 -1 8 1143.5 85.925 92
0 1 8 933.154 41.5823 104
0 -1 -8 911.941 42.5115 169
0 1 -8 1219.01 46.6355 169
0 -1 8 1282.59 79.8876 32
0 -1 -8 945.634 81.6467 30
0 1 8 969.923 81.3055 33
0 1 8 945.198 80.8363 32
0 -1 8 1035.54 79.6325 33
0 1 -8 1102.11 79.1512 90
0 -1 8 1019.76 84.5463 87
0 -1 -8 918.983 79.7356 90
0 1 8 952.681 83.6167 91
0 -1 8 1083.92 81.639 79
0 -1 8 1082.54 80.4162 80
0 -1 -8 1005.7 77.5228 68
0 1 8 1031.24 86.201 67
0 1 8 899.605 81.5782 66
0 1 8 926.314 86.5672 63
0 -1 8 1048.38 86.7762 66
0 -1 -8 1008.63 43.0853 141
0 1 8 972.838 85.6688 56
0 -1 8 1222.26 93.5849 47
0 -1 -8 879.128 67.4663 48
0 1 -8 1069.71 51.1738 60
0 -1 8 1063.85 87.864 56
0 -1 -8 907.477 66.2932 60
0 -1 8 1193.79 91.4127 44
0 -1 8 992.177 84.1342 23
0 1 -8 1048.53 51.8562 9
0 1 -8 1051.37 43.1322 29
0 1 -8 904.051 36.6219 16
0 -1 -8 830.981 47.6146 22
0 1 8 862.557 74.5329 23
0 -1 8 1125.3 83.9592 24
0 -1 -8 960.764 63.3775 29
0 1 -8 1197.84 89.178 37
0 -1 -8 928.52 78.6607 37
0 -1 -8 845.398 83.5348 38
0 1 -8 1151.76 46.5938 41
0 -1 -8 951.102 42.9026 121
0 1 -8 1130.68 43.0849 121
0 -1 -8 967.181 41.0431 129
0 1 -8 1039.84 44.0886 133
0 -1 -8 964.148 43.1726 109
0 1 -8 1127.28 42.3475 109
0 1 8 976.113 43.5474 110
0 1 -9 331.752 60.0974 8
0 1 -9 343.302 24.7459 98
0 -1 9 365.765 31.2872 104
0 -1 -9 385.061 25.7044 105
0 1 -9 350.141 27.9396 107
0 -1 -9 402.139 31.18 107
0 -1 -9 372.186 29.9407 98
0 1 9 387.026 31.141 104
0 -1 -9 373.413 27.6478 96
0 -1 -9 449.606 66.9828 90
0 -1 9 448.494 61.4567 79
0 -1 9 562.086 70.9708 92
0 1 -9 302.797 54.3744 90
0 1 9 395.546 66.1255 78
0 1 9 284.655 61.0583 91
0 -1 9 313.286 59.1287 87
0 1 9 516.265 33.9609 180
0 -1 -9 428.925 29.1787 177
0 -1 -9 418.094 32.8652 169
0 1 -9 372.859 30.8582 169
0 1 9 391.744 30.1202 170
0 -1 9 474.187 57.6898 32
0 -1 -9 404.851 61.2934 37
0 1 9 431.264 62.0979 32
0 -1 -9 365.209 64.7794 30
0 1 -9 373.722 60.7394 37
0 1 9 408.49 61.7371 66
0 1 9 593.248 74.5122 63
0 -1 9 535.455 70.2996 66
0 1 9 354.127 67.0497 67
0 -1 -9 415.537 32.1765 141
0 1 -9 375.278 29.038 141
0 -1 9 337.35 59.8851 47
0 1 9 383.664 63.2036 56
0 -1 9 379.502 66.2887 56
0 -1 -9 374.168 51.03 60
0 -1 9 352.048 59.1748 24
0 1 9 444.579 62.5479 23
0 1 9 519.031 60.641 24
0 -1 -9 347.748 43.4266 29
0 -1 9 552.792 70.701 23
0 1 9 311.904 30.3062 110
0 1 -9 345.868 29.6206 109
0 -1 -9 372.418 68.7236 38
0 -1 9 416.596 66.1807 44
0 1 -9 359.711 25.0658 129
0 -1 -9 381.1 30.0297 129
0 1 9 416.624 32.0011 132
0 -1 -9 393.231 31.091 121
0 1 -9 349.344 30.1181 133
0 1 -9 337.251 29.5456 121
0 -1 10 628.311 41.1498 110
0 1 10 571.617 40.6367 110
0 -1 -10 658.221 44.0396 213
0 1 -10 624.778 42.7416 204
0 1 -10 576.256 41.2422 203
0 -1 -10 591.569 41.3782 205
0 -1 -10 612.914 42.4212 208
0 1 -10 607.772 42.7171 205
0 1 -10 685.254 42.5434 192
0 -1 10 553.336 72.7096 87
0 1 -10 668.313 72.0536 90
0 -1 10 522.844 71.0919 92
0 1 10 544.425 79.8337 91
0 -1 -10 578.32 73.7637 90
0 1 10 749.828 88.5385 78
0 -1 10 691.634 80.1798 33
0 1 10 563.754 72.7578 32
0 1 10 638.268 79.9365 33
0 -1 -10 669.724 83.5856 30
0 1 10 644.912 40.7636 180
0 -1 -10 561.676 35.857 177
0 -1 10 628.018 36.4818 178
0 1 -10 628.962 33.54 166
0 -1 -10 682.366 39.0681 166
0 1 10 638.749 38.6413 170
0 1 -10 636.51 40.0277 169
0 -1 -10 626.004 39.5139 169
0 -1 10 644.585 84.8242 67
0 -1 10 608.892 78.7057 66
0 1 10 473.523 74.1325 66
0 1 10 610.882 84.0946 63
0 1 10 514.898 79.9922 67
0 1 -10 671.522 35.8123 146
0 1 -10 631.885 37.7297 141
0 -1 -10 544.531 38.7847 141
0 -1 -10 636.048 38.3941 129
0 1 -10 645.418 33.9879 129
0 1 -10 638.616 38.1983 121
0 -1 -10 565.322 39.4229 121
0 1 10 614.061 40.4298 132
0 1 -10 599.47 41.417 251
0 -1 -10 608.316 43.6979 253
0 1 -10 600.493 76.5459 8
0 -1 10 743.151 83.0078 24
0 -1 10 615.698 78.0106 23
0 1 10 517.924 71.5397 23
0 1 10 669.503 76.4558 24
0 1 10 550 74.5325 57
0 1 10 566.772 79.4103 56
0 -1 -10 578.786 61.0643 60
0 -1 10 474.564 75.3405 56
0 1 -10 650.868 33.7705 98
0 -1 10 623.971 39.401 104
0 -1 -10 615.614 31.9998 105
0 -1 -10 651.639 39.2224 98
0 -1 -10 596.324 34.1576 96
0 -1 -11 38902.9 857.829 38
0 1 -11 40589.3 844.824 37
0 -1 -11 38224.7 827.97 37
0 1 11 37689.9 689.933 110
0 -1 11 38427.8 691.647 110
0 -1 -11 37535.3 698.747 213
0 1 -11 38990.9 696.932 204
0 -1 11 37383.4 676.063 202
0 -1 -11 38557.5 697.359 208
0 -1 -11 38025.3 691.178 203
0 1 11 38524.3 686.057 202
0 1 -11 38425.1 694.253 203
0 -1 -11 39091.5 696.957 205
0 1 -11 38446.1 691.14 192
0 -1 11 39026.9 823.511 92
0 -1 11 37749.3 827.621 87
0 1 11 38013.6 845.98 91
0 1 11 39276.9 853.816 78
0 -1 11 37847.7 805.115 32
0 1 11 39074.9 832.411 32
0 -1 11 37493.5 830.882 33
0 1 11 40640.6 847.425 33
0 -1 -11 37760 681.888 177
0 1 11 38235.7 688.34 180
0 -1 11 37924.9 680.705 178
0 -1 -11 38470.8 690.612 169
0 1 -11 38556.1 689.668 169
0 1 11 38345.5 686.473 170
0 1 -11 37587.9 673.851 166
0 -1 -11 38709.6 684.528 166
0 1 11 39275.9 848.965 67
0 1 11 38800 845.453 66
0 -1 11 38484.1 848.904 67
0 -1 11 38335.8 843.061 66
0 1 11 40291.3 857.435 63
0 -1 -11 37446.6 675.672 151
0 -1 -11 37125.5 687.936 141
0 1 -11 38095.5 685.451 141
0 -1 -11 38753.9 683.885 129
0 1 -11 37643.3 674.09 129
0 1 11 38281.7 689.262 132
0 -1 -11 38374.7 689.133 121
0 1 11 38845.3 694.479 97
0 -1 -11 38549.9 684.045 98
0 -1 11 37340.5 688.556 104
0 -1 -11 38276 675.944 96
0 -1 -11 38870.8 696.27 251
0 1 -11 39283.6 696.701 251
0 -1 -11 38343.1 698.245 253
0 -1 11 37144.4 845.243 56
0 1 11 38254.8 839.756 57
0 -1 11 38581.9 850.197 47
0 -1 11 39394.4 836.815 24
0 1 11 39308.3 822.291 24
0 -1 11 39365 840.139 23
0 1 11 39413.6 831.628 23
0 -1 12 32180.2 596.374 110
0 1 12 31923.4 595.295 110
0 -1 -12 32640.7 606.011 213
0 1 -12 32618.3 599.132 203
0 1 12 31030.3 588.851 202
0 -1 -12 31864.9 596.584 203
0 -1 -12 31719.4 601.497 205
0 1 -12 31814.7 601.449 204
0 -1 12 32311.3 593.033 104
0 1 12 32296.9 599.885 97
0 -1 -12 31374.5 576.911 96
0 1 -12 31575.2 595.023 192
0 -1 -12 31918.1 591.297 192
0 -1 12 31566.7 762.329 91
0 -1 12 32364.9 735.06 92
0 1 12 32358.4 765.272 91
0 1 12 32451.1 593.599 180
0 -1 -12 32717 585.637 177
0 1 -12 31605 594.264 169
0 1 12 32135.8 590.316 170
0 -1 -12 32091.9 595.646 169
0 -1 12 31914.5 593.248 170
0 -1 -12 32783.1 589.445 166
0 1 12 32241.8 599.188 168
0 -1 12 31679.8 747.982 33
0 1 12 33401.8 749.96 32
0 1 12 33322.5 761.299 33
0 -1 12 31494.7 716.95 32
0 1 -12 32203.4 589.552 141
0 -1 -12 32667.3 594.692 141
0 -1 -12 32333.6 587.509 129
0 1 12 32054 594.868 132
0 -1 -12 32832.4 605.218 253
0 1 -12 32135.3 601.052 251
0 -1 -12 33141.7 602.849 251
0 -1 -12 33248.2 749.494 37
0 1 -12 32380.3 750.392 37
0 -1 12 32111.7 764.088 56
0 1 12 32833.4 759.982 57
0 -1 12 31850.6 765.19 47
0 1 12 33141.1 738.39 24
0 -1 12 31138.1 743.639 24
0 1 12 32595.1 745.281 23
0 1 -13 48439.1 873.379 251
0 -1 -13 48608.1 873.552 251
0 -1 13 48582.6 868.249 110
0 -1 -13 48736.7 879.087 213
0 1 13 47749.9 859.844 216
0 1 -13 48559.3 874.709 204
0 -1 -13 49642.5 875.712 205
0 1 13 47609.5 860.09 202
0 -1 -13 49097.1 877.151 204
0 -1 -13 48696.6 868.865 203
0 1 -13 49696.2 871.729 203
0 -1 -13 47659.9 862.249 192
0 1 -13 49239.6 867.5 192
0 1 13 47982.9 1063.86 78
0 -1 13 49158.7 1067.64 91
0 1 13 48622.4 1065.12 91
0 1 -13 47574.4 851.508 244
0 1 13 47565.9 863.057 180
0 -1 -13 46693.3 852.007 177
0 -1 13 47634.3 866.29 180
0 -1 13 47962 863.805 170
0 -1 -13 48190.7 857.863 166
0 1 13 46437.9 858.062 170
0 -1 -13 48630.3 868.276 169
0 1 13 47828.8 870.037 168
0 1 -13 48646.2 866.878 169
0 -1 13 48875.5 1052.47 33
0 -1 13 47982.5 1006.81 32
0 1 13 47509.1 1036.76 32
0 1 13 48403 1053.6 33
0 -1 13 47660.6 1056.99 66
0 1 13 49497.5 1071.15 63
0 -1 13 47440.3 1059.11 67
0 -1 13 46250.4 1060.42 63
0 1 13 47517.8 1057.72 67
0 1 13 48170.2 871.276 143
0 -1 -13 48481.9 865.893 141
0 1 13 48144.2 1056.62 57
0 -1 13 46796 1060.58 56
0 -1 -13 48781.3 1037.76 37
0 -1 13 47748.7 1045.6 40
0 -1 -13 48040.3 857.076 129
0 -1 13 48067 868.138 132
0 1 13 48255.3 864.961 132
0 -1 13 46264.1 1035.53 24
0 1 13 48458.3 1027.31 24
0 1 13 47875.8 872.645 97
0 -1 13 47667.4 862.586 104
0 1 14 24009.2 469.413 118
0 -1 -14 22812.8 470.326 213
0 1 14 23143.3 452.534 216
0 -1 -14 23179.9 467.967 205
0 -1 -14 23921.3 471.324 204
0 1 -14 23355.7 468.62 204
0 1 -14 23169.2 464.007 203
0 1 14 23952.3 454.75 202
0 -1 -14 23333.6 461.906 203
0 1 -14 23044.8 459.831 192
0 -1 -14 23099.6 455.324 192
0 -1 14 23725.5 648.594 78
0 1 14 23914.2 649.355 78
0 -1 14 24260.7 460.379 238
0 -1 14 24100.1 462.535 180
0 1 14 23240.5 456.662 180
0 1 14 23258 464.542 168
0 -1 -14 23832.2 452.009 166
0 -1 -14 23360.3 462.973 169
0 1 14 23652.4 454.3 170
0 1 -14 23684.9 462.26 169
0 -1 14 23108.8 457.109 170
0 -1 14 25135.6 642.65 33
0 1 14 24036.4 640.924 33
0 1 14 22858.4 614.845 32
0 -1 14 24556.9 599.306 32
0 -1 14 23127.2 645.958 67
0 -1 14 23106.5 635.774 66
0 -1 14 22720.9 638.527 63
0 1 14 23375.5 644.084 63
0 1 14 23790 466.196 143
0 -1 14 23218.4 462.075 132
0 1 14 23238.4 459.038 132
0 -1 -14 23658.4 467.134 251
0 1 -14 23630.1 467.38 251
0 -1 -14 22472.3 607.942 37
0 1 14 24150.1 628.805 40
0 -1 14 23046.3 627.258 40
0 1 14 23263.5 636.537 57
0 -1 14 24108.5 648.405 56
0 -1 14 22885.6 623.483 24
0 1 14 24327.5 616.044 24
0 -1 15 5534.63 152.044 238
0 1 15 5627.31 148.77 216
0 -1 -15 5731.8 163.127 204
0 1 -15 5435.9 160.33 204
0 1 15 5367.2 146.674 202
0 -1 -15 5761.59 155.96 203
0 -1 -15 5331.87 148.52 192
0 1 -15 5473.64 152.299 192
0 1 15 5215.09 267.212 91
0 -1 15 5476.45 280.135 78
0 1 15 5306.81 275.282 78
0 1 15 5805.38 274.796 83
0 -1 15 4992.25 264.564 91
0 -1 15 5467.53 154.184 110
0 -1 15 5437.64 153.22 180
0 1 15 5598.28 151.324 180
0 -1 -15 5484.68 145.086 166
0 1 -15 5348.57 153.558 169
0 1 15 5589.7 157.838 168
0 -1 15 5478.02 150.328 170
0 -1 -15 5342.33 155.053 169
0 1 15 5556.39 279.28 63
0 -1 15 5391.64 275.248 63
0 -1 15 5558.25 276.773 67
0 -1 15 4968.72 255.639 40
0 -1 -15 5340.68 252.121 37
0 1 15 5345.43 259.798 40
0 1 15 5699.34 160.503 143
0 1 15 5496.05 152.714 132
0 -1 15 5519.34 155.203 132
0 -1 -15 5511.52 146.049 99
0 -1 15 5386.75 159.044 97
0 1 15 5629.6 160.161 97
0 1 15 5746.33 278.427 33
0 -1 15 5386.09 261.81 33
0 1 15 5690.36 264.488 32
0 1 -15 5514.22 157.829 251
0 -1 -15 5562.63 159.571 251
0 -1 15 5405.5 270.522 57
0 1 15 6056.47 281.8 57
0 1 -16 2029.69 81.7065 186
0 -1 -16 2161.1 83.8813 192
0 1 -16 2050.9 84.849 192
0 1 16 2181.5 169.532 83
0 1 16 2236.82 175.216 78
0 -1 16 1904.12 165.349 78
0 -1 16 2516.74 182.535 91
0 1 16 2024.01 164.588 33
0 1 16 2222.82 162.883 32
0 -1 16 1969.61 160.366 33
0 -1 16 2422.05 184.364 67
0 -1 16 2239.18 176.257 63
0 -1 -16 2123.6 80.5347 244
0 -1 16 2104.58 85.0779 238
0 1 16 2189.86 90.3363 238
0 1 16 2020.87 89.5117 97
0 -1 16 1972.52 90.7652 97
0 1 16 2170.61 169.19 57
0 -1 16 1930.98 160.29 57
0 1 16 2034.6 90.2265 118
0 1 -16 2067.74 90.7795 204
0 -1 -16 2236.76 88.4136 203
0 1 16 2172.62 81.4232 202
0 -1 -16 2272.49 95.0745 204
0 -1 -16 2054.28 88.5967 251
0 1 -16 1978.15 88.0202 251
0 1 16 2201.18 164.503 40
0 -1 16 2053.47 162.895 40
0 1 -17 3526.6 115.413 169
0 -1 -17 3443.2 116.078 169
0 1 17 3573.01 117.933 168
0 -1 17 3939.06 121.285 168
0 -1 17 3517.24 207.118 40
0 1 17 3294.37 196.385 40
0 -1 17 3690.75 221.945 63
0 1 17 3606.49 120.226 118
0 -1 17 3605.7 120.132 118
0 -1 17 3707.39 120.608 143
0 1 17 3634.25 117.903 143
0 1 17 3588.28 120.139 134
0 1 17 3476.2 208.2 57
0 1 17 3739.22 200.575 58
0 -1 17 3813.46 216.149 57
0 -1 17 3605.72 111.623 180
0 -1 17 3568.88 120.034 97
0 1 17 3592.49 120.477 97
0 -1 -17 3633.1 108.256 192
0 -1 17 3681.95 114.693 132
0 1 17 3599.91 119.215 125
0 1 17 3771.88 215.754 83
0 1 17 3850.92 226.007 78
0 -1 17 3465.24 215.822 78
0 -1 17 3901.7 218.827 83
0 -1 17 3793.64 217.552 91
0 1 17 3576.85 209.127 86
0 -1 -18 99.8857 32.1327 204
0 1 -18 88.6143 29.8981 210
0 1 -18 75.9564 23.9119 186
0 1 -18 101.245 26.7338 192
0 -1 -18 80.1423 27.1196 186
0 -1 18 136.062 63.8425 83
0 1 18 126.932 65.2765 86
0 1 18 7.09158 52.4275 83
0 -1 18 68.2698 62.1193 78
0 -1 18 79.0264 30.7078 168
0 1 18 119.266 30.116 168
0 -1 18 99.869 30.906 212
0 -1 18 53.1025 56.0806 63
0 1 18 63.7922 29.3833 143
0 -1 18 69.3424 30.6638 143
0 -1 18 97.5409 33.1782 134
0 1 18 84.4013 31.9283 125
0 1 18 66.5195 31.652 134
0 -1 18 61.5924 25.9582 132
0 1 18 112.667 29.5749 238
0 -1 18 104.951 27.7265 238
0 -1 18 90.9558 32.1875 97
0 1 18 92.0525 30.0009 97
0 -1 -18 84.6508 28.3916 251
0 1 -18 83.6072 27.9747 251
0 1 18 107.436 31.4611 118
0 -1 18 64.6169 29.6017 118
0 1 18 81.3951 31.1527 115
0 1 -19 4278.1 109.275 186
0 -1 -19 4572.98 116.984 186
0 1 19 4956.52 211.729 86
0 -1 19 4520.61 205.286 86
0 -1 19 4332.49 208.384 78
0 1 19 4712.74 126.89 171
0 1 19 4773.42 122.161 238
0 -1 19 4618.86 114.303 238
0 -1 19 4493.27 121.833 168
0 1 19 4590.76 120.581 168
0 1 -19 4529.51 118.205 251
0 -1 -19 4447.57 117.228 251
0 1 19 4779.09 127.136 134
0 -1 19 4735.31 124.064 143
0 -1 19 4970.85 128.571 134
0 -1 19 4734.63 121.853 212
0 1 19 4866.37 126.541 212
0 1 19 4847.12 126.094 157
0 -1 19 4756.89 126.468 125
0 1 19 4824.7 126.882 125
0 1 19 4767.51 126.037 115
0 1 19 4624.11 125.887 118
0 -1 19 4676.6 126.065 118
0 -1 -19 4780.06 128.266 204
0 1 -19 4591.79 121.851 210
0 -1 -19 4716.35 124.052 210
0 -1 19 4711.13 126.654 97
0 1 20 5253.14 122.787 157
0 1 20 5171.02 124.435 134
0 -1 20 5174.61 124.286 134
0 -1 20 4807.07 118.832 143
0 1 20 5356.32 124.905 125
0 -1 20 5162.03 123.521 125
0 -1 20 4991.99 116.9 212
0 1 20 5312.68 122.598 212
0 1 20 5097.88 122.334 115
0 -1 20 5161.68 123.684 118
0 -1 20 5051.1 121.629 115
0 -1 20 5376.72 125.096 171
0 1 20 5275.25 124.863 171
0 1 20 5134 117.901 238
0 -1 -20 4978.91 112.516 186
0 1 -20 5078 119.918 210
0 -1 -20 5303.64 122.276 210
0 1 20 4942.22 116.803 163
0 -1 20 5098.88 118.254 168
0 -1 -21 949.211 34.5963 210
0 -1 21 887.949 33.9269 207
0 1 -21 946.779 33.6732 210
0 1 21 855.143 32.8295 212
0 1 -21 935.719 33.2783 233
0 1 21 969.37 35.3156 227
0 -1 21 930.618 34.3356 227
0 2 0 25643.7 451.818 18
0 -2 0 25948.9 456.715 19
0 -2 0 23918 429.512 17
0 -2 0 25508.8 448.734 29
0 -2 0 23100 455.631 11
0 2 0 24625.3 448.193 20
0 2 0 25057.9 425.52 25
0 2 0 24211.4 447.684 29
0 -2 0 25098.8 453.078 26
0 2 0 25323.4 453.148 26
0 2 0 24720 452.767 41
0 -2 0 25514.1 438.294 40
0 2 0 25443.3 448.792 39
0 2 0 25443.8 446.443 42
0 -2 0 25822.1 454.773 31
0 2 0 25485.6 452.194 34
0 2 0 24585.3 430.568 32
0 -2 0 24665.3 445.093 60
0 2 0 24250.1 431.178 50
0 -2 0 24637.5 444.433 48
0 -2 -1 31527.2 568.667 48
0 -2 -1 31629.3 569.905 60
0 -2 1 32941.7 568.087 54
0 2 -1 31412.6 553.489 42
0 2 -1 31994.1 557.72 39
0 -2 1 31868.1 560.573 40
0 2 -1 31660 565.038 41
0 2 1 33243.1 573.972 39
0 2 1 31193.6 574.188 41
0 2 1 32615.9 571.917 42
0 2 1 31716.7 561.278 61
0 2 1 29931.2 566.462 71
0 -2 1 32702.9 572.74 18
0 2 -1 32409.2 562.328 24
0 2 -1 32474.9 559.281 29
0 -2 -1 32614.9 576.38 28
0 -2 -1 31660.3 571.743 29
0 -2 -1 31041 559.418 17
0 2 1 31050.9 555.326 25
0 2 1 31869.5 575.921 19
0 2 -1 32092.2 556.489 23
0 2 1 32780.5 576.144 11
0 -2 1 31885.2 570.154 20
0 -2 -1 31227.1 575.555 21
0 -2 -1 31382.4 555.855 25
0 -2 1 33128.5 559.684 29
0 2 -1 32290.9 547.869 12
0 2 1 30765.5 568.556 26
0 -2 1 32692.3 574.165 26
0 -2 1 31782.2 544.875 33
0 2 1 32225.7 573.765 34
0 2 -1 31739.4 563.062 34
0 2 1 31318.7 559.873 32
0 -2 -1 30869.5 570.097 35
0 -2 1 32275.3 569.614 31
0 -2 1 32609.8 553.93 8
0 2 -1 32045.8 570.08 7
0 -2 -2 34246.8 625.321 59
0 -2 -2 34988.4 630.336 60
0 2 -2 33024.1 587.647 45
0 -2 2 36703.1 625.861 55
0 -2 -2 35729.2 630.639 48
0 -2 2 34824.9 616.973 54
0 2 2 35006.3 624.883 58
0 2 -2 36553.5 607.934 52
0 2 2 34913.3 631.213 83
0 2 2 35540.9 632.236 39
0 2 -2 35575.6 602.973 39
0 -2 -2 35280.3 635.262 43
0 2 -2 34666.7 597.359 42
0 2 -2 35735.8 615.031 41
0 -2 2 33763.4 621.595 40
0 2 2 34006.5 630.201 42
0 -2 -2 34102.4 626.909 68
0 2 -2 35146.9 594.832 25
0 -2 -2 35049.8 635.169 28
0 2 -2 35380.9 620.076 23
0 -2 2 34944.7 605.015 29
0 -2 -2 35341.1 621.996 25
0 -2 2 34229.2 630.132 20
0 2 -2 34622.9 612.726 12
0 2 -2 35797.8 604.954 29
0 2 2 32932.3 632.784 28
0 -2 2 34801 596.531 16
0 -2 -2 35814.8 625.973 17
0 -2 2 35341.6 624.07 24
0 2 2 35508.3 636.589 21
0 -2 -2 35782.6 631.634 29
0 2 2 34494.3 607.485 12
0 2 -2 34454.4 610.216 34
0 -2 -2 34354.7 633.437 30
0 -2 -2 36754.4 631.899 35
0 2 2 35399.2 631.195 34
0 -2 2 33894.2 606.935 33
0 2 -2 36033.5 621.715 31
0 2 2 35514.8 625.295 32
0 -2 -2 35176 635.654 36
0 -2 2 36256.6 621.755 31
0 2 -2 35744.2 614.628 8
0 -2 2 37337.2 625.105 7
0 2 -2 35010.8 622.885 7
0 2 3 86199.9 1445.02 57
0 -2 -3 86102.4 1443.88 60
0 -2 -3 84129.3 1441.02 59
0 -2 -3 84315.2 1442.15 48
0 -2 3 80656.7 1429.52 55
0 2 3 84959.3 1448.71 78
0 2 3 83474 1443.88 83
0 -2 -3 84276.1 1449.75 38
0 2 3 83435.8 1443.17 42
0 2 -3 83789.5 1414.8 41
0 2 3 84308.8 1442.76 39
0 2 -3 78671.5 1397.65 39
0 -2 -3 82873.6 1449.6 43
0 2 -3 77300.2 1392.13 42
0 -2 -3 83739.2 1442.43 68
0 -2 3 84539.6 1426.59 65
0 -2 3 84686.6 1416.87 27
0 -2 3 86314.8 1413.69 15
0 2 3 85814.4 1424.65 12
0 2 -3 82917.5 1429.89 12
0 2 -3 83162.8 1400.08 29
0 2 -3 84076.8 1399.97 17
0 -2 -3 83836.8 1442.49 17
0 -2 3 76636.3 1438.77 24
0 2 -3 86703 1430.01 8
0 2 -3 81686 1409.75 25
0 -2 3 83580.6 1434.08 23
0 -2 -3 85440.4 1440.79 29
0 -2 3 84717.5 1423.82 33
0 -2 -3 86265.2 1449.29 30
0 -2 -3 84159.4 1450.4 36
0 -2 -3 85951.8 1443.68 35
0 -2 3 84949 1424.52 31
0 2 -3 87266.1 1425.54 31
0 2 -3 84214.2 1409.24 34
0 -2 3 84773.8 1405.23 32
0 2 3 84376.8 1441.12 32
0 -2 3 86678.2 1431.59 7
0 -2 -4 35349.3 666.001 48
0 -2 4 36025.3 668.559 46
0 -2 -4 35844.3 668.02 59
0 2 -4 36296.9 623.424 59
0 -2 -4 35424.6 666.203 60
0 2 4 35816.1 670.57 57
0 -2 4 36521.3 653.437 7
0 2 4 36161.3 634.494 1
0 2 -4 38844.5 638.269 1
0 2 4 36057.8 634.569 2
0 2 -4 37697.5 636.98 2
0 2 4 36190 665.481 39
0 2 -4 36166.3 630.788 41
0 2 4 36241 668.057 42
0 -2 -4 35546.8 677.269 43
0 2 -4 34571.3 611.047 39
0 -2 -4 34892.6 674.866 38
0 -2 4 36865.2 657.403 74
0 -2 4 36226.4 645.216 65
0 2 4 36044 673.581 63
0 -2 -4 34635.1 667.312 68
0 -2 4 37347.8 653.542 76
0 -2 4 34436.4 610.203 10
0 -2 4 36000.3 664.572 23
0 -2 4 37850 670.294 24
0 -2 -4 37125.9 660.093 14
0 -2 4 35203.2 625.327 15
0 2 -4 35235.6 611.875 29
0 2 -4 36702.4 641.751 25
0 2 -4 36716.6 630.182 17
0 2 -4 39806.7 662.278 8
0 -2 4 35690.7 630.68 27
0 -2 4 34715.7 641.521 22
0 2 4 36566.4 654.916 12
0 -2 -4 36672.9 664.234 29
0 -2 4 35345.3 633.2 32
0 2 -4 34970.4 622.474 34
0 -2 4 36001.4 653.313 33
0 2 4 35977.3 668.951 32
0 -2 -4 36165.1 669.509 35
0 -2 4 37018.7 643.464 31
0 -2 -4 36379 675.137 30
0 -2 -4 34520.5 676.856 36
0 2 4 36378.6 675.118 78
0 -2 -4 34583.7 666.635 90
0 -2 -5 44958.5 746.769 98
0 2 5 45030.2 748.501 97
0 -2 -5 43924 745.867 107
0 2 5 42505.8 817.592 78
0 2 5 43404.8 818.251 91
0 -2 -5 44266.8 814.641 90
0 2 -5 44921.9 785.119 81
0 2 -5 46092.2 821.699 37
0 2 5 45760.9 811.115 42
0 -2 -5 44101.9 824.535 43
0 2 -5 42813 759.507 41
0 2 -5 40378.9 737.625 39
0 -2 -5 45492.7 815.152 37
0 -2 -5 44787.8 824.329 38
0 -2 5 45183.2 819.731 49
0 -2 -5 44124.6 807.867 48
0 -2 -5 42768.4 810.194 59
0 -2 5 44814.9 813.695 53
0 2 5 44408.4 816.549 57
0 2 -5 43993.8 764.712 59
0 -2 -5 44608.2 807.083 60
0 -2 5 45019.9 809.289 46
0 -2 5 44592.2 792.759 7
0 2 -5 43930.8 762.118 2
0 2 5 43647.2 759.942 2
0 2 -5 44266.3 762.596 1
0 2 5 43812.8 760.313 1
0 -2 5 44572.8 788.12 76
0 2 5 44104 820.545 63
0 -2 -5 44915.7 814.266 68
0 -2 5 45348.9 794.444 74
0 -2 5 45257.7 814.161 70
0 -2 -5 42954.4 745.769 109
0 2 5 44055.2 799.099 12
0 -2 5 45164.1 809.929 23
0 2 -5 45806.8 803.924 8
0 -2 5 43904.1 812.17 24
0 -2 -5 45200.2 800.651 14
0 -2 5 43525.9 774.863 22
0 -2 -5 46046.4 805.157 29
0 2 -5 40367.1 736.265 29
0 2 -5 45760.4 775.243 17
0 2 -5 42620.8 749.473 34
0 -2 -5 44032.4 825.234 36
0 -2 5 45353.9 800.293 33
0 2 5 42722.2 815.141 32
0 -2 5 44868.3 778.818 32
0 -2 -5 43333.4 818.202 30
0 2 5 45274.9 809.112 33
0 2 6 2266.51 63.6673 97
0 -2 -6 2284.24 61.6581 98
0 -2 -6 2330.62 61.7567 107
0 2 6 2359.79 110.07 78
0 -2 6 2157.38 101.867 80
0 2 6 2317.95 109.685 91
0 -2 -6 2310.73 106.51 90
0 -2 -6 2250.03 111.092 43
0 2 6 2232.21 99.7789 42
0 2 -6 2120.36 66.3359 41
0 2 -6 2350.88 110.515 37
0 -2 -6 2262.63 103.917 37
0 -2 -6 2181.35 110.755 38
0 -2 6 2071.47 95.7696 33
0 2 6 2316.96 106.47 32
0 2 6 2364.01 105.512 33
0 -2 6 2269.37 86.4107 32
0 -2 -6 2253.02 112.165 36
0 2 -6 2080.8 56.8703 34
0 -2 -6 2114.84 105.556 30
0 2 6 2267.12 61.942 110
0 -2 -6 2150.64 60.9411 109
0 2 6 2354.66 64.18 1
0 2 -6 2319.64 65.701 1
0 2 -6 2307.57 65.7288 2
0 2 6 2401.72 64.3727 2
0 -2 6 2210.1 90.0801 7
0 2 6 2336.47 110.342 63
0 -2 6 2147.41 101.893 70
0 2 -6 2101.01 72.2661 68
0 2 6 2302.67 108.334 67
0 -2 -6 2231.82 102.669 68
0 2 -6 2485.48 102.832 8
0 -2 -6 2272.38 96.1666 29
0 -2 -6 2303.53 86.8353 13
0 -2 -6 2107.35 97.8268 60
0 -2 6 2308.17 103.619 53
0 2 6 2115.82 103.107 57
0 -2 -6 2277.98 99.9232 48
0 -2 6 2188.74 106.139 49
0 -2 6 2233.17 100.996 46
0 -2 7 27375.1 513.557 32
0 2 7 27709.5 554.084 32
0 2 7 27100.3 548.64 33
0 -2 7 27831.4 540.354 33
0 -2 -7 28301.7 568.194 36
0 -2 -7 27040.2 460.551 109
0 2 -7 27670.2 453.521 109
0 2 7 26293.5 460.052 110
0 -2 -7 26953.7 546.073 68
0 2 7 27030.5 555.524 67
0 2 7 28109.1 562.127 63
0 -2 7 28194.4 548.41 70
0 2 -7 27952.8 451.204 107
0 -2 -7 27666.3 460.096 98
0 2 7 26912.4 462.245 97
0 -2 -7 26531.7 459.34 107
0 -2 7 27729.3 555.138 49
0 2 7 27787.5 554.85 57
0 -2 -7 27056.6 536.189 48
0 -2 7 28295.3 562.675 44
0 -2 -7 27836.3 535.883 60
0 -2 7 28187.7 547.905 53
0 2 7 27822.3 559.222 91
0 -2 -7 27724.5 554.639 90
0 2 -7 27495.9 518.951 90
0 -2 7 26909.2 549.24 79
0 2 7 27776.5 561.319 78
0 -2 7 27517.1 547.78 80
0 -2 -7 28012.7 566.63 43
0 2 -7 28830.5 560.1 37
0 2 -7 25188.8 462.725 41
0 -2 -7 27575.9 549.551 37
0 -2 -7 27407.7 564.277 38
0 -2 7 27366.6 519.691 7
0 2 -7 28157.8 545.281 8
0 -2 7 27783.7 555.123 24
0 -2 -7 27256 506.038 13
0 -2 7 27917.8 550.817 23
0 -2 -7 27376.9 526.278 29
0 -2 -7 27460.2 460.549 121
0 -2 -7 27486.9 460.016 129
0 -2 8 270.553 56.3775 87
0 -2 8 296.659 55.1841 80
0 2 8 268.773 58.0726 91
0 2 -8 350.454 46.9851 90
0 2 8 294.382 60.4802 78
0 -2 -8 350.501 60.3071 90
0 -2 8 275.527 54.3881 79
0 -2 -8 289.769 57.0996 38
0 -2 -8 324.355 61.7042 43
0 -2 8 306.026 58.8624 44
0 -2 8 361.764 25.3196 112
0 2 -8 366.886 24.9727 109
0 2 8 326.139 29.1122 110
0 2 -8 336.715 29.4752 167
0 2 -8 325.386 27.1423 169
0 -2 -8 313.7 28.0162 169
0 2 8 305.194 29.2089 168
0 2 8 266.551 59.874 63
0 -2 -8 255.5 50.5561 68
0 -2 8 363.222 56.0214 70
0 2 8 304.035 58.6288 67
0 -2 -8 292.804 54.7637 37
0 -2 -8 357.091 61.2934 36
0 -2 -8 236.382 52.7274 30
0 -2 8 300.152 44.3412 32
0 2 -8 311.992 56.8269 37
0 2 8 289.503 53.6354 32
0 -2 8 313.48 51.9259 33
0 2 8 320.936 52.8761 33
0 2 8 347.839 29.7469 143
0 -2 -8 299.124 28.0294 141
0 -2 -8 263.188 48.8761 48
0 2 8 271.632 56.2277 57
0 -2 8 315.833 59.4742 49
0 -2 -8 259.754 47.5276 60
0 -2 8 310.014 44.7523 7
0 2 8 315.565 28.4141 132
0 -2 -8 324.811 29.0725 129
0 2 -8 385.564 25.9354 121
0 2 -8 360.108 29.4041 133
0 -2 -8 287.53 28.2018 121
0 -2 -8 286.59 26.8307 98
0 -2 -8 299.332 26.4528 96
0 2 -8 372.825 23.8378 107
0 2 8 303.879 29.5893 97
0 -2 -8 335.449 29.8394 107
0 -2 8 346.142 59.394 24
0 -2 -8 355.743 39.7239 13
0 2 -8 488.568 61.2009 8
0 2 8 337.903 51.9464 23
0 -2 8 274.452 53.8142 23
0 -2 -9 7909.15 180.547 253
0 2 9 8293.78 176.273 110
0 -2 9 8074.94 165.586 112
0 -2 -9 7872.22 254.986 37
0 2 -9 8209.06 264.44 37
0 -2 -9 7803.17 181.478 213
0 -2 -9 8149.47 180.484 208
0 2 -9 8093.91 179.378 204
0 2 9 8513.65 273.818 78
0 -2 9 8032.93 258.155 79
0 -2 9 8372.56 265.103 87
0 -2 -9 7716.3 260.097 90
0 2 9 7979.8 265.48 91
0 -2 9 8065.24 254.232 80
0 2 -9 7919.39 235.444 90
0 2 9 8105.38 174.084 180
0 -2 -9 8374.3 174.029 177
0 2 9 8170.5 172.517 170
0 2 -9 8122.13 173.694 169
0 2 9 8050.34 176.907 168
0 -2 -9 8037.84 174.221 169
0 -2 -9 8145.53 268.392 30
0 -2 9 8157.74 233.777 32
0 2 9 7657.28 261.997 67
0 2 9 8155.4 269.319 63
0 2 9 8329.27 178.681 143
0 2 -9 8377.45 169.712 141
0 -2 -9 8217.51 175.498 141
0 -2 9 8176.7 268.632 44
0 -2 9 7937.92 270.016 47
0 -2 -9 8013.46 238.995 60
0 2 9 8478.21 267.693 57
0 -2 9 7981.7 228.396 7
0 2 9 7807.59 248.141 23
0 -2 9 7979.98 260.888 24
0 -2 9 8370.49 264.422 23
0 2 -9 7727.82 253.032 8
0 2 9 7911.03 174.213 132
0 2 -9 7953.01 174.483 133
0 -2 9 8108.89 167.859 124
0 2 -9 8350.39 169.126 121
0 -2 -9 8126.41 175.445 121
0 -2 -9 8051.83 174.131 129
0 -2 -9 8279.74 174.485 98
0 -2 -9 7996.78 170.434 96
0 -2 -9 8160.37 168.61 105
0 -2 9 8059.19 262.526 92
0 2 9 8039.47 177.464 97
0 -2 -9 8143.38 174.899 107
0 2 10 51269.6 997.97 24
0 2 10 50822.4 1010.21 23
0 -2 -10 50408.8 965.55 29
0 2 -10 51160.6 1018.76 8
0 -2 10 50356.1 1024.85 24
0 -2 -10 51874.3 1044.72 38
0 -2 -10 51197.9 895.185 213
0 2 -10 51033.9 889.99 203
0 -2 -10 50942.4 891.589 205
0 -2 -10 51032.7 892.96 208
0 2 -10 50084.1 890.559 204
0 2 -10 50708.2 888.111 192
0 2 -10 50204 980.261 90
0 2 10 50334.4 1039.14 78
0 -2 10 49677.9 1015.54 79
0 -2 10 50749.2 1024.06 87
0 2 10 50435.6 1034.18 91
0 -2 10 51192.5 1015.05 33
0 2 10 50359.2 1024.88 32
0 -2 10 50418.6 976.806 32
0 2 10 51891.2 1026.82 33
0 -2 -10 52066.6 1038.49 30
0 -2 -10 50115.5 881.694 177
0 -2 10 50372.6 881.649 178
0 2 10 49362.5 882.832 180
0 -2 -10 50312.5 885.11 169
0 2 10 49261.6 887.481 168
0 2 -10 50476.1 883.804 169
0 2 10 50400.6 881.435 170
0 -2 -10 49957.8 883.837 166
0 -2 10 49540.6 1032.23 66
0 2 10 50845.2 1038.96 63
0 -2 10 50103.7 875.387 155
0 2 -10 50779.4 878.594 146
0 -2 -10 50394.2 885.641 141
0 2 10 49950.9 887.738 143
0 2 -10 50631 877.702 141
0 2 -10 49515.4 884.339 133
0 -2 -10 50296.4 885.49 121
0 2 -10 50199 877.643 121
0 -2 10 50225.9 873.91 124
0 -2 -10 50748.6 882.982 129
0 2 10 49361.6 883.953 132
0 -2 10 48759 961.643 7
0 -2 -10 50925.1 894.325 253
0 2 -10 51612.1 892.181 251
0 -2 -10 50904.8 982.713 60
0 -2 10 48217.8 1028.2 47
0 -2 -10 49528.3 874.709 105
0 -2 10 50254.2 886.074 104
0 -2 -10 51375 883.459 98
0 -2 -10 50717.5 878.383 96
0 -2 10 49367 1014.91 92
0 2 10 51273.1 889.586 97
0 2 -11 8330.87 195.317 251
0 -2 -11 8202.45 197.413 253
0 2 11 8401.82 193.952 118
0 2 -11 8383.48 183.035 234
0 2 11 8142.38 181.903 217
0 -2 -11 8293.18 198.027 213
0 -2 -11 8114.78 195.323 205
0 -2 -11 8288.5 196.433 208
0 2 -11 8408.81 196.043 204
0 2 -11 8384.49 194.564 203
0 2 -11 8680.54 194.037 192
0 -2 11 8731.54 294.396 79
0 -2 11 8441.85 293.473 92
0 -2 11 8607.08 299.209 87
0 2 11 8571.48 303.59 91
0 2 11 9036.17 314.107 78
0 2 11 8273.7 293.794 33
0 -2 11 8179.44 285.263 33
0 -2 -11 8590.8 304.422 30
0 2 11 8444 296.467 32
0 -2 -11 8266.26 186.479 177
0 -2 11 8359.77 185.512 178
0 2 11 8378.82 188.296 180
0 -2 -11 8196 188.952 169
0 -2 -11 8384.79 188.489 166
0 2 -11 8626.99 190.279 169
0 2 11 8166.95 186.186 170
0 2 11 8370.14 192.992 168
0 2 11 8764.37 309.528 63
0 -2 11 8287.99 300.335 66
0 2 -11 8236.63 182.01 146
0 -2 -11 8165.29 182.767 151
0 2 -11 8613.97 183.751 141
0 -2 -11 8317.31 189.989 141
0 2 11 8182.04 192.806 143
0 -2 11 8535.79 306.848 56
0 -2 11 8682.09 307.559 44
0 -2 11 7951.25 301.502 47
0 2 11 8569.45 300.349 57
0 -2 -11 8180.37 260.124 60
0 -2 -11 8234.16 287.558 37
0 -2 11 9534.75 311.964 40
0 -2 -11 7888.85 303.007 38
0 2 11 8338.68 189.403 132
0 -2 -11 8298.51 187.552 129
0 2 11 8758.08 281.046 24
0 -2 11 8330.5 294.906 24
0 2 11 8431.39 285.028 23
0 -2 11 8316.58 191.298 104
0 -2 -11 8155.37 178.191 105
0 -2 -11 8388.87 188.263 98
0 -2 -11 8521.92 182.878 96
0 2 11 8416.65 194.014 97
0 2 -12 243.702 36.6829 251
0 -2 -12 227.98 35.9083 251
0 -2 -12 189.572 35.2078 253
0 -2 12 222.512 29.7057 238
0 -2 12 203.615 33.8538 110
0 2 12 213.167 35.4877 118
0 -2 -12 257.775 38.5557 213
0 -2 -12 271.195 39.524 208
0 -2 -12 223.199 37.9638 205
0 2 12 243.4 32.925 202
0 2 -12 205.926 36.7648 204
0 -2 -12 231.567 34.7774 203
0 2 -12 197.051 33.7935 203
0 2 -12 236.24 35.4152 192
0 -2 12 130.029 57.6124 92
0 -2 12 236.353 65.2617 87
0 2 12 189.265 67.4702 91
0 2 12 408.898 81.7995 33
0 -2 12 256.707 70.0544 33
0 2 12 206.146 66.844 32
0 -2 -12 169.096 59.8661 37
0 -2 -12 182.884 30.1408 177
0 2 12 250.966 34.467 180
0 -2 12 211.736 29.4844 178
0 2 -12 163.714 32.0163 169
0 -2 -12 248.106 35.7314 169
0 2 12 255.7 35.2642 168
0 -2 -12 264.411 33.6947 166
0 2 12 234.992 32.1137 170
0 -2 12 141.316 67.4218 67
0 2 12 192.45 71.9879 63
0 -2 -12 188.151 28.0717 151
0 -2 -12 276.142 36.0793 141
0 2 -12 220.255 29.477 146
0 2 -12 207.434 29.0041 141
0 2 12 242.626 36.2628 143
0 2 12 260.876 72.0908 57
0 -2 12 216.444 70.6552 56
0 -2 12 187.071 67.8299 47
0 -2 12 272.295 70.9643 40
0 -2 12 124.957 61.9385 44
0 -2 -12 221.674 68.231 38
0 -2 -12 234.251 34.0254 129
0 2 12 239.33 33.7428 132
0 2 12 193.595 59.6612 24
0 -2 12 549.953 87.0675 24
0 2 12 170.638 60.2741 23
0 -2 -12 228.535 27.0577 105
0 2 12 197.023 33.5968 97
0 -2 12 216.078 32.8938 104
0 -2 -12 295.993 31.9018 96
0 -2 -13 34.9286 32.1791 253
0 2 -13 47.7167 33.0986 251
0 -2 -13 35.4769 30.3196 251
0 -2 13 58.3783 26.3739 238
0 -2 13 39.7149 30.0148 110
0 2 13 20.5704 30.6669 118
0 -2 -13 35.6274 32.6346 213
0 -2 -13 61.3018 29.1912 203
0 -2 -13 22.9954 30.9032 205
0 2 -13 21.1109 29.6626 204
0 2 13 23.7084 28.5236 202
0 -2 -13 27.5629 26.7379 192
0 2 -13 42.7682 29.5434 192
0 2 13 -8.17546 61.7786 78
0 2 13 8.0154 63.1476 91
0 -2 13 63.1957 54.2023 92
0 2 13 7.78281 58.8118 83
0 2 13 99.6753 66.1706 33
0 -2 13 36.4611 51.386 33
0 2 13 22.6233 53.7996 32
0 -2 -13 148.247 56.7179 37
0 -2 -13 8.44229 25.8672 177
0 2 13 -1.79235 26.7967 180
0 -2 13 30.3149 28.8713 170
0 -2 -13 68.8042 32.2273 169
0 2 13 16.9158 25.0083 170
0 2 13 22.0365 28.5007 168
0 2 -13 96.7902 31.0421 169
0 -2 -13 30.2875 27.4378 166
0 2 13 -8.14927 59.539 63
0 -2 13 24.5306 61.1139 67
0 -2 13 -7.93316 58.6302 66
0 -2 -13 33.3821 23.5527 151
0 2 13 12.0195 29.6979 143
0 -2 -13 32.4665 27.666 141
0 -2 13 -8.24036 60.2044 47
0 -2 13 24.6483 60.0272 56
0 2 13 38.7819 54.6564 57
0 -2 -13 33.5953 62.0714 38
0 -2 13 53.8762 53.553 40
0 2 13 44.123 28.4606 132
0 -2 -13 57.6398 26.1863 129
0 -2 13 -14.9239 52.5818 20
0 2 13 32.2736 46.0501 24
0 -2 13 45.4074 53.9908 24
0 2 13 34.8022 29.6556 97
0 -2 13 26.2417 28.2555 104
0 -2 -13 35.8646 21.7145 96
0 2 14 20092.5 409.266 118
0 -2 -14 20336.1 415.188 213
0 2 14 20328 400.048 216
0 -2 -14 20178.6 410.456 205
0 -2 -14 19466.1 400.954 203
0 -2 -14 20210.1 411.861 204
0 2 -14 20239.1 410.663 204
0 2 14 19376.7 397.396 202
0 2 -14 20422.9 404.139 192
0 2 -14 19277.1 391.929 186
0 -2 -14 19742.5 394.887 192
0 -2 14 19881 579.773 91
0 2 14 20309.6 583.838 78
0 2 14 19827.1 571.332 83
0 -2 14 19474.5 394.401 238
0 -2 14 19949.3 403.186 180
0 -2 -14 19406.6 393.177 177
0 -2 14 19520.6 399.17 170
0 -2 -14 20223 398.145 166
0 2 14 20252.7 406.083 168
0 2 -14 19833.7 400.937 169
0 -2 -14 19894.7 402.604 169
0 2 14 21059.8 581.859 33
0 2 14 19806.2 564.805 32
0 -2 14 20229 563.458 33
0 -2 14 19875 583.384 63
0 -2 14 20004.3 575.783 66
0 2 14 20325.8 584.915 63
0 -2 14 19346.3 573.459 67
0 2 14 20417.1 406.965 143
0 2 14 20139.5 409.505 134
0 2 14 20091.2 399.761 132
0 2 -14 20060.9 407.772 251
0 -2 -14 20080.7 407.955 251
0 -2 14 20005.6 569.856 40
0 -2 -14 20202.5 550.685 37
0 2 14 19906 570.923 57
0 -2 14 19977.5 584.555 56
0 -2 14 19358.6 576.449 47
0 2 14 19432.9 533.094 24
0 -2 14 19018.3 553.742 20
0 -2 14 19932 566.613 24
0 -2 15 8555.2 200.927 238
0 -2 -15 8265.46 214.744 213
0 2 15 8237.68 201.456 216
0 2 -15 8477.42 214.744 204
0 -2 -15 8367.07 211.998 205
0 -2 -15 8267.93 204.412 203
0 -2 -15 8155.39 212.876 204
0 2 15 8522.69 203.524 202
0 2 -15 8305.63 197.58 186
0 -2 -15 7952.39 196.673 192
0 2 -15 8335.6 206.525 192
0 2 15 8349.62 342.882 83
0 2 15 8488.66 342.556 86
0 -2 15 8276.28 345.344 91
0 -2 15 8702.93 354.952 78
0 2 15 8212.95 347.985 78
0 -2 15 8266.43 206.606 110
0 -2 15 8480.5 207.043 180
0 -2 -15 8202.62 196.003 177
0 2 -15 8221.07 204.961 169
0 -2 -15 8627.36 201.639 166
0 2 15 8489.72 209.934 168
0 -2 15 8563.13 204.656 170
0 -2 -15 8162.01 207.024 169
0 -2 15 8634.55 346.07 66
0 -2 15 8303.89 348.208 67
0 -2 15 9551.95 366.423 63
0 2 15 8427.44 209.374 143
0 2 15 8471.58 213.017 134
0 2 15 8790.88 330.261 58
0 -2 15 8405.04 347.257 56
0 2 15 8333.12 339.578 57
0 -2 15 8544.72 209.552 132
0 2 15 8003.17 209.563 97
0 2 -15 8519.96 211.672 251
0 -2 -15 8725.73 213.166 251
0 2 15 8123.86 334.738 33
0 -2 15 8663.42 336.232 33
0 2 15 8130.47 330.602 32
0 -2 -15 8526.51 320.522 37
0 2 15 8369.13 325.514 40
0 -2 15 8121.36 334.729 40
0 2 16 3652.53 113.91 216
0 -2 16 3558.23 116.976 212
0 -2 -16 3661.84 116.642 203
0 2 -16 3622.38 124.135 204
0 2 16 3606.6 114.527 202
0 -2 -16 3753.93 125.714 204
0 -2 -16 3643.07 111.107 192
0 2 -16 3539.58 116.233 192
0 2 -16 3469.34 108.769 186
0 2 16 3715.67 223.978 78
0 -2 16 3459.8 216.031 91
0 2 16 3754.08 219.215 83
0 2 16 3918.3 221.686 86
0 -2 16 3689.38 227.839 78
0 2 16 3215.54 207.577 33
0 -2 16 3572.74 209.194 33
0 2 16 3633.59 209.955 32
0 -2 16 3576.83 220.464 67
0 -2 16 3347.22 214.961 63
0 2 16 3702.28 122.274 238
0 -2 16 3703.36 113.329 238
0 -2 16 3728.94 219.961 57
0 2 16 3559.96 201.038 58
0 2 16 3791.94 220.697 57
0 2 16 3622.68 122.136 125
0 -2 16 3564.3 118.849 132
0 2 16 3644.16 122.532 97
0 -2 -16 3667 113.643 99
0 -2 16 3488.66 121.999 97
0 -2 -16 3709.92 121.559 251
0 2 -16 3517.13 120.187 251
0 -2 16 3559.03 117.543 110
0 2 16 3959.03 126.745 118
0 -2 16 3498.58 213.067 40
0 2 16 3747.06 209.83 40
0 -2 17 173.365 34.7581 212
0 2 17 107.174 27.8183 216
0 -2 -17 112.546 31.0536 203
0 2 -17 102.795 27.1675 186
0 2 -17 140.262 33.6634 192
0 2 17 86.163 62.9676 86
0 -2 17 118.308 65.9402 78
0 -2 17 138.659 68.6409 91
0 2 17 181.315 68.0664 83
0 -2 17 132.42 30.6391 180
0 -2 17 135.125 29.4078 170
0 2 17 130.218 31.7001 168
0 -2 17 129.299 34.2909 168
0 2 -17 140.707 33.4315 169
0 2 17 126.452 36.0599 171
0 2 17 125.96 33.6455 115
0 2 17 125.858 34.9662 118
0 -2 17 134.731 65.7071 63
0 2 17 130.797 34.2024 143
0 -2 17 108.303 33.6159 143
0 2 17 106.58 33.5681 125
0 -2 17 153.587 33.605 132
0 2 17 126.74 34.5754 134
0 -2 17 182.447 38.7539 97
0 -2 -17 131.472 28.5601 99
0 -2 17 144.817 29.3183 238
0 -2 -17 126.507 27.1518 244
0 2 -17 166.577 35.9632 251
0 -2 -17 112.133 33.0203 251
0 -2 17 161.464 69.7047 57
0 2 17 169.919 59.1819 58
0 2 -18 1843.78 74.3486 210
0 -2 -18 1759.71 76.9764 204
0 2 -18 1801.89 71.0066 192
0 2 18 1702.55 137.491 83
0 -2 18 1745.62 142.888 91
0 2 18 1909.84 145.255 86
0 -2 18 1903.84 144.737 83
0 -2 18 1901.95 150.451 78
0 -2 18 1923.56 73.9348 212
0 2 18 1626.51 75.609 171
0 -2 18 1882.09 70.1859 180
0 2 18 1774.61 73.5801 168
0 -2 18 1888.58 77.3532 168
0 2 18 1827.81 76.5334 157
0 -2 18 1715 143.837 63
0 -2 18 1863.5 76.7727 143
0 2 18 1718.68 76.3391 134
0 2 18 1904.68 78.4543 125
0 -2 18 1755.73 71.6676 132
0 -2 -18 1801.11 73.0473 251
0 2 -18 1880.74 75.0379 251
0 -2 18 1964.66 80.2757 97
0 2 18 1897.93 77.9885 118
0 2 18 1866.68 77.4552 115
0 -2 18 1852.33 78.6932 118
0 2 18 1891.19 75.8974 238
0 -2 -18 1775.6 64.1883 244
0 -2 -19 2503.15 79.8556 186
0 2 -19 2411.7 75.1917 192
0 2 19 2488.24 147.584 86
0 2 19 2519.22 85.9544 171
0 -2 -19 2576.46 85.8824 204
0 -2 -19 2580.94 84.1141 210
0 2 -19 2500.81 80.9084 210
0 -2 19 2653.11 84.407 168
0 -2 -19 2605.82 79.098 251
0 2 -19 2489.74 79.2848 251
0 2 19 2537.36 84.8149 157
0 2 19 2614 80.4135 138
0 2 19 2627.4 86.3966 134
0 -2 19 2552.28 84.2202 143
0 -2 19 2604.56 87.1303 134
0 -2 19 2704.4 87.5862 118
0 2 19 2586.93 85.5103 115
0 -2 19 2687.78 87.8039 97
0 2 19 2654.16 84.4145 238
0 2 19 2560.69 86.1413 125
0 -2 19 2642.84 86.3432 125
0 -2 19 2672.71 80.3061 212
0 2 19 2534.43 84.4333 212
0 -2 -20 252.539 24.0156 186
0 2 20 282.261 28.8556 171
0 -2 20 243.452 25.3693 168
0 2 20 277.904 24.9097 163
0 2 20 269.278 27.574 157
0 2 20 271.02 28.1254 134
0 -2 20 281.77 27.3192 143
0 -2 20 274.291 28.2518 134
0 2 20 281.759 28.984 125
0 -2 20 284.957 28.4308 125
0 -2 20 240.979 27.7268 118
0 2 20 292.439 28.094 115
0 -2 20 225.12 26.1445 115
0 2 20 269.702 26.6088 238
0 -2 -20 277.903 26.8734 210
0 2 20 267.48 27.1829 212
0 -2 20 197.145 20.5118 212
0 2 -20 264.38 25.8125 210
0 -2 20 272.728 26.411 227
0 2 -20 271.439 27.3678 233
0 -2 21 9725.2 188.773 207
0 -2 -21 10258.9 188.36 210
0 2 -21 10089.7 190.183 209
0 2 -21 10100.1 188.524 233
0 2 21 10260.7 187.85 227
0 2 21 10056.1 188.963 212
0 3 0 7.28286 20.6909 64
0 -3 0 -9.94403 28.0062 26
0 -3 0 5.80992 14.4574 17
0 3 0 21.2954 26.8879 18
0 3 0 3.06368 23.6518 20
0 -3 0 4.4788 24.9531 29
0 -3 0 16.1968 30.2114 19
0 3 0 44.3765 18.5365 24
0 3 0 50.5627 29.6403 34
0 -3 0 8.55563 29.2896 31
0 3 0 98.2099 16.8764 32
0 -3 0 1.70133 28.2452 35
0 3 0 55.4192 17.8869 50
0 -3 0 16.2856 23.133 60
0 3 0 -4.46244 26.4671 39
0 3 0 21.7258 27.0494 41
0 -3 0 9.46474 18.4559 40
0 3 0 30.498 24.9552 42
0 -3 1 125948 2112.77 40
0 3 -1 129573 2111.97 42
0 3 1 123815 2127.81 42
0 3 1 127726 2136.1 41
0 3 1 121449 2131.8 39
0 3 -1 130237 2117.29 39
0 3 -1 126512 2125.99 41
0 3 -1 123565 2128.96 7
0 -3 1 125455 2101.06 8
0 3 1 127361 2110.67 64
0 3 1 128239 2126.85 71
0 3 1 127989 2117.87 61
0 -3 1 128373 2121.62 62
0 -3 1 129366 2124.49 69
0 -3 -1 126112 2136.94 19
0 -3 1 122415 2131.24 18
0 -3 1 126964 2129.41 20
0 3 -1 117725 2086.8 12
0 -3 1 130214 2118.03 29
0 -3 -1 119916 2106.74 17
0 -3 -1 121400 2137.86 21
0 3 -1 125676 2103.2 23
0 -3 -1 127792 2130.91 29
0 3 1 125284 2126.97 18
0 -3 1 128422 2134.81 26
0 3 -1 125737 2113.61 24
0 3 -1 122889 2129.66 20
0 3 1 126588 2138.95 19
0 3 -1 119820 2079.57 32
0 3 1 125295 2136.48 34
0 3 1 124879 2108.84 32
0 -3 -1 125656 2132.34 35
0 -3 1 133926 2134.37 31
0 3 -1 124690 2123.39 34
0 -3 -1 128012 2126.46 48
0 -3 -1 131523 2129.52 60
0 -3 1 125908 2129.7 54
0 -3 1 124767 2109.01 60
0 3 2 77719.5 1342.82 39
0 3 -2 77869.3 1325.79 41
0 3 -2 74155 1308.78 39
0 3 2 78109.4 1340.53 42
0 -3 2 76193.4 1323.23 40
0 -3 -2 71418 1344.57 43
0 3 -2 79022.1 1304.04 42
0 3 -2 75941.4 1332.87 7
0 3 2 75283.5 1333.99 88
0 3 2 75568.1 1338.93 86
0 3 2 78240.5 1332.59 71
0 3 2 76404.7 1321.65 61
0 -3 2 78551.4 1318.39 62
0 -3 -2 76406 1331.44 68
0 -3 2 76093.1 1321.37 69
0 -3 2 76101.3 1339.74 18
0 -3 2 78647.8 1343.65 26
0 3 -2 75924.8 1317.36 23
0 -3 -2 77830.7 1346.07 28
0 -3 -2 73499.6 1339.84 29
0 3 2 77751 1345.96 11
0 -3 2 76890.8 1338.37 20
0 -3 -2 77013 1346.39 21
0 -3 2 75616.7 1310.35 8
0 3 -2 75629.3 1304.51 12
0 3 2 77797.2 1297.5 12
0 -3 2 78478.8 1313.95 29
0 -3 -2 76352.3 1325.51 17
0 3 2 75339.3 1323.44 32
0 3 2 76260.2 1341.02 34
0 3 -2 77927.8 1321.03 34
0 -3 -2 75524.4 1337.93 35
0 -3 -2 74757.2 1345.52 36
0 -3 2 77035.3 1298.25 33
0 -3 2 78175.8 1333.01 31
0 -3 2 77932.3 1328.97 54
0 -3 -2 74337.5 1335.84 48
0 3 2 75956.8 1331.12 58
0 3 -2 78222 1297.94 52
0 -3 -2 71134.7 1333.37 60
0 -3 -3 20405.6 424.193 38
0 -3 3 19562.4 403.643 40
0 3 3 20542.6 418.643 39
0 -3 -3 20649.5 424.293 43
0 3 -3 20063.8 366.894 42
0 3 -3 19930.1 375.289 39
0 3 -3 21509.8 396.162 41
0 3 3 21207.4 420.999 42
0 3 -3 21272.6 394.613 8
0 -3 3 22124.7 411.061 7
0 3 3 19831.9 416.137 86
0 3 3 20605.4 418.736 83
0 3 3 20640.3 412.994 88
0 -3 -3 20565.1 413.964 68
0 3 -3 21321.1 379.698 29
0 3 3 19841.1 383.01 12
0 -3 -3 20857.6 424.665 28
0 -3 3 20287 366.192 16
0 3 -3 19841.3 361.831 25
0 -3 3 20885.5 409.224 24
0 3 -3 20779.4 393.329 12
0 -3 -3 19820.7 416.687 29
0 3 3 20859.6 424.658 11
0 -3 3 20609.9 418.204 20
0 -3 3 21915.5 423.205 18
0 -3 -3 20531.7 424.261 36
0 -3 3 21572.6 406.482 31
0 -3 -3 20637.1 422.618 30
0 -3 -3 20717.2 416.762 35
0 3 3 21205.9 410.791 32
0 3 -3 21685 391.074 34
0 -3 3 21122.1 385.887 33
0 3 3 20858.9 409.922 58
0 -3 -3 19628.4 414.431 60
0 -3 3 20746.8 399.21 54
0 -3 -3 20868.8 417.741 48
0 -3 3 21388.5 410.836 55
0 3 4 14863 286.115 97
0 -3 -4 15714.8 284.904 98
0 -3 4 16832.2 336.719 7
0 3 -4 15698.6 325.686 8
0 3 4 16570.8 322.494 1
0 3 -4 16442.3 324.074 2
0 3 4 16225.4 321.576 2
0 3 -4 17088.2 325.901 1
0 3 4 16561.7 350.043 42
0 3 -4 15331 288.413 39
0 3 -4 16191.6 314.161 41
0 -3 -4 15706.9 353.091 38
0 3 -4 14596.3 276.192 42
0 -3 -4 15612.1 353.601 43
0 -3 4 15902 340.206 40
0 3 4 15877.3 347.552 39
0 -3 4 16271.8 312.993 15
0 -3 -4 16358.5 346.089 29
0 3 -4 16082.1 299.205 25
0 3 4 15773.6 319.215 12
0 -3 4 15874.4 340.455 24
0 3 -4 15972.5 292.418 29
0 -3 -4 15282.5 343.97 68
0 -3 4 16189.8 328.512 65
0 -3 4 16677.4 339.006 76
0 3 4 15746.1 346.62 83
0 -3 -4 15540.5 342.273 90
0 3 4 15549.2 346.356 86
0 3 4 16286 343.885 32
0 -3 4 16785.4 329.124 31
0 -3 -4 16562.4 354.964 30
0 3 -4 16390.7 307.176 34
0 -3 -4 15675.8 354.6 36
0 -3 4 16534.4 321.213 33
0 -3 -4 16456.1 347.814 35
0 3 4 15841.7 338.828 58
0 -3 4 16118.6 333.532 55
0 -3 -4 16469.8 347.761 48
0 -3 -4 16214.2 347.13 60
0 3 -5 917.152 52.2063 2
0 -3 5 993.204 61.6864 7
0 3 -5 947.755 60.3411 8
0 3 5 920.022 50.9553 1
0 3 -5 956.697 52.688 1
0 3 5 896.115 51.2628 2
0 -3 -5 1002.4 36.809 107
0 -3 -5 926.689 36.5908 98
0 3 5 916.835 37.9903 97
0 -3 5 841.598 43.4286 15
0 -3 -5 886.207 64.9928 29
0 3 -5 788.992 29.3601 29
0 -3 5 900.054 48.0829 27
0 -3 5 866.859 34.2401 10
0 -3 -5 946.708 63.4696 14
0 -3 5 899.046 69.2055 20
0 3 5 1260.39 63.9125 12
0 3 5 987.816 70.142 32
0 -3 -5 987.544 74.2143 36
0 -3 -5 930.226 69.0466 35
0 -3 5 1003.49 56.961 31
0 -3 5 950.211 58.8118 33
0 3 5 947.317 65.3353 33
0 -3 -5 915.557 71.9763 30
0 3 -5 956.643 42.566 34
0 -3 -5 930.464 35.7824 109
0 -3 -5 893.227 68.4006 90
0 3 5 870.265 70.0161 83
0 3 5 1029.04 71.731 86
0 3 5 1020.44 74.9479 78
0 -3 5 973.983 62.6968 74
0 -3 -5 888.07 67.6861 68
0 -3 5 889.777 56.4604 65
0 -3 5 842.541 60.6116 76
0 -3 5 904.67 66.1906 40
0 3 5 1087.07 72.841 42
0 -3 -5 878.052 72.7207 38
0 3 -5 783.761 27 39
0 3 -5 884.926 47.0565 41
0 -3 -5 869.438 72.8671 43
0 3 5 863.502 68.0769 39
0 3 5 879.039 63.6899 58
0 -3 -5 985.367 70.5918 60
0 -3 -5 930.771 67.8355 48
0 -3 5 877.573 67.4058 46
0 3 5 866.422 67.7891 57
0 3 6 18717.4 403.721 33
0 -3 6 18096.3 388.84 33
0 -3 -6 18040 422.755 36
0 3 6 17876.9 410.694 32
0 3 -6 17463.2 334.809 34
0 3 6 18768.8 337.173 118
0 -3 -6 18380.3 414.797 68
0 -3 6 18573.8 389.265 76
0 -3 6 18425.3 394.053 74
0 3 6 17872.8 358.448 2
0 3 -6 19587.5 364.635 1
0 -3 6 19012.9 392.074 7
0 3 -6 18787.6 362.632 2
0 3 6 18374.8 359.727 1
0 -3 -6 17733.9 408.824 60
0 -3 6 18625.8 411.189 46
0 3 6 18578.5 415.895 57
0 -3 6 18234 413.473 53
0 -3 -6 17699.7 410.525 48
0 -3 6 18775.2 421.838 49
0 -3 -6 18437.8 334.721 98
0 -3 -6 18038.1 332.936 107
0 -3 6 18226.5 328.664 101
0 3 6 18444.1 336.408 97
0 -3 -6 18518.4 334.528 129
0 -3 -6 17441.6 331.868 121
0 3 6 18400.3 420.517 78
0 3 6 18707.3 416.691 83
0 -3 -6 18392.9 414.416 90
0 -3 -6 18476.5 413.024 37
0 -3 6 19579.2 414.339 40
0 -3 -6 18186.2 423.376 38
0 3 6 17865.1 408.812 42
0 3 -6 18292.7 352.416 41
0 -3 -6 19183 428.598 43
0 -3 6 18282.3 410.924 24
0 3 -6 19151 401.029 8
0 -3 -7 15538 301.641 98
0 -3 -7 16361.6 301.444 107
0 3 7 16342.5 304.364 97
0 -3 7 15996 294.22 101
0 -3 7 16150.7 295.828 111
0 3 7 16238.5 304.542 118
0 3 -7 15842.2 289.054 109
0 3 -7 16027.9 304.062 167
0 -3 7 16216.5 369.957 33
0 -3 -7 16143.3 401.42 36
0 3 7 16328.5 390.769 32
0 -3 7 16029.9 335.632 32
0 -3 -7 16102.1 396.448 30
0 3 7 16636.8 382.524 33
0 -3 7 16114.1 387.758 80
0 3 7 17317.5 402.813 78
0 3 -7 16429.3 343.31 90
0 3 7 16683.7 395.481 83
0 -3 -7 16340.3 390.916 90
0 -3 7 16093.1 387.84 70
0 -3 -7 16188.6 387.937 68
0 3 7 16674.3 400.276 63
0 3 7 15964.4 304.133 134
0 -3 7 16639.9 390.142 53
0 -3 -7 16524.5 383.51 60
0 3 7 15309.3 389.766 57
0 -3 7 16335.3 394.907 49
0 -3 -7 16477.8 383.504 48
0 -3 7 16397.7 383.638 46
0 -3 -7 16070.9 300.772 121
0 -3 -7 15651.1 300.974 129
0 3 -7 16226 301.571 133
0 3 -7 15346.9 308.423 41
0 -3 -7 15722.3 397.164 38
0 3 7 16730.4 386.441 42
0 -3 7 16723.1 388.863 40
0 -3 -7 16034 402.095 43
0 -3 -7 15889.5 387.664 37
0 -3 7 16036 386.082 24
0 3 -7 16244.5 373.633 8
0 -3 7 16153.9 360.532 7
0 3 -7 15989.1 319.182 2
0 3 -7 16059 319.172 1
0 3 7 16201.6 316.286 1
0 3 7 15722.1 314.947 2
0 -3 -8 82128.6 1376.97 107
0 3 8 79299.9 1379.38 97
0 -3 -8 80210.2 1376.47 98
0 -3 8 81171.2 1366.04 101
0 -3 -8 81881.4 1375.64 96
0 -3 8 80430.8 1491.8 80
0 3 8 79732.8 1500.93 83
0 3 -8 80329.3 1435.4 90
0 -3 8 80228.8 1497.92 79
0 3 8 81898.6 1508.94 78
0 -3 8 80304.5 1370.32 112
0 3 8 79142.4 1379.91 118
0 -3 8 80832.4 1368.48 111
0 3 8 79995.4 1375.08 180
0 3 -8 81663.5 1372.93 169
0 3 8 81338.2 1379.42 168
0 3 -8 81572.7 1380.52 167
0 -3 -8 80053.1 1373.53 169
0 -3 8 81327 1494.15 70
0 3 8 84191.5 1512.99 63
0 -3 8 77461.8 1424.74 32
0 3 8 81196 1489.45 33
0 -3 8 83213 1474.36 33
0 -3 -8 80140.6 1515.47 36
0 -3 -8 83264.6 1511.49 30
0 -3 -8 79611.7 1376.17 141
0 3 8 80150.9 1378.71 143
0 3 8 83131 1502.43 57
0 -3 -8 81338.5 1481.06 60
0 -3 8 81561.7 1492.97 53
0 -3 8 81398 1505.21 49
0 -3 -8 77447.2 1376.28 121
0 3 8 79274.1 1375.24 132
0 3 -8 82465.5 1377.93 133
0 -3 -8 79977.3 1376.47 129
0 -3 -8 82406 1517.06 43
0 -3 -8 80709.1 1492.86 37
0 -3 -8 79638.8 1513.53 38
0 -3 8 83511.6 1498.26 40
0 -3 8 82533.2 1498.15 24
0 -3 -8 79937.6 1470.23 29
0 3 8 81242.5 1467.52 23
0 3 -8 82326 1479.52 8
0 -3 8 79933.5 1450.06 7
0 3 -9 18587.6 350.326 251
0 -3 -9 17919.3 350.822 253
0 3 9 17770.5 346.383 118
0 -3 9 18352 335.926 112
0 -3 9 17934.8 332.496 111
0 -3 -9 18056.9 449.973 37
0 -3 -9 18108.2 352.097 213
0 -3 -9 18261.8 350.268 208
0 -3 -9 17848.4 346.76 206
0 3 -9 18237.5 349.039 204
0 3 -9 18109.2 346.795 192
0 3 9 18566.5 468.29 78
0 -3 9 18158.5 456.127 79
0 -3 9 18593.6 452.713 80
0 3 -9 17829.6 404.15 90
0 3 9 18357 461.991 83
0 3 9 17891.1 341.673 180
0 -3 -9 17854.4 343.664 177
0 -3 -9 18166.2 344.862 166
0 3 9 17958.1 345.928 168
0 3 -9 18483.3 340.283 169
0 3 -9 17824.7 346.905 167
0 -3 -9 17725.3 340.539 169
0 -3 -9 17896.6 462.067 30
0 3 9 17710.9 458.331 32
0 3 9 18722.5 468.833 63
0 -3 9 18063.8 448.351 70
0 3 -9 18092.7 331.839 141
0 -3 -9 17504.9 343.164 141
0 3 9 18009.5 345.883 143
0 3 9 18300 458.471 57
0 -3 -9 17937.6 437.871 60
0 -3 -9 17370.7 342.343 129
0 -3 9 17683.2 337.546 124
0 3 9 17868.6 342.237 132
0 3 -9 17692.6 343.192 133
0 -3 -9 18372.2 344.354 121
0 -3 9 17388.5 408.994 7
0 -3 9 18367.5 458.297 24
0 3 -9 17970.2 441.762 8
0 3 9 18179.6 431.308 23
0 -3 -9 17783.7 426.078 29
0 -3 -9 17870 341.287 96
0 -3 -9 18042.9 343.181 98
0 3 9 17691.8 346.06 97
0 -3 -9 17703.1 338.761 105
0 3 -10 19643.7 486.323 8
0 -3 -10 19454.8 381.104 253
0 3 -10 19643.9 379.317 251
0 3 10 19366.5 366.33 255
0 -3 -10 18439.8 365.482 252
0 -3 10 19636.8 361.835 112
0 3 10 18913.4 376.619 118
0 3 -10 20110 369.334 234
0 3 -10 19267.7 361.763 228
0 -3 -10 19468.4 381.735 213
0 -3 -10 19046.8 378.543 208
0 3 -10 19772.9 379.238 204
0 3 -10 19029.9 363.822 186
0 3 -10 19826.7 376.65 192
0 3 -10 18654.5 364.88 194
0 -3 10 19944.1 493.455 80
0 3 10 19507.5 501.644 83
0 -3 10 19795 499.528 79
0 3 10 19573.5 509.378 78
0 -3 10 19228.4 499.901 87
0 3 10 20780 501.724 33
0 -3 -10 19746.4 517.861 36
0 -3 -10 19373 506.85 30
0 -3 10 20293.2 485.916 33
0 3 10 19641.7 501.06 32
0 -3 -10 19489.6 371.71 177
0 -3 -10 19206.8 373.014 166
0 3 10 19455.9 375.217 168
0 -3 -10 19283.6 369.826 169
0 3 -10 19946.9 369.669 169
0 -3 -10 18639.1 446.325 62
0 3 10 19912.9 511.941 63
0 -3 10 19864 491.504 70
0 -3 10 19758.9 366.538 155
0 3 -10 19495.5 360.205 141
0 3 10 18925.5 375.856 134
0 3 10 18571 373.668 143
0 -3 -10 19100.4 371.734 141
0 -3 -10 18958 471.213 60
0 -3 10 19551.1 511.597 47
0 -3 10 19189.2 509.709 44
0 -3 -10 19322.7 515.039 43
0 -3 -10 19159.6 512.403 38
0 -3 10 20579.4 505.515 40
0 3 10 18971.5 470.171 23
0 -3 10 18707.3 496.695 24
0 -3 -10 19371.9 461.578 29
0 -3 10 20034.3 503.054 20
0 3 10 18872.2 460.437 24
0 -3 -10 19520.3 372.354 98
0 -3 -10 19461.2 365.921 105
0 -3 10 19773.6 497.965 92
0 3 10 18956.6 375.211 97
0 -3 -10 19370.9 368.321 96
0 -3 10 19134.9 364.552 124
0 3 -10 19600.7 373.551 133
0 -3 -10 19087.4 370.964 129
0 3 10 19015.4 369.752 132
0 -3 11 771.499 97.5396 24
0 -3 -11 963.054 86.2262 29
0 3 11 837.841 84.1963 24
0 -3 11 928.337 102.564 20
0 3 11 838.793 88.2453 23
0 -3 -11 968.632 57.722 253
0 3 -11 866.82 53.16 251
0 3 11 904.852 47.6712 255
0 -3 11 912.758 45.8209 238
0 3 -11 971.059 50.1204 234
0 -3 -11 931.982 57.4972 213
0 3 11 940.864 50.6233 217
0 3 -11 939.588 55.8916 204
0 -3 -11 848.882 53.7107 205
0 -3 -11 929.775 55.6769 208
0 3 -11 875.9 46.611 194
0 3 -11 1007.73 55.1781 192
0 3 -11 945.919 48.0975 186
0 3 11 960.967 102.198 83
0 3 11 981.78 108.89 78
0 -3 11 956.262 99.9219 79
0 -3 11 730.036 90.7061 80
0 -3 11 913.669 103.672 87
0 -3 -11 838.594 50.1881 177
0 3 -11 919.832 50.9033 169
0 -3 -11 917.245 51.9373 169
0 3 11 906.94 53.3175 168
0 -3 -11 932.664 52.4048 166
0 3 11 869.181 96.882 33
0 -3 -11 957.867 106.421 30
0 -3 11 927.433 93.2386 33
0 3 11 902.819 102.582 32
0 -3 -11 1002.07 50.4922 151
0 3 -11 903.647 48.5896 146
0 -3 -11 810.887 50.802 141
0 3 11 847.672 53.5291 134
0 3 11 829.106 50.9933 143
0 -3 11 952.134 105.825 44
0 -3 -11 827.264 86.9346 60
0 -3 11 875.745 102.288 56
0 -3 11 1159.59 116.058 47
0 3 11 820.388 96.7992 57
0 3 11 883.35 54.225 118
0 -3 -11 888.18 96.3164 37
0 -3 -11 827.463 102.579 38
0 -3 11 843.091 102.782 40
0 -3 -11 928.176 52.3997 129
0 3 11 905.886 54.3854 97
0 -3 -11 904.709 51.9764 98
0 -3 11 1048.32 55.0862 104
0 -3 -11 934.002 45.4669 103
0 -3 -11 905.515 47.0731 105
0 -3 -11 940.334 49.3887 96
0 -3 11 868.632 101.277 92
0 3 -12 16978.4 349.492 251
0 -3 -12 17438.5 355.596 253
0 3 -12 16268.8 329.206 247
0 -3 12 15905.1 330.615 238
0 3 12 17020.5 349.597 118
0 3 12 17102.3 337.109 217
0 -3 -12 17315.1 356.051 213
0 -3 -12 17186.3 350.067 205
0 3 -12 17080 350.49 204
0 3 12 16914.4 344.978 202
0 -3 -12 17279.1 353.036 208
0 3 -12 17022.9 346.907 192
0 3 -12 16281.5 332.645 186
0 -3 12 16412.8 476.021 92
0 -3 12 16743.4 482.332 87
0 3 12 16847.4 491.144 32
0 3 12 17197.1 486.511 33
0 -3 12 16692.6 472.001 33
0 -3 -12 17606.8 503.842 30
0 -3 12 17028.9 338.107 178
0 -3 -12 17183.6 341.892 177
0 -3 -12 16983.2 343.544 166
0 3 -12 17344.8 341.022 169
0 -3 -12 16763.5 341.972 169
0 3 12 16585.7 345.439 168
0 -3 12 16993.8 499.258 66
0 3 -12 17377.6 337.742 146
0 -3 -12 17153.2 337.832 151
0 3 12 16345.8 348.514 134
0 3 12 17047.1 346.582 143
0 -3 -12 17079.7 344.597 141
0 3 12 16865.7 492.374 57
0 -3 12 17114.7 504.611 44
0 -3 12 17029.8 503.427 56
0 -3 12 16036 495.813 47
0 3 12 16952.7 472.788 58
0 -3 -12 16608.2 502.026 38
0 -3 -12 16771.7 473.709 37
0 -3 12 16815.7 492.045 40
0 -3 -12 17276.6 342.676 129
0 3 12 17260.5 349.369 125
0 -3 12 16573.7 487.752 24
0 3 12 16047.5 442.332 24
0 3 12 16247.4 458.191 23
0 -3 12 17189.5 491.395 20
0 -3 -12 17101.3 333.146 105
0 -3 12 17069.3 345.563 104
0 -3 -12 17051.5 337.441 96
0 3 12 16937.6 348.337 97
0 -3 -13 17349.9 362.418 253
0 -3 -13 17140 358.463 251
0 3 -13 16824.9 355.664 251
0 -3 13 16723.8 339.297 238
0 3 13 17195.2 357.404 118
0 -3 13 17096.7 354.793 110
0 -3 -13 17028.8 362.381 213
0 -3 -13 16918 350.518 203
0 3 13 17395.7 352.147 202
0 3 -13 16956.4 357.253 204
0 -3 -13 17356.3 358.269 205
0 -3 -13 16905.2 358.996 208
0 3 -13 16781.2 339.402 186
0 3 -13 16955.1 353.4 192
0 3 13 17336.7 510.654 83
0 3 13 16627.5 513.513 78
0 3 13 17244 509.226 86
0 -3 13 16280.1 487.971 92
0 3 13 17792.6 509.606 33
0 -3 13 16259.8 481.096 33
0 3 13 17872.4 515.634 32
0 -3 -13 17050.8 348.273 177
0 -3 13 16600 340.864 178
0 3 13 17319.2 354.774 168
0 -3 -13 17440.4 351.512 166
0 3 -13 16631.4 346.842 169
0 -3 -13 17058.7 349.561 169
0 -3 13 16634.7 518.507 67
0 -3 13 16547.3 506.643 66
0 3 -13 16942.9 340.038 146
0 -3 -13 17054.1 342.895 151
0 3 13 17595.7 358.52 134
0 3 13 17174.8 345.909 137
0 3 13 17043.7 353.713 143
0 -3 13 16607.1 515.593 56
0 -3 13 16458.1 511.348 44
0 3 13 17602.2 492.836 58
0 -3 13 16220.6 513.408 47
0 3 13 17702.8 512.847 57
0 -3 13 17039.6 504.471 20
0 3 13 16852.6 462.203 24
0 -3 -13 17391.4 349.702 129
0 3 13 17295.8 358.683 125
0 -3 13 17182.6 507.38 40
0 -3 -13 17499.4 493.616 37
0 -3 -13 17633.3 531.78 38
0 -3 -13 17085 342.424 96
0 -3 13 17074.4 352.199 104
0 3 13 17381.1 357.193 97
0 -3 -13 17222.3 337.4 105
0 -3 14 5650.87 154.851 212
0 3 14 5861.37 159.877 216
0 -3 -14 5736.34 167.653 213
0 3 14 5797.68 158.76 202
0 -3 -14 5940.57 164.45 205
0 -3 -14 5900.59 159.128 203
0 3 -14 5723.69 159.221 192
0 3 -14 5627.66 147.503 186
0 -3 -14 5452.29 148.207 192
0 3 14 5287.92 267.996 83
0 3 14 5694.97 280.491 78
0 3 14 5551.07 270.575 86
0 -3 14 4945.68 247.789 92
0 3 14 5687.08 270.938 33
0 -3 14 5472.4 257.069 33
0 3 14 5772.09 275.676 32
0 -3 -14 5963.55 156.553 177
0 3 -14 5768.74 155.838 169
0 -3 14 5521.25 156.79 170
0 3 14 6067.2 163.227 168
0 -3 -14 5727.88 157.039 169
0 -3 -14 5826.52 156.989 166
0 -3 14 5378.38 277.262 67
0 -3 14 5907.35 281.412 66
0 -3 -14 5750.5 149.679 151
0 3 14 5760.48 161.447 143
0 3 14 5962.79 154.657 137
0 3 14 5795.94 164.149 134
0 3 14 5843.01 165.013 125
0 3 -14 5654.24 161.105 251
0 -3 -14 5831.82 167.108 253
0 -3 -14 5891.42 165.382 251
0 -3 -14 5344.47 252.348 37
0 -3 -14 5655.2 281.309 38
0 -3 14 5767.25 272.133 40
0 3 14 5957.96 279.123 57
0 -3 14 5461.29 279.445 47
0 3 14 5715.13 258.121 58
0 -3 14 5837.44 282.865 56
0 3 14 5651.05 163.143 118
0 3 -15 1287.73 69.3617 210
0 -3 -15 1327.22 73.2663 205
0 -3 -15 1399.48 76.2163 204
0 3 15 1258.33 67.0131 202
0 -3 -15 1245.58 67.1003 203
0 3 -15 1402.89 71.3067 192
0 3 15 1087.01 124.868 86
0 -3 15 1195.17 133.808 91
0 3 15 1281.83 136.686 83
0 3 15 1266.97 68.3641 216
0 -3 15 1390.98 69.6921 212
0 -3 -15 1293.23 75.9298 213
0 -3 -15 1308.99 66.4795 177
0 -3 15 1309.01 69.7649 180
0 3 15 1352.96 71.8927 168
0 -3 15 1316.67 69.038 170
0 3 -15 1364.54 68.8797 169
0 -3 -15 1173.48 64.5926 166
0 -3 -15 1179.62 67.6627 169
0 -3 15 1298.7 143.282 67
0 -3 15 1570.55 154.778 63
0 -3 15 1317.71 141.193 66
0 3 15 1274.06 133.408 32
0 -3 15 1237.47 124.962 33
0 3 15 1308.29 135.243 33
0 3 15 1325.29 73.7901 134
0 3 15 1149.79 66.873 143
0 -3 15 1373.82 143.02 56
0 -3 15 1396.74 146.375 47
0 3 15 1332.04 127.835 58
0 3 -15 1289.32 70.9598 251
0 -3 -15 1350.1 73.7364 251
0 -3 15 1342.39 71.738 110
0 3 15 1353.82 72.7821 115
0 3 15 1308.86 71.9466 97
0 -3 15 1330.05 68.902 104
0 -3 15 1294.58 135.647 40
0 3 15 1320.75 124.215 40
0 -3 16 946.373 59.8444 110
0 3 16 1019.17 64.2678 118
0 3 16 1019.93 64.4661 115
0 -3 16 1011.3 59.2049 212
0 3 16 965.532 58.3734 216
0 3 16 1113.91 60.9945 202
0 3 -16 1001.27 59.7358 210
0 -3 -16 1059.78 65.8521 204
0 3 -16 1018.77 60.8461 192
0 3 16 981.829 120.28 86
0 -3 16 1020.18 126.009 78
0 3 16 921.846 116.369 83
0 -3 16 948.604 121.448 91
0 -3 16 908.871 58.1889 180
0 3 16 1055.07 64.8211 171
0 3 -16 945.112 57.9946 169
0 -3 16 940.916 58.1561 170
0 3 16 1045.8 62.9088 168
0 3 16 1002.79 117.951 32
0 3 16 1025.55 124.335 33
0 -3 16 1094.04 116.791 33
0 -3 16 1050.68 127.427 67
0 -3 16 898.241 121.663 63
0 -3 16 916.008 116.604 66
0 3 16 1047.35 63.6102 143
0 3 16 996.683 63.629 134
0 3 16 1054.83 65.8701 125
0 -3 16 951.3 60.5007 132
0 3 -16 954.384 60.7933 251
0 -3 -16 1081.15 63.6081 251
0 -3 16 921.152 115.34 40
0 3 16 921.885 106.312 40
0 -3 -16 988.799 58.732 99
0 3 16 911.954 104.499 58
0 -3 16 909.824 117.06 56
0 3 17 697.043 48.4825 216
0 -3 17 778.551 49.6532 212
0 3 17 758.544 49.7356 202
0 -3 -17 758.983 48.2813 203
0 3 -17 783.144 50.3176 210
0 -3 -17 785.23 55.8173 204
0 3 -17 663.395 48.6748 192
0 3 17 849.377 101.484 88
0 3 17 765.073 105.804 86
0 3 17 603.163 95.9136 83
0 -3 17 860.087 112.918 91
0 -3 17 791.814 108.276 78
0 3 17 748.149 54.0885 118
0 -3 17 776.345 51.855 110
0 3 17 737.103 53.6541 115
0 3 17 819.507 56.6394 171
0 -3 17 759.754 50.7885 180
0 -3 17 806.485 54.3733 168
0 3 17 723.96 50.6776 168
0 -3 17 750.621 48.4135 170
0 3 17 759.621 53.2362 157
0 -3 17 861.076 112.636 67
0 -3 17 731.066 105.482 63
0 3 17 710.453 53.2894 134
0 3 17 776.176 55.5989 125
0 -3 17 681.209 51.4075 132
0 -3 -17 756.115 49.4241 99
0 -3 17 746.096 54.0548 97
0 3 17 822.808 55.1986 238
0 -3 -17 715.139 50.7073 251
0 3 -17 777.77 52.7424 251
0 -3 17 655.051 99.0911 57
0 -3 -18 5153.67 139.168 204
0 3 -18 4894.63 129.805 210
0 3 -18 4917.26 129.162 192
0 -3 18 5097.3 239.802 78
0 3 18 4933.35 211.956 88
0 3 18 5086.76 227.895 86
0 3 18 5095.9 228.622 83
0 -3 18 5143.91 234.524 91
0 3 18 5055.4 137.621 171
0 -3 18 4946.5 127.654 180
0 -3 18 5052.87 127.308 212
0 3 18 4780.1 124.57 216
0 -3 18 5113.09 136.472 168
0 3 18 4967.42 135.639 157
0 -3 18 4573.51 226.951 63
0 3 18 5023.15 130.819 138
0 3 18 5167.07 138.426 134
0 -3 18 4996.77 136.339 143
0 3 18 4873.32 136.925 125
0 -3 18 5064.03 132.043 132
0 -3 -18 4797.86 129.773 251
0 3 -18 4938.11 131.864 251
0 -3 -18 4737.3 124.425 99
0 -3 18 4801.05 136.733 97
0 -3 18 5043.87 138.246 118
0 3 18 5028.27 136.256 115
0 -3 -18 4686.81 122.126 244
0 3 18 5070.92 135.951 238
0 3 19 1009.76 51.5544 171
0 3 -19 881.971 44.9624 210
0 -3 -19 945.69 50.1114 204
0 3 19 962.067 43.3074 200
0 -3 -19 1012.77 49.5397 210
0 3 19 1024.9 47.7851 163
0 -3 19 952.44 48.366 168
0 -3 19 909.041 41.7378 212
0 3 19 1000.61 50.2486 157
0 3 -19 897.716 45.2002 251
0 3 19 985.06 45.9968 138
0 -3 19 1042.39 51.1597 143
0 3 19 963.445 51.0462 134
0 3 19 984.143 49.8788 238
0 -3 -19 898.135 38.0898 244
0 3 -19 940.926 43.955 192
0 -3 -19 1010.7 48.6466 186
0 -3 19 974.196 45.3187 132
0 3 19 959.738 51.0373 125
0 -3 19 951.105 50.6462 97
0 3 19 950.163 49.8555 115
0 -3 19 965.848 50.7422 118
0 3 -20 4640.72 106.971 209
0 -3 20 4515.53 105.212 207
0 -3 -20 4461.3 102.674 210
0 3 -20 4356.16 100.674 190
0 -3 -20 4190.54 99.8912 186
0 3 20 4165.19 98.7409 163
0 -3 20 4115.73 101.149 168
0 3 20 4311.69 104.405 157
0 3 20 4271.74 100.629 227
0 3 -20 4285.62 103.17 233
0 -3 20 4360.13 99.7388 227
0 -3 20 4293.45 106.208 134
0 -3 20 4413.22 103.625 143
0 -3 20 4478.97 106.874 118
0 3 20 4675.42 108.345 171
0 3 20 4464.48 105.859 212
0 3 -20 4079.93 98.3416 210
0 -3 20 4544.17 105.921 125
0 3 20 4508.58 105.364 238
0 4 0 55747.1 992.87 39
0 4 0 55789.1 1002.7 41
0 4 0 55700.3 987.521 42
0 -4 0 55318.7 970.266 40
0 4 0 54256 952.187 32
0 4 0 55071.3 998.979 34
0 -4 0 53604.2 1001.06 35
0 -4 0 58794.3 1010.17 31
0 -4 0 55671.2 996.757 82
0 -4 0 55520 997.318 62
0 -4 0 55563.5 986.066 60
0 4 0 55320.9 956.194 50
0 4 0 53649.9 967.179 24
0 -4 0 56405.3 994.292 29
0 -4 0 56561 1010.21 11
0 4 -1 6901.02 139.088 12
0 -4 -1 7056.26 164.392 17
0 -4 -1 7645.04 192.092 29
0 4 -1 6973.44 159.218 23
0 -4 -1 7786.09 202.612 21
0 -4 1 7214.55 179.534 29
0 -4 1 7162.84 193.416 26
0 -4 1 7593.44 199.482 11
0 -4 1 7162.88 158.928 8
0 4 -1 7343.76 193.224 7
0 4 -1 7744.67 188.585 34
0 4 1 7434.98 165.993 32
0 -4 -1 7774.21 198.257 31
0 4 -1 6850.12 136.385 32
0 -4 -1 7728.24 195.514 35
0 4 1 7906.67 199.653 34
0 -4 1 7147.96 191.206 31
0 -4 1 7266.87 182.465 82
0 4 1 7374.16 185.256 84
0 -4 1 7191.34 182.66 62
0 -4 1 7445.18 187.161 69
0 4 1 7581.28 172.798 64
0 4 -1 7450.76 174.329 42
0 4 1 7502.65 196.996 41
0 4 1 7592.85 190.393 42
0 4 -1 7355.98 180.043 39
0 4 -1 7212.52 186.672 41
0 -4 1 7200.44 170.853 40
0 4 1 7715.62 193.714 39
0 4 1 7664.28 180.2 61
0 -4 1 7592.15 191.414 54
0 -4 -1 7073.33 184.745 60
0 -4 -2 74176.7 1303.33 29
0 4 2 70773.7 1234.99 12
0 -4 -2 72189.6 1311.9 28
0 4 -2 71326.9 1247.7 12
0 -4 -2 74192.2 1313.7 21
0 -4 2 74258.5 1262.05 8
0 -4 2 74050.5 1307.64 26
0 -4 2 72352.6 1274.3 29
0 4 -2 70831.9 1297.27 7
0 4 2 77037.4 1311.4 34
0 4 2 72412.8 1275.91 32
0 -4 -2 75128.1 1303.87 35
0 -4 -2 76076.4 1308.24 31
0 -4 2 72751.8 1297.45 31
0 -4 -2 75845.6 1314.44 36
0 4 -2 73079.7 1284.14 34
0 4 2 73584.3 1290.79 84
0 4 2 73495 1298.46 88
0 -4 2 73339.2 1279.68 82
0 -4 2 74336.5 1285.48 89
0 4 2 72879.5 1279.6 61
0 4 2 72122.5 1295.19 71
0 4 2 74228.4 1271.36 64
0 -4 2 72410.7 1283.46 69
0 -4 2 72444.8 1279.75 62
0 4 -2 73617 1271.21 39
0 4 2 74042.6 1305.71 39
0 4 -2 74406.4 1289.7 41
0 4 -2 73628.5 1263.12 42
0 4 2 74502.4 1302.56 42
0 -4 2 72022.3 1278.01 40
0 -4 -2 72375.3 1310.56 43
0 -4 -2 74626.5 1300.78 60
0 4 -2 70234.9 1239.08 52
0 -4 2 75808.8 1295.69 54
0 -4 -2 74036.3 1297.71 48
0 -4 -3 79863.2 1345.21 98
0 4 -3 83938.9 1413.72 2
0 4 -3 77337.1 1411.51 7
0 4 -3 81971 1412.13 1
0 4 3 80780.6 1364.95 12
0 -4 3 74515.4 1364.01 16
0 -4 -3 84207.2 1429.63 29
0 -4 3 79838.5 1381.44 29
0 4 -3 78254 1377.56 12
0 -4 -3 80497.6 1434.77 36
0 -4 3 81134 1412.72 31
0 -4 -3 79427.5 1432.07 30
0 4 -3 83816.7 1395.69 34
0 -4 3 78281.5 1365.77 33
0 4 3 81619.2 1407.24 32
0 -4 -3 80765.5 1424.01 35
0 4 3 79295 1425.11 86
0 -4 3 81906.2 1395.11 89
0 4 3 77739.1 1416.05 88
0 -4 3 81042.6 1404.08 85
0 -4 3 79844.5 1388.78 62
0 4 3 79018.4 1397.57 61
0 4 3 80032.5 1413.57 71
0 4 -3 80959.1 1377.09 39
0 4 3 80080.1 1427.18 39
0 4 3 80695.7 1425.07 42
0 4 -3 82046.3 1400.97 41
0 4 -3 77040.9 1363.88 42
0 -4 3 81447.6 1405.2 40
0 -4 -3 80900.5 1434.46 43
0 -4 3 80164.6 1405.66 54
0 -4 -3 78255.6 1421.77 48
0 -4 -3 76070.4 1420.68 60
0 -4 3 83185.2 1420.35 55
0 4 4 9345.04 221.187 2
0 4 4 9248.78 220.611 1
0 4 -4 9051.37 221.093 2
0 4 -4 8821.19 219.981 1
0 4 -4 8506.16 208.385 8
0 -4 -4 8575.01 167.95 107
0 -4 4 8693.63 221.515 94
0 -4 -4 8383.36 169.781 98
0 -4 4 8388 236.622 20
0 -4 4 9055.94 241.42 18
0 4 4 8779.19 197.164 12
0 4 4 8778.2 239.345 42
0 4 -4 8237.82 170.331 42
0 -4 -4 8965.8 245.012 38
0 4 -4 8864.13 210.357 41
0 4 4 9017.39 241.695 39
0 4 -4 8292.78 183.695 39
0 -4 4 9037.73 227.793 40
0 -4 -4 9215.32 247.585 43
0 -4 -4 8974.14 246.362 36
0 -4 -4 8296.18 234.881 35
0 4 4 9064.11 213.791 33
0 -4 4 9023.87 199.684 33
0 -4 -4 8809.92 242.986 30
0 -4 4 8925.28 222.848 31
0 4 -4 8798.27 203.228 34
0 4 4 8713.11 228.626 32
0 4 4 8854.1 232.061 88
0 4 4 9058.01 239.633 83
0 -4 4 8836.31 213.628 85
0 4 4 8780.16 237.192 86
0 -4 4 8806.34 223.027 65
0 4 4 8897.08 229.497 71
0 4 4 8798.68 174.691 115
0 4 4 8705.34 228.83 58
0 -4 4 8516.77 226.402 55
0 -4 -4 8911.15 237.377 48
0 -4 -4 8510.78 234.74 60
0 4 -5 40498.2 746.51 39
0 -4 5 45304.2 830.793 40
0 -4 -5 42182.3 853.403 38
0 4 5 44305.4 843.076 39
0 4 -5 44336.3 792.325 41
0 -4 -5 44053.3 854.69 43
0 4 5 44926.9 846.353 42
0 4 5 43325.3 832.997 32
0 4 -5 42939.1 778.392 34
0 -4 -5 45664.6 843.969 35
0 -4 5 43683.8 810.836 31
0 4 5 44645.5 814.46 33
0 -4 5 42666.5 793.442 33
0 -4 -5 43919.6 854.084 36
0 4 5 44185 834.565 88
0 4 5 44684.1 843.477 83
0 4 5 42746.6 839.992 86
0 -4 5 43631.2 824.7 76
0 -4 5 43133.8 812.216 65
0 -4 5 44348.5 830.496 74
0 4 -5 43867.9 806.956 1
0 4 -5 45466.2 809.536 2
0 4 5 45140.8 806.343 2
0 4 -5 43719.7 806.534 8
0 4 5 44670.1 805.952 1
0 -4 -5 44624.3 842.198 60
0 -4 -5 44176.4 840.122 48
0 -4 5 44038.5 845.572 46
0 4 5 44048.3 828.958 58
0 -4 5 46417.6 849.697 20
0 4 5 42810.9 792.951 12
0 -4 5 44741.3 847.856 18
0 -4 5 42230.4 825.862 24
0 4 5 42518 752.823 118
0 4 5 42387.8 752.969 115
0 4 5 43594.5 753.189 125
0 -4 -5 43093.1 749.491 129
0 4 -5 43493.4 752.767 127
0 -4 -5 43533.7 747.402 107
0 -4 -5 42775.6 749.828 98
0 -4 5 43641.2 809.412 94
0 4 6 16679.3 310.174 171
0 -4 6 16102.4 386.459 40
0 -4 -6 15864 404.106 43
0 -4 -6 15820.7 401.801 38
0 4 -6 16777.2 338.117 41
0 4 6 16435.9 395.763 42
0 4 -6 17320.4 311.171 167
0 4 6 16204.3 389.664 32
0 -4 -6 16031.5 400.103 30
0 -4 -6 15803.6 392.126 35
0 -4 -6 16480.3 407.684 36
0 4 6 16692.7 376.28 33
0 4 -6 16051 319.791 34
0 -4 6 16343.3 357.271 33
0 -4 6 16502.6 359.783 31
0 4 6 16193.1 394.858 83
0 4 6 16365.2 395.785 86
0 -4 6 16586.9 375.186 76
0 -4 6 16876.2 381.179 74
0 4 -6 16957.5 354.042 2
0 4 -6 17076.8 371.109 8
0 4 6 16984.1 352.326 2
0 -4 6 16295.4 371.802 7
0 4 -6 16877 353.385 1
0 4 6 16927.6 351.953 1
0 -4 6 16378.6 396.092 46
0 -4 -6 16484.4 395.059 60
0 4 6 16561.5 384.947 58
0 -4 -6 16722.8 395.889 48
0 -4 6 16501.1 401.519 53
0 -4 -6 16399.9 307.634 96
0 -4 6 17018.1 359.886 94
0 -4 -6 16389.2 306.538 98
0 -4 -6 16381.7 304.695 107
0 4 -6 16433.9 305.67 133
0 -4 -6 16387 303.689 121
0 4 6 16190.2 308.879 125
0 4 -6 16295.1 308.888 127
0 -4 -6 16375.9 306.3 129
0 4 6 16417.3 309.348 118
0 4 6 16602.6 309.442 115
0 -4 6 16688.7 298.723 108
0 -4 6 16457.6 388.574 24
0 -4 6 14452.2 299.369 10
0 -4 -6 16936.6 380.927 14
0 -4 6 16568.7 402.406 18
0 -4 -6 16560.9 390.012 29
0 -4 6 17342.3 402.206 20
0 -4 -7 22759.7 409.233 98
0 -4 7 21170.6 400.45 101
0 -4 -7 22394.3 408.697 96
0 4 7 22495.6 512.323 86
0 4 7 21673.6 509.866 83
0 -4 -7 22749.2 513.229 37
0 -4 -7 21997.3 522.423 38
0 -4 7 22413.4 502.844 40
0 4 -7 21388.6 426.598 41
0 4 7 23519.9 515.379 42
0 -4 -7 22697.4 527.273 43
0 4 7 22678.7 412.184 171
0 4 -7 21457.3 410.835 167
0 4 7 22638.2 410.948 168
0 -4 7 21534.9 484.723 74
0 -4 7 21802.8 509.81 70
0 -4 7 21831 477.561 76
0 -4 -7 23018.2 524.158 30
0 -4 -7 21347.6 522.063 36
0 4 7 21899.2 508.417 32
0 4 7 22605.2 492.468 33
0 -4 7 21567.5 470.596 33
0 4 7 22408.6 410.252 143
0 -4 -7 22186.8 405.611 141
0 4 7 22265 411.148 134
0 -4 7 21405 505.368 46
0 -4 -7 22418.6 507.02 60
0 -4 7 22934.9 522.634 49
0 4 7 23588.2 503.127 58
0 -4 7 22861.2 515.007 53
0 -4 7 21920.3 477.658 7
0 4 -7 22689.8 448.861 2
0 4 -7 22341.4 483.369 8
0 4 7 22327 445.875 2
0 4 -7 22409.3 447.862 1
0 4 7 22664.3 446.592 1
0 4 -7 22046.8 407.048 133
0 4 7 22637 411.777 125
0 -4 -7 22114.9 408.14 129
0 -4 -7 22306.4 405.761 121
0 -4 -7 22528.3 490.835 14
0 -4 -7 22843.8 507.366 29
0 -4 7 21368.3 502.902 24
0 -4 7 23201.5 519.016 20
0 -4 7 22160.9 395.34 108
0 4 7 21783.2 410.829 118
0 4 7 22836.1 411.868 115
0 4 -8 4284.55 114.838 251
0 4 8 4249.4 109.91 255
0 4 8 4514.51 114.726 118
0 -4 8 4247.64 105.705 111
0 4 8 4280.03 111.817 218
0 -4 -8 4222.77 113.489 206
0 4 -8 4264.96 113.37 192
0 -4 -8 4344.13 182.794 37
0 -4 8 4472.87 187.885 80
0 4 8 4536.2 188.478 83
0 4 8 4586.63 189.448 86
0 -4 -8 4335.18 106.737 169
0 4 8 4342.74 113.086 168
0 -4 -8 4487.15 113.304 166
0 4 -8 4539.14 116.054 167
0 4 -8 4361.41 104.951 169
0 -4 -8 4321.89 189.782 30
0 -4 8 4276.07 162.573 33
0 -4 8 4171.31 180.457 70
0 4 8 4282.54 113.667 134
0 4 8 4305.31 110.371 137
0 4 8 4414.31 113.072 143
0 -4 -8 4270.53 109.041 141
0 -4 8 4378.23 189.265 49
0 -4 8 4220.96 178.651 46
0 4 8 4491.6 178.378 58
0 -4 8 4051.2 181.449 53
0 -4 -8 4562.34 183.242 60
0 4 8 4485.49 162.485 23
0 -4 8 4204.14 183.803 20
0 -4 8 4127.18 180.924 24
0 -4 -8 4202.59 175.395 29
0 4 8 4455.45 114.723 125
0 4 -8 4342.62 110.856 133
0 -4 -8 4453.63 112.312 129
0 -4 -8 4275.15 109.515 121
0 -4 8 4301.83 159.911 7
0 4 -8 4073.11 164.831 8
0 -4 8 4287.06 104.352 101
0 -4 -8 4419 111.703 96
0 4 8 4287.25 112.989 97
0 -4 -8 4452.92 110.679 105
0 -4 -8 4270.03 113.103 98
0 -4 -9 127.275 24.5302 252
0 4 9 158.585 27.5216 255
0 4 -9 135.66 23.695 256
0 4 -9 129.116 29.2677 251
0 -4 9 127.05 22.1172 111
0 -4 9 105.165 22.3583 112
0 4 9 78.5131 26.2152 118
0 4 9 112.782 24.8912 218
0 -4 -9 114.607 26.958 206
0 4 -9 178.214 29.2863 192
0 4 -9 207.922 27.2282 194
0 4 9 83.1092 51.6802 86
0 -4 9 45.038 48.2142 79
0 4 9 66.9808 51.3151 83
0 -4 9 157.263 54.4077 80
0 -4 9 74.9038 45.4351 40
0 -4 -9 152.064 57.9303 38
0 -4 -9 61.6511 52.3438 43
0 -4 -9 114.792 26.397 177
0 -4 -9 113.655 23.969 169
0 4 -9 148.765 28.4809 167
0 4 -9 71.1734 20.4698 169
0 4 9 149.755 28.4443 168
0 -4 -9 128.516 26.4491 166
0 4 9 117.317 52.4781 32
0 -4 -9 95.8113 36.027 31
0 -4 -9 98.8174 55.9321 36
0 -4 -9 122.706 51.2936 30
0 4 9 109.765 45.1981 33
0 -4 -9 103.713 44.6925 62
0 -4 9 48.4564 48.0244 70
0 4 9 111.079 25.1616 137
0 -4 -9 120.558 26.428 141
0 4 9 103.716 26.7767 143
0 4 9 142.721 47.2041 58
0 -4 9 87.3901 45.576 53
0 -4 -9 87.1502 49.8271 60
0 -4 9 125.507 54.1269 44
0 -4 9 146.455 52.7172 24
0 -4 -9 130.317 45.6671 29
0 -4 9 107.759 50.9779 20
0 4 9 107.448 40.9665 23
0 4 9 124.001 28.3096 134
0 4 -9 92.4264 25.4636 133
0 -4 -9 95.288 26.9797 129
0 4 9 100.796 27.7469 125
0 4 -9 126.3 43.3316 8
0 -4 9 93.0059 35.39 7
0 -4 -9 115.904 26.1437 105
0 -4 9 70.7476 20.0309 101
0 -4 -9 105.747 26.5563 98
0 -4 -9 101.38 25.5378 96
0 4 9 124.889 27.6504 97
0 -4 -10 30302.8 712.195 43
0 -4 -10 30020.2 709.761 38
0 -4 -10 29014.5 678.136 37
0 -4 10 29205.5 687.241 40
0 -4 10 29450.5 535.046 112
0 4 10 29758.5 549.27 118
0 -4 -10 29346.1 554.783 213
0 -4 10 29505.2 537.268 212
0 -4 -10 28432.8 547.611 206
0 -4 -10 29124.7 551.796 208
0 4 -10 30572.9 541.644 194
0 4 -10 29192.8 548.324 192
0 4 -10 29154.1 532.11 186
0 4 10 30733.1 696.367 86
0 -4 10 30350.8 701.079 87
0 -4 10 30879.3 689.092 80
0 -4 10 29634.5 691.234 79
0 4 10 29619 691.25 83
0 -4 -10 29381.6 545.111 177
0 4 10 29705.9 547.676 168
0 -4 -10 28968.9 538.406 169
0 4 -10 29944.6 537.743 169
0 -4 -10 29613.1 546.381 166
0 4 10 29722.3 678.388 33
0 -4 10 30582.9 660.679 33
0 -4 -10 30218.6 714.026 36
0 4 10 29867.1 694.091 32
0 -4 -10 28719 695.203 30
0 -4 10 29169.5 679.651 70
0 -4 -10 29757 649.353 62
0 4 10 29350.2 540.735 137
0 -4 -10 29243.7 543.819 141
0 4 10 29217.5 549.426 134
0 4 10 29916.2 547.559 143
0 4 -10 28603.1 544.538 133
0 -4 10 29014.4 538.309 124
0 4 10 29141.2 548.284 125
0 -4 -10 29700.9 545.14 129
0 4 -10 29237.4 535.072 256
0 4 10 29479.1 541.755 255
0 4 -10 29360.2 551.352 251
0 -4 -10 29360.5 537.193 252
0 -4 -10 29794.5 554.993 253
0 -4 -10 29233.2 660.142 29
0 -4 10 30573.6 697.571 20
0 -4 10 30721.4 693.362 24
0 4 10 29363.1 646.885 23
0 4 10 28458.1 627.534 24
0 4 10 29072.4 687.774 57
0 -4 10 29276.7 697.634 49
0 -4 10 28907 700.528 44
0 4 10 29182.4 547.638 97
0 -4 -10 29885.4 541.233 105
0 -4 -10 29519.5 542.701 96
0 -4 -10 29273.5 545.005 98
0 -4 -11 20680.5 562.814 43
0 -4 -11 20076.4 529.206 37
0 -4 11 19697.4 533.475 40
0 -4 -11 19870.1 558.476 38
0 4 11 20905.9 401.37 115
0 4 11 20411.9 400.526 118
0 4 11 20665.6 395.362 217
0 -4 -11 20819.8 408.66 213
0 -4 11 19651.1 387.262 212
0 -4 -11 19925.9 404.059 208
0 -4 -11 19957.5 401.184 205
0 4 -11 19148.8 380.939 186
0 4 -11 20142.9 388.298 194
0 4 -11 19848 392.617 189
0 4 -11 19891.9 398.834 192
0 -4 11 20456.5 547.992 87
0 4 11 21010.6 547.581 86
0 -4 11 20294.3 532.155 80
0 -4 11 20105.7 539.395 79
0 -4 -11 20262.3 562.167 36
0 -4 -11 19628.9 547.266 30
0 4 11 20459.7 531.428 33
0 -4 11 20565.1 513.451 33
0 4 11 20517.7 549.946 32
0 -4 -11 20692.6 396.898 177
0 -4 -11 20130.1 396.936 166
0 4 11 19969.6 398.372 168
0 -4 -11 19962 390.309 169
0 4 -11 20007.8 387.866 169
0 -4 -11 19334 487.271 62
0 -4 -11 20414.3 393.721 151
0 -4 11 20068.6 388.311 155
0 4 11 20184.2 391.537 137
0 -4 -11 20385.3 395.41 141
0 4 11 20661.2 401.941 134
0 4 11 20427.8 398.833 143
0 -4 -11 20049.9 395.011 129
0 4 -11 19376 395.07 133
0 -4 11 20227.3 386.776 124
0 4 11 20736.3 401.36 125
0 4 11 19864 501.231 23
0 -4 11 19656.3 544.269 20
0 -4 -11 20238.7 507.804 29
0 -4 11 19973 548.612 18
0 4 -11 20074.3 401.382 251
0 -4 -11 20054.2 386.766 252
0 4 -11 19678.6 383.643 256
0 -4 -11 20797.3 406.959 253
0 4 11 20429.9 390.908 255
0 4 11 20363 524.627 58
0 -4 11 19858.6 552.193 44
0 -4 11 20363.9 557.029 47
0 -4 -11 20322.6 520.456 60
0 -4 11 19976.9 538.004 92
0 -4 -11 20365.4 393.496 96
0 4 11 20079.9 399.768 97
0 -4 -11 20046 386.203 103
0 -4 -11 20683 391.173 105
0 4 -12 18938.5 389.229 251
0 -4 -12 19192.2 394.224 253
0 4 -12 19416.4 374.656 247
0 4 12 19640.5 389.289 115
0 4 12 19096.9 388.094 118
0 -4 12 18942 375.919 212
0 4 12 18892 379.762 217
0 -4 -12 19409.9 395.504 213
0 4 12 19313.3 385.793 202
0 -4 -12 19335.7 390.307 205
0 -4 -12 19011.5 391.841 208
0 4 -12 19504.4 379.917 210
0 4 -12 18110.1 378.232 189
0 4 -12 18670.6 372.732 194
0 4 -12 18615.8 385.511 192
0 4 12 18727.3 535.446 83
0 -4 12 19143 508.105 33
0 -4 -12 19142.8 545.104 30
0 4 12 19539.2 530.774 33
0 4 12 19745.8 546.225 32
0 4 12 18394.3 389.015 171
0 -4 -12 19627.5 385.258 177
0 4 12 19256.3 387.015 168
0 -4 -12 19762.8 386.48 166
0 4 -12 18926.5 375.565 169
0 -4 -12 18895.8 378.511 169
0 -4 12 19033.8 546.465 66
0 -4 -12 19493.8 380.528 151
0 4 -12 18992.5 378.16 146
0 4 12 18962.1 385.776 143
0 4 12 18847.4 377.192 137
0 4 12 19682.6 390.383 134
0 -4 12 18483.7 553.219 47
0 -4 12 18906 549.609 44
0 4 12 19967.9 522.067 58
0 -4 12 18285.1 546.011 56
0 -4 -12 18867.9 521.871 37
0 -4 12 19215.7 537.18 40
0 -4 -12 18644.3 553.295 38
0 -4 -12 19405.1 384.281 129
0 4 12 19596 389.879 125
0 -4 12 19536.6 546.076 20
0 4 12 18676.8 495.756 23
0 -4 -12 18704.5 490.673 29
0 -4 12 18689.3 538.457 18
0 -4 12 18825.9 530.384 92
0 -4 -12 19011.2 375.996 105
0 -4 12 18999.5 386.185 104
0 -4 -12 19352.3 372.279 103
0 -4 -12 19474.6 380.347 96
0 4 -13 374.244 44.7737 251
0 -4 -13 369.383 46.7838 253
0 4 -13 326.54 35.6708 247
0 4 13 341.949 44.5369 115
0 4 13 440.381 46.8913 118
0 4 13 394.791 41.2633 217
0 -4 -13 302.656 44.9809 213
0 -4 13 317.878 39.1395 212
0 -4 -13 415.173 47.7429 208
0 -4 -13 361.591 44.1099 205
0 4 13 396.87 43.2273 202
0 4 -13 314.35 39.8966 210
0 4 -13 278.922 35.7315 189
0 4 -13 311.993 42.5177 192
0 4 13 373.098 81.5216 86
0 4 13 326.386 79.4507 83
0 -4 13 280.471 75.8783 79
0 -4 13 314.66 74.3373 87
0 -4 -13 313.772 73.3831 37
0 4 13 341.077 79.8213 33
0 -4 13 256.287 69.2525 33
0 4 13 382.988 89.6303 32
0 -4 -13 364.852 85.7866 30
0 -4 -13 390.438 40.624 177
0 4 13 322.615 45.4579 171
0 -4 13 332.664 37.6017 178
0 4 -13 372.498 40.3401 169
0 -4 -13 301.85 39.3866 169
0 -4 -13 418.921 44.4452 166
0 4 13 312.364 41.0429 168
0 -4 13 298.189 85.0839 66
0 4 -13 340.848 38.4921 146
0 -4 -13 354.269 40.41 151
0 4 13 285.257 42.5141 143
0 4 13 397.895 40.2106 137
0 -4 13 333.717 84.3542 56
0 4 13 340.448 74.7594 58
0 -4 13 405.741 92.3566 47
0 -4 13 330.408 83.0158 20
0 -4 13 189.753 72.0083 18
0 4 13 381.765 43.9943 125
0 -4 -13 365.276 41.5081 129
0 4 13 301.186 42.2102 134
0 -4 -13 444.15 95.0918 38
0 -4 13 292.176 76.3976 40
0 -4 13 278.958 79.6964 44
0 -4 -13 300.298 37.9307 96
0 -4 -13 293.154 36.071 105
0 -4 14 13151.5 295.858 110
0 4 14 13101.6 296.52 118
0 -4 -14 13517.9 304.546 213
0 -4 14 13637.4 286.39 212
0 4 14 13088.4 283.706 217
0 4 14 13646.8 295.894 202
0 4 -14 13831.1 290.068 210
0 -4 -14 13164.9 299.846 208
0 -4 -14 13115.2 290.029 203
0 -4 -14 13233.8 297.673 205
0 4 14 13391.4 283.064 193
0 4 -14 13653.3 296.592 192
0 4 14 13216.3 441.574 86
0 -4 14 13385 434.842 92
0 4 14 13705.7 450.135 83
0 -4 14 13651.3 442.366 87
0 4 14 13511.3 453.994 32
0 4 14 13659.3 441.299 33
0 -4 14 13425.7 420.423 33
0 -4 -14 13514.5 292.212 177
0 4 14 13524.4 298.902 171
0 4 14 13143.2 293.863 168
0 -4 -14 13503.9 293.754 166
0 4 -14 13611.3 287.195 169
0 -4 -14 13187.8 287.94 169
0 4 -14 13375.3 282.834 146
0 -4 -14 13252.2 281.162 150
0 -4 -14 13815.8 288.248 151
0 -4 14 12865.4 445.797 66
0 -4 14 13569.7 460.955 67
0 4 14 13306.3 299.302 134
0 4 14 13067.6 297.559 125
0 -4 -14 13201.3 279.76 105
0 -4 -14 13108.9 284.753 96
0 -4 14 13641.2 294.728 104
0 -4 -14 12518.1 413.544 37
0 -4 -14 13419.7 460.078 38
0 -4 14 13198.1 445.456 40
0 4 14 13008.7 417.321 58
0 -4 14 13087.4 452.687 44
0 -4 14 13011.8 458.64 47
0 -4 14 13391 462.016 56
0 -4 -14 13459 298.799 251
0 -4 -14 13483 303.457 253
0 4 -14 13953.9 300.56 251
0 4 15 649.09 52.5883 216
0 -4 15 596.259 46.9603 212
0 -4 -15 564.047 54.744 213
0 4 -15 564.198 46.9998 210
0 4 15 591.202 50.3526 202
0 -4 -15 634.041 54.1939 205
0 -4 -15 577.795 48.7029 203
0 4 -15 694.066 54.4148 192
0 4 15 547.491 97.3141 32
0 4 15 567.982 92.2309 33
0 -4 15 423.896 79.1321 33
0 4 15 593.916 93.8275 88
0 4 15 550.646 99.4718 83
0 -4 15 745.161 116.628 91
0 4 15 638.81 103.475 86
0 -4 15 481.844 87.0322 92
0 -4 15 620.1 104.806 66
0 -4 15 546.563 99.9193 63
0 -4 15 707.926 115.706 67
0 4 15 605.197 86.6339 58
0 -4 15 579.47 101.917 47
0 -4 15 485.665 92.4028 56
0 4 15 608.488 51.7154 125
0 -4 15 536.793 50.2096 110
0 4 15 572.74 52.8274 118
0 4 15 612.721 52.3457 115
0 -4 15 437.471 89.1646 40
0 4 15 675.019 91.326 40
0 -4 -15 675.758 56.1541 253
0 -4 -15 578.86 51.5302 251
0 4 -15 612.74 52.0499 251
0 -4 15 578.432 48.1737 104
0 4 16 350.671 75.2166 88
0 4 16 544.03 90.8098 86
0 -4 16 434.458 92.8468 91
0 4 16 508.623 95.5219 83
0 4 16 585.309 93.5975 33
0 4 16 555.362 97.1819 32
0 -4 16 470.959 45.0819 180
0 4 16 481.863 49.133 171
0 4 -16 399.343 40.6641 169
0 -4 16 449.889 44.0426 170
0 -4 -16 456.008 39.1724 151
0 4 16 538.243 49.0323 157
0 -4 16 610.184 100.109 66
0 -4 16 337.548 82.7702 67
0 4 16 484.79 81.7354 71
0 -4 16 713.561 107.816 63
0 4 16 491.205 48.808 134
0 4 16 423.922 77.5925 58
0 -4 16 446.353 90.7735 56
0 -4 16 488.862 46.5129 132
0 4 16 474.846 47.9089 125
0 4 16 513.885 48.8131 115
0 -4 16 475.309 46.3377 110
0 -4 16 536.739 90.0204 40
0 -4 -16 584.36 48.8013 99
0 -4 16 471.904 44.5502 104
0 -4 17 4481.66 118.448 212
0 4 17 4331.24 124.252 216
0 4 17 4335.22 124.512 202
0 -4 -17 4125.01 116.794 203
0 4 -17 4495.29 123.451 210
0 -4 -17 4427.18 132.263 204
0 4 -17 4389.67 126.458 192
0 4 17 4341.46 220.315 86
0 -4 17 4752.38 234.711 91
0 4 17 4155.84 203.64 88
0 -4 17 4247.48 227.662 78
0 4 17 4448.06 131.18 115
0 -4 17 4420.14 127.059 110
0 -4 17 4333.18 124.988 180
0 4 17 4381.03 130.367 171
0 4 17 4377.54 125.852 163
0 -4 17 4293.77 122.039 170
0 4 17 4315.08 129.091 157
0 -4 17 4250.7 219.9 66
0 -4 17 4207.47 227.491 67
0 -4 17 4427.88 232.068 63
0 4 17 3994.28 197.998 71
0 4 17 4592.11 126.757 138
0 4 17 4432.95 131.588 134
0 -4 17 4451.76 127.843 132
0 4 17 4282.69 130.266 125
0 4 17 4472.08 130.57 238
0 -4 -17 4303.07 124.178 99
0 -4 17 4438.58 131.76 97
0 -4 -17 4256.32 125.091 251
0 4 -17 4465.5 128.763 251
0 -4 17 4458.73 228.315 57
0 4 -18 132.682 28.0566 192
0 4 18 187.542 63.2591 86
0 4 18 112.39 45.9303 88
0 -4 18 127.983 59.6818 91
0 -4 18 134.078 62.0735 78
0 -4 18 128.672 27.0251 180
0 -4 -18 165.389 33.4063 204
0 4 -18 101.066 24.8271 210
0 4 18 164.307 29.0766 163
0 4 18 144.192 32.8327 171
0 -4 18 110.952 29.3411 168
0 -4 18 103.788 23.4055 170
0 4 18 123.202 26.2882 216
0 4 18 146.399 30.5877 157
0 4 18 134.595 27.5483 138
0 -4 18 88.7207 29.0683 143
0 4 18 76.0644 28.0709 125
0 4 18 145.411 31.1153 134
0 -4 18 96.1726 27.458 132
0 -4 18 114.129 29.9262 97
0 -4 -18 98.1275 24.2327 99
0 -4 -18 147.94 28.1507 251
0 4 -18 120.372 27.778 251
0 4 -18 128.349 23.0481 254
0 4 18 110.53 29.4359 115
0 -4 -18 95.6665 24.9699 244
0 4 18 130.528 30.2681 238
0 4 -19 3982.92 97.5737 210
0 4 19 3868.69 100.37 163
0 -4 19 3972.82 104.882 168
0 4 19 3981.98 105.578 157
0 4 -19 3931.2 102.839 190
0 4 -19 3855.99 98.7631 192
0 -4 -19 3972.85 102.819 186
0 -4 19 4026.53 99.9299 132
0 4 19 3783.64 98.7777 138
0 -4 19 4026.19 105.684 143
0 -4 19 4085.25 97.894 227
0 4 19 3995.37 98.7811 227
0 4 -19 3991.36 103.496 233
0 -4 -19 3870.97 100.891 210
0 4 19 4007.74 100.058 200
0 -4 -19 4027.7 107.099 204
0 4 -19 4003.29 106.111 209
0 -4 19 4134.59 108.283 97
0 4 19 4189.04 106.973 238
0 -4 -19 3604.71 90.9715 244
0 4 19 3977.87 106.78 171
0 -4 19 3741.98 93.2735 180
0 -4 19 4099.91 107.926 118
0 4 19 4077.57 106.671 115
0 4 20 3169.68 79.2429 157
0 -4 20 3243.12 78.7231 143
0 -4 20 3328.45 82.0051 134
0 4 20 3405.9 80.8249 212
0 -4 -20 3404.31 81.6978 204
0 4 -20 3223.9 79.9083 209
0 -4 20 3144.55 78.1959 207
0 -4 -20 2982.59 74.1671 210
0 4 -20 3040.72 76.2706 190
0 -4 -20 3118.88 76.07 186
0 4 -20 3055.38 77.4147 233
0 4 20 3269.3 80.0711 238
0 -5 0 -5.90387 21.3162 8
0 5 0 25.0883 38.4343 7
0 -5 0 3.26518 33.9326 11
0 5 0 6.10414 15.3916 23
0 -5 0 42.4058 39.8122 19
0 -5 0 10.8782 32.3521 29
0 5 0 34.6713 29.4612 42
0 5 0 48.2285 38.1438 41
0 5 0 18.6525 33.9801 39
0 -5 0 20.1853 24.2784 40
0 5 0 24.7894 15.4381 102
0 5 0 18.7857 17.406 32
0 -5 0 9.2158 36.2216 35
0 5 0 99.9014 37.7541 34
0 -5 0 34.9051 34.1443 69
0 -5 0 -8.4876 33.3597 62
0 -5 0 80.2936 35.1374 60
0 -5 0 8.4341 34.3129 82
0 5 1 36208 623.631 114
0 5 -1 36085.8 704.76 7
0 -5 1 35266.4 647.708 8
0 -5 1 36381.6 687.617 29
0 -5 -1 36313.2 701.664 29
0 -5 1 37154.7 714.815 11
0 -5 1 36863.7 714.388 19
0 5 1 38474.6 698.732 42
0 5 1 38089.6 704.395 39
0 -5 1 35859.4 667.296 40
0 5 -1 36489.3 683.441 39
0 5 -1 37079 701.53 41
0 5 -1 35876.5 673.797 42
0 -5 -1 37297.7 618.966 96
0 5 1 35974.5 618.605 102
0 -5 -1 37209.4 619.989 105
0 5 -1 38092.3 676.335 93
0 5 1 35148.9 654.059 32
0 -5 1 35556.1 707.776 35
0 5 -1 37656.9 698.629 34
0 5 1 36273.6 706.858 34
0 -5 -1 36141.4 704.537 35
0 5 -1 36047.9 649.31 75
0 -5 1 36163.3 692.482 62
0 -5 -1 36581.8 703.175 62
0 -5 1 36326.9 695.401 69
0 5 1 35650.9 670.441 64
0 5 1 34743.9 638.574 50
0 -5 -1 35810.4 691.974 60
0 -5 1 36830.7 704.529 54
0 -5 1 36703.3 691.538 82
0 -5 -1 35234.1 703.736 82
0 5 1 35473.7 690.427 84
0 5 2 15430.2 279.674 114
0 5 -2 14783.6 350.477 7
0 5 -2 15124.3 349.086 2
0 5 2 14983.2 347.556 1
0 5 2 14870.9 347.577 2
0 5 -2 15725.4 352.803 1
0 5 2 15028.9 341.306 84
0 -5 2 15182.6 338.53 89
0 -5 2 14493.7 331.784 82
0 -5 -2 15208.4 364.014 43
0 5 -2 15096 343.86 41
0 -5 2 15471.7 328.079 40
0 5 2 15801 357.396 39
0 5 2 15696.9 353.788 42
0 5 -2 15967.8 329.569 39
0 5 -2 15707.7 319.136 42
0 -5 -2 15194.2 276.649 96
0 -5 -2 15301 272.838 98
0 5 2 15186.6 274.079 102
0 5 2 14577.5 321.277 32
0 5 -2 15494.4 339.882 34
0 -5 -2 14571.8 367.088 36
0 -5 -2 15323.9 356.603 35
0 -5 2 15279.8 337.302 62
0 5 2 15266.5 321.682 64
0 -5 2 15130.2 339.343 69
0 5 -2 13734.1 275.438 52
0 -5 2 15541.3 350.401 54
0 5 2 15040.5 330.249 61
0 -5 -2 15061.5 348.058 60
0 -5 2 14689.6 353.056 18
0 -5 2 14784.1 354.288 26
0 -5 2 15621.2 331.587 29
0 -5 -2 15014 363.329 21
0 -5 2 15828.9 366.468 19
0 -5 2 14675.7 305.102 8
0 -5 2 14739.6 362.168 11
0 5 3 2253.22 102.868 84
0 -5 3 2001.26 93.5808 89
0 -5 3 2177.64 102.215 85
0 5 3 2171.63 106.199 88
0 5 3 2183.68 62.8662 114
0 5 3 2153.8 64.5858 115
0 -5 3 2163.18 109.732 55
0 -5 3 2173.39 102.426 54
0 -5 -3 2237.09 109.601 60
0 -5 3 2092.65 95.1809 40
0 5 -3 2016.03 76.7808 42
0 5 3 2154.79 110.871 42
0 5 -3 2061.33 84.3329 39
0 5 3 2067.1 110.255 39
0 -5 -3 1939.31 112.032 43
0 5 -3 2242.08 101.296 41
0 5 -3 2501.5 67.805 127
0 -5 -3 2240.51 63.0058 96
0 -5 -3 2100.78 58.9555 98
0 -5 -3 2272.38 112.895 35
0 5 3 2023.28 94.7404 32
0 5 -3 2200.88 95.4524 34
0 5 3 2087.54 79.328 33
0 -5 -3 2224.08 117.686 36
0 5 3 2198.86 89.4173 64
0 -5 3 2115.84 92.6463 62
0 5 3 2205.32 105.985 71
0 5 3 2064.95 93.0135 61
0 -5 3 2179.21 110.497 18
0 -5 -3 2227.74 115.144 28
0 -5 3 2128.28 108.072 20
0 -5 3 2232.04 113.174 26
0 -5 3 1866.87 76.9782 16
0 -5 3 2011.77 87.3013 29
0 5 -3 2234.01 105.464 2
0 5 -3 2290.24 105.688 1
0 5 3 2144.45 104.464 2
0 5 -3 2126.15 105.688 7
0 5 3 2202.67 106.385 1
0 -5 4 4484.53 147.661 85
0 5 4 4198.01 149.584 84
0 5 4 4383.85 158.18 88
0 -5 4 4208.81 136.328 89
0 -5 -4 3954.36 159.892 35
0 -5 -4 3971.56 165.494 36
0 5 4 4208.86 131.377 33
0 5 4 3992.41 147.134 32
0 5 -4 4321.42 136.609 34
0 -5 -4 4095.7 99.4787 96
0 -5 -4 4110.38 97.0479 98
0 5 4 4280.63 153.502 71
0 5 4 4226.78 142.451 61
0 -5 4 4229.05 152.894 65
0 5 4 4141.87 102.213 115
0 5 4 4181.96 99.2012 114
0 -5 4 4342.19 156.984 55
0 -5 -4 4325.54 163.03 60
0 5 4 4236.41 149.928 2
0 5 -4 4795.88 156.403 1
0 5 4 4202.07 150.113 1
0 5 -4 4580.15 153.471 2
0 5 4 3999.27 159.801 39
0 5 -4 4323.79 143.146 41
0 5 -4 3664.13 102.408 42
0 -5 -4 3895.88 165.341 43
0 5 -4 4084.74 118.573 39
0 -5 4 4323.99 149.755 40
0 -5 -4 4049.92 165.33 38
0 5 4 4013.42 158.838 42
0 -5 -4 4283.9 97.7327 129
0 5 -4 4219.67 102.154 127
0 -5 4 4571.43 168.694 18
0 -5 -4 4206.83 168.748 28
0 -5 -4 4181.78 162.401 29
0 -5 4 4176.07 163.406 20
0 -5 4 4098.05 165.82 26
0 5 5 13220.9 316.271 1
0 5 -5 13484.6 318.938 2
0 5 5 13434.9 318.331 2
0 5 -5 13972 322.109 1
0 5 5 12451.7 338.96 86
0 5 5 13420 334.209 88
0 -5 5 12928.8 306.669 85
0 -5 -5 13514.4 338.769 31
0 -5 -5 12618.7 347.108 30
0 -5 5 13151.4 285.16 33
0 -5 -5 12900.4 351.006 36
0 5 5 12720.4 327.119 32
0 5 -5 13140 292.342 34
0 5 5 13170 305.759 33
0 -5 -5 13042.6 339.274 35
0 -5 5 13184.2 248.198 106
0 -5 5 13499.9 322.066 94
0 -5 -5 12674.5 254.161 96
0 -5 -5 12880.8 251.665 98
0 5 5 13177.6 257.277 171
0 5 5 13072 255.922 163
0 -5 -5 13255.5 253.419 166
0 5 5 13071.5 256.775 157
0 -5 5 13018.2 332.948 76
0 5 5 13090.3 328.45 71
0 5 5 12619.5 310.104 61
0 -5 5 13151.9 323.381 65
0 5 5 13184 256.995 134
0 5 5 13342.4 255.849 138
0 -5 -5 13584.5 346.581 60
0 5 5 13383.1 330.819 58
0 -5 5 13681.8 331.754 55
0 -5 5 13975.8 348.831 20
0 -5 5 13743.8 352.11 26
0 -5 -5 13609.2 345.517 29
0 -5 5 12912.8 344.986 18
0 -5 5 13201.7 327.972 40
0 -5 -5 12946.3 353.117 43
0 5 5 13534.4 347.547 39
0 5 5 13398.2 345.193 42
0 5 -5 12388.6 259.346 39
0 -5 -5 12655.6 352.584 38
0 5 -5 13497.1 304.933 41
0 5 -5 13052.8 250.934 133
0 5 5 13372.4 257.506 125
0 5 -5 13075.2 256.545 127
0 -5 -5 13293.4 251.953 129
0 5 5 13014.1 256.408 115
0 5 5 13170.6 252.343 114
0 5 6 38591.8 732.249 1
0 5 -6 37404 729.713 2
0 5 -6 35986.5 724.902 8
0 5 -6 37941.7 731.303 1
0 5 6 38274.4 731.188 2
0 -5 6 37481.7 650.498 106
0 -5 6 36748 733.078 94
0 -5 -6 38714.6 662.849 96
0 -5 -6 36667.4 659.784 98
0 5 6 37684.9 775.672 86
0 5 6 37855.8 763.963 88
0 5 -6 35861.7 688.141 34
0 5 6 37747.7 735.097 33
0 5 6 37193 763.017 32
0 -5 -6 38045.6 791.661 36
0 -5 6 35668.9 706.018 33
0 -5 -6 37847.4 774.001 35
0 -5 -6 38813.7 763.098 31
0 -5 -6 37910.2 787.733 30
0 5 6 37024.5 664.565 171
0 5 6 38515.6 663.882 163
0 -5 -6 36653.2 660.281 166
0 5 -6 38356 664.485 167
0 -5 6 37750.2 753.82 76
0 5 6 37293.5 756.904 71
0 -5 6 37041 758.213 74
0 -5 6 37193 738.476 65
0 5 6 37845.1 664.589 157
0 5 6 37174 663.98 134
0 -5 -6 36546.1 653.993 141
0 5 6 37417.3 659.36 137
0 5 6 38021.8 662.78 138
0 5 6 39036.8 762.13 58
0 -5 -6 37356.8 774.171 60
0 -5 6 38832.6 782.182 46
0 -5 6 38345.4 783.45 18
0 -5 -6 38808.4 759.553 14
0 -5 -6 37980.4 776.011 29
0 -5 6 38434 781.537 20
0 -5 6 38148 653.512 108
0 5 6 36828.7 663.923 115
0 -5 6 38393.2 760.129 40
0 -5 -6 37365.9 789.922 38
0 5 6 36220.2 774.541 42
0 -5 -6 36473.8 785.975 43
0 5 -6 36137.6 706.401 41
0 5 -6 36925.4 663.463 127
0 -5 -6 37335.6 659.32 129
0 5 -6 36305.5 658.036 133
0 5 6 37206.4 663.875 125
0 -5 -7 22625.4 523.502 29
0 -5 -7 22659.6 505.73 14
0 -5 7 22324.4 531.603 20
0 -5 7 21713.2 528.776 18
0 -5 7 21723.1 398.32 108
0 5 7 22096.4 413.281 115
0 5 7 22598.4 413.776 218
0 -5 -7 22246.2 413.285 206
0 5 -7 21183.8 410.011 194
0 5 -7 22011.1 412.87 192
0 5 7 22542.2 515.567 88
0 5 7 21806.7 523.428 86
0 5 7 21853.5 525.041 83
0 -5 -7 22454.4 524.27 37
0 -5 -7 22475 504.484 31
0 5 7 22602.8 493.627 33
0 -5 7 21957 468.997 33
0 -5 -7 22334.9 535.278 30
0 5 7 21430.6 414.148 171
0 5 -7 22159.6 413.197 167
0 -5 -7 22100.6 410.846 166
0 -5 7 21672.8 504.912 74
0 5 7 22322 511.941 71
0 -5 7 21655.5 494.431 76
0 5 7 22210.2 413.588 157
0 5 7 21687.3 407.303 137
0 5 7 22094.5 413.784 134
0 -5 -7 22165.4 404.646 141
0 -5 -7 22212.7 409.501 129
0 5 7 22352.3 414.278 125
0 5 -7 21879.7 407.861 133
0 5 -7 21979.7 485.488 8
0 5 7 22660.7 469.282 2
0 5 -7 22865.4 472.675 1
0 5 -7 22255.4 469.963 2
0 5 7 23360.3 472.211 1
0 5 7 21886.5 410.555 255
0 5 -7 20900.9 413.932 251
0 -5 7 22234.1 525.289 46
0 -5 -7 21070.1 520.91 60
0 -5 7 22528 532.015 53
0 5 7 22521 509.694 58
0 -5 -7 21638.6 410.123 105
0 -5 -7 21795.1 411.248 96
0 -5 7 21898.3 404.549 101
0 -5 -7 21679.4 409.875 98
0 5 8 5399.5 133.571 255
0 5 -8 5307.32 127.038 256
0 5 -8 5276.89 137.655 251
0 -5 -8 5053.61 223.417 38
0 -5 8 5560.86 214.678 40
0 -5 -8 5722.27 233.945 43
0 -5 8 5321.68 123.75 117
0 5 8 5088.09 134.477 115
0 5 8 5423.98 135.557 218
0 -5 -8 5217.1 134.187 206
0 5 -8 5029.58 124.835 210
0 5 -8 5274.66 135.521 192
0 5 -8 5429.92 133.878 189
0 5 -8 5257.46 132.84 194
0 5 8 5227.76 207.949 88
0 5 8 4936.82 213.744 86
0 5 8 5851.84 226.055 83
0 -5 8 5297.26 181.919 33
0 5 8 5521.2 218.827 32
0 -5 -8 5047.67 219.637 30
0 -5 -8 5415.58 228.405 36
0 -5 -8 5336.96 198.99 31
0 5 8 5286.3 136.229 171
0 -5 -8 5325.99 133.172 177
0 5 -8 5216.77 135.664 167
0 -5 -8 5478.2 134.504 166
0 5 -8 5183.35 120.472 169
0 -5 -8 5265.99 123.597 169
0 -5 -8 5517.21 210.825 62
0 5 8 5305.22 205.982 71
0 -5 8 5355.06 218.169 70
0 -5 8 5538.37 202.942 74
0 5 8 5214.98 134.161 157
0 5 8 5403.81 135.887 134
0 5 8 5440.64 130.933 137
0 -5 -8 5479.48 129.828 141
0 5 8 5045.41 202.423 58
0 -5 8 4924.38 215.461 49
0 -5 -8 5489.78 217.952 60
0 -5 8 4908.41 215.087 53
0 -5 -8 5227.54 211.227 29
0 5 8 5155.09 176.282 23
0 -5 8 5291.19 220.105 20
0 -5 -8 5320.48 197.973 14
0 -5 8 5528.1 225.588 18
0 5 -8 5455.12 132.342 133
0 5 8 5237.56 135.068 125
0 -5 -8 5344.28 132.434 129
0 5 -8 5281.78 191.99 8
0 -5 -8 5275.36 132.697 96
0 -5 -8 5170.01 132.254 98
0 -5 8 5392.11 126.676 101
0 -5 -8 5473.48 132.933 105
0 5 9 271.249 32.9087 255
0 5 9 292.094 28.5519 249
0 5 -9 286.101 36.5752 251
0 5 -9 279.989 28.5401 256
0 -5 -9 309.295 30.9764 252
0 -5 -9 362.608 75.3524 38
0 -5 -9 374.638 77.9245 43
0 -5 9 287.853 60.7171 40
0 5 9 324.545 35.4947 115
0 -5 9 288.525 30.0604 111
0 5 9 273.124 35.2177 118
0 5 9 333.443 35.5142 218
0 -5 -9 312.495 34.863 206
0 5 -9 290.168 30.025 210
0 5 -9 265.001 32.7197 194
0 5 -9 296.483 35.2715 192
0 5 -9 263.237 32.336 189
0 -5 9 288.408 67.172 80
0 5 9 320.722 70.9244 83
0 5 9 317.893 67.9532 86
0 5 9 313.992 66.3002 88
0 -5 -9 317.729 68.3374 30
0 -5 -9 360.845 58.5276 31
0 -5 -9 348.472 67.9336 37
0 5 9 309.401 61.8133 33
0 -5 -9 286.648 69.0373 36
0 5 9 406.591 73.3034 32
0 5 9 295.699 36.2726 171
0 -5 -9 439.33 37.8945 177
0 -5 -9 331.944 30.3495 169
0 5 -9 276.16 26.6398 169
0 5 -9 291.261 35.5249 167
0 -5 -9 295.379 34.4007 166
0 -5 9 255.867 62.7761 70
0 -5 -9 368.624 65.9332 62
0 5 9 288.263 60.196 71
0 5 9 272.028 35.2665 157
0 5 9 356.179 37.2651 134
0 5 9 299.21 31.6677 137
0 -5 -9 350.135 33.3757 141
0 -5 9 246.545 67.2207 49
0 -5 9 255.113 62.2086 46
0 -5 9 184.281 62.3257 18
0 -5 9 284.391 63.9557 20
0 -5 -9 401.253 68.868 29
0 5 9 249.951 46.0783 23
0 5 9 293.771 35.4325 125
0 5 -9 249.526 32.773 133
0 -5 -9 317.386 35.1579 129
0 5 -9 279.22 54.4003 8
0 -5 -9 332.874 33.9233 105
0 -5 -9 383.305 36.7405 96
0 -5 -9 321.853 34.2083 98
0 -5 9 302.937 29.2066 101
0 -5 10 38.6944 51.8161 40
0 -5 -10 22.5869 57.5101 43
0 -5 -10 29.5786 57.0819 38
0 -5 10 23.1943 20.9081 111
0 5 10 71.961 29.7364 115
0 -5 10 17.6675 21.833 112
0 5 10 79.4209 28.941 118
0 -5 -10 19.8625 28.5192 213
0 -5 -10 59.1888 27.1877 206
0 5 -10 27.6565 23.0014 210
0 5 -10 19.8663 25.1638 189
0 5 -10 43.1737 24.5007 194
0 5 -10 14.4005 27.2855 192
0 5 10 18.5592 46.751 88
0 5 10 27.0145 50.4791 86
0 5 10 20.4463 51.5037 83
0 -5 10 55.4238 50.6183 79
0 -5 10 46.7956 48.2729 80
0 -5 -10 -22.6253 60.5943 36
0 5 10 88.1328 52.3335 32
0 5 10 29.2486 44.2073 33
0 -5 10 19.775 38.5611 33
0 -5 -10 71.1239 56.5928 30
0 -5 -10 -6.41113 44.0359 37
0 -5 -10 44.8124 26.9601 177
0 5 -10 35.3417 20.6861 169
0 5 10 45.5493 27.3175 171
0 -5 -10 75.2298 29.4395 166
0 5 10 28.1208 26.0595 168
0 5 -10 47.2636 27.9245 167
0 -5 -10 59.2813 24.7233 169
0 -5 -10 50.8504 47.5294 62
0 -5 -10 37.052 26.3446 151
0 5 10 82.5681 29.4663 157
0 5 10 21.7269 24.4 137
0 5 10 47.2977 29.0261 134
0 5 10 54.3375 28.5458 125
0 -5 -10 52.461 28.9105 129
0 5 -10 58.8779 26.908 133
0 -5 -10 37.0183 23.5909 252
0 5 10 52.76 27.5616 255
0 5 -10 37.7659 28.5449 251
0 -5 -10 33.2891 28.9505 253
0 5 -10 18.255 22.0798 256
0 -5 10 49.0652 54.6683 18
0 -5 10 27.9419 51.0384 20
0 -5 -10 36.517 46.4909 29
0 5 10 88.6109 46.0754 58
0 -5 -10 57.6308 51.4494 60
0 -5 10 47.1464 50.8975 53
0 -5 10 87.939 58.3101 44
0 -5 10 7.12181 53.2305 49
0 -5 -10 65.8096 26.368 103
0 -5 -10 63.2302 28.0493 105
0 -5 -10 35.2125 24.8629 96
0 -5 -11 781.77 112.189 43
0 -5 -11 848.25 111.258 38
0 -5 11 800.674 108.461 44
0 -5 11 678.035 101.616 40
0 5 11 774.885 56.06 118
0 -5 11 741.454 46.201 112
0 5 11 758.309 54.123 115
0 5 11 752.732 51.0259 217
0 -5 -11 746.66 56.3479 213
0 5 -11 734.648 47.0694 210
0 5 11 802.923 53.1569 202
0 -5 -11 768.357 55.973 208
0 5 -11 710.598 48.5463 189
0 5 -11 703.057 48.6354 194
0 5 -11 751.421 52.2652 192
0 5 11 843.791 101.063 88
0 5 11 823.392 95.9698 33
0 -5 -11 819.924 106.585 30
0 -5 -11 701.707 113.292 36
0 5 11 711.773 97.3801 32
0 -5 -11 653.155 88.8313 37
0 -5 -11 773.66 51.8557 177
0 5 11 722.101 53.7293 171
0 -5 -11 744.398 47.5517 169
0 -5 -11 726.302 52.1692 166
0 5 -11 642.349 42.6513 169
0 5 11 708.938 91.2644 71
0 -5 11 645.731 91.6299 70
0 -5 -11 736.875 49.26 151
0 5 11 704.848 54.0818 157
0 5 11 838.248 55.1407 134
0 5 11 744.289 49.059 137
0 5 11 631.25 50.5653 125
0 -5 11 748.388 48.0943 124
0 5 -11 720.023 52.2649 133
0 -5 -11 767.274 53.2967 129
0 -5 -11 809.85 94.1448 29
0 -5 11 543.367 89.0216 18
0 -5 11 664.722 100.725 20
0 -5 -11 759.076 46.4453 252
0 5 -11 673.372 51.8025 251
0 5 11 652.796 49.048 255
0 -5 -11 778.188 57.3965 253
0 5 -11 699.37 44.0396 256
0 5 11 745.099 95.7045 58
0 -5 11 726.852 102.646 49
0 -5 -11 696.198 49.1647 105
0 -5 -11 739.082 51.2896 96
0 -5 -11 742.667 47.2514 103
0 -5 12 3641.89 211.012 18
0 -5 -12 3474.11 185.866 29
0 -5 12 3329.15 203.711 20
0 5 -12 3234.77 115.522 251
0 -5 -12 3349.02 119.463 253
0 5 -12 3548.01 110.468 247
0 5 -12 3306.36 102.365 232
0 5 12 3546.43 113.403 217
0 -5 -12 3484.2 121.31 213
0 5 -12 3680.43 109.879 210
0 5 12 3438.78 115.881 202
0 -5 -12 3406.29 116.629 205
0 -5 -12 3613.98 120.718 208
0 5 -12 3438.19 107.506 194
0 5 -12 3461.89 116.67 192
0 5 -12 3196.29 107.889 189
0 5 12 3362.03 203.124 86
0 -5 12 3213.28 192.746 80
0 -5 -12 3342.97 187.846 82
0 5 12 3068.72 196.286 83
0 -5 12 3467.6 204.217 79
0 -5 12 3448.42 206.602 87
0 5 12 3642.81 198.421 88
0 5 12 3010.59 184.149 33
0 -5 -12 3540.77 219.584 36
0 5 12 3708.34 212.557 32
0 -5 -12 3708.57 214.013 30
0 5 12 3546.19 118.322 171
0 -5 -12 3522.8 115.336 177
0 5 -12 3535.52 104.897 169
0 -5 -12 3283.23 113.369 166
0 -5 -12 3335.11 106.374 169
0 5 12 3568.97 194.124 71
0 -5 -12 3421.35 182.854 69
0 -5 12 3163.65 203.359 66
0 5 -12 3531.69 111.842 146
0 5 12 3373.3 114.886 157
0 -5 -12 3545.66 113.267 151
0 -5 12 3525.04 107.966 155
0 5 12 3431.09 107.514 137
0 5 12 3414.6 117.505 134
0 -5 12 3331.1 207.982 44
0 -5 12 3248.19 207.409 47
0 5 12 3363.73 188.213 58
0 5 12 3466.85 116.024 115
0 5 12 3337.45 114.703 118
0 -5 12 3686.82 205.82 40
0 -5 -12 3414.79 216.271 43
0 -5 -12 3654.19 219.194 38
0 -5 -12 3233.64 189.713 37
0 -5 -12 3599.74 115.022 129
0 5 12 3585.4 117.933 125
0 -5 -12 3452.98 112.923 96
0 -5 -12 3513.27 107.862 103
0 -5 -12 3430.31 109.663 105
0 5 -13 29940.9 549.822 247
0 5 13 29069.4 563.114 115
0 5 13 29218 555.349 217
0 -5 -13 29281.5 570.651 213
0 -5 -13 29108.2 563.196 205
0 5 13 29162.1 560.854 202
0 5 -13 29176.5 549.344 210
0 -5 -13 29329.7 567.573 208
0 5 -13 29869.4 563.771 192
0 5 -13 28794.3 550.254 189
0 5 -13 28649.5 545.243 194
0 -5 13 28442.4 733.335 79
0 -5 13 29625.1 746.426 87
0 -5 -13 27690.8 688.359 82
0 5 13 28566.5 736.656 86
0 5 13 29255.4 742.849 83
0 5 13 28779.1 718.852 88
0 5 13 28985.3 722.073 33
0 -5 -13 28077 741.694 30
0 5 13 29438.2 748.591 32
0 -5 -13 30120 561.554 177
0 5 13 29492.9 564.649 171
0 -5 13 29633.8 554.574 178
0 5 -13 28857.4 544.777 169
0 -5 -13 29078.1 560.518 166
0 -5 13 29849.6 757.043 66
0 5 13 29612.4 716.891 71
0 5 13 29096 563.634 157
0 5 -13 29854.6 555.031 146
0 -5 -13 28932 554.963 151
0 5 13 29114.4 548.144 137
0 5 13 29117.9 564.044 134
0 5 13 28979.5 564.577 125
0 -5 -13 28206.9 566.841 253
0 5 -13 29421.7 566.221 251
0 -5 -13 28700.2 758.647 38
0 -5 -13 27848.2 707.809 37
0 -5 13 29689.2 742.429 40
0 -5 13 27996 752.023 44
0 5 13 29662.6 711.537 58
0 -5 13 29733.6 766.223 47
0 -5 13 27727.9 751.137 56
0 -5 13 29645.7 742.333 92
0 5 14 2672.78 104.589 115
0 -5 14 2719.07 104.837 110
0 -5 -14 2751.66 109.969 213
0 5 14 2798.81 99.3208 217
0 -5 -14 2863.85 106.255 205
0 5 14 2822.01 104.788 202
0 -5 -14 2788.07 107.62 208
0 5 -14 2854.09 97.4203 210
0 5 -14 3050.42 107.522 192
0 5 14 2686.09 97.7824 193
0 -5 14 2692.08 186.296 87
0 5 14 2598.26 184.475 86
0 5 14 2620.93 187.427 83
0 5 14 2852.33 181.267 88
0 -5 14 2953.43 190.158 92
0 5 14 2839.34 193.741 32
0 5 14 2668.67 178.148 33
0 -5 -14 2624.25 102.262 177
0 5 14 2848.38 107.16 171
0 5 -14 2738.35 93.7957 169
0 -5 -14 2723.43 102.949 166
0 -5 14 2767 199.395 67
0 -5 14 2557.46 190.123 66
0 5 14 2472.74 169.072 71
0 -5 -14 2888.23 97.8179 150
0 -5 -14 2704.2 98.8234 151
0 5 14 2809.24 106.486 157
0 5 -14 2855.8 98.8704 146
0 5 14 2907.23 104.477 138
0 5 14 2939.44 108.019 134
0 -5 14 3166.71 209.244 47
0 -5 14 3002.22 204.442 44
0 5 14 2990.76 178.416 58
0 -5 14 2624.74 192.14 56
0 -5 -14 2878.22 199.443 38
0 -5 14 2802.11 191.229 40
0 5 -14 2933.38 95.8568 247
0 -5 -14 2754.17 108.294 253
0 5 -14 2798.47 106.627 251
0 -5 -14 2647.92 94.3128 105
0 -5 14 2907.85 105.352 104
0 5 15 1498.04 76.4329 115
0 -5 15 1558.47 77.4998 110
0 -5 -15 1493.18 80.5793 213
0 5 15 1514.15 75.357 216
0 -5 -15 1576.17 77.5714 205
0 5 -15 1559.78 69.6293 210
0 -5 -15 1307.25 67.4829 203
0 5 15 1549.23 74.3369 202
0 -5 -15 1556.77 78.47 208
0 5 -15 1456.73 73.6593 192
0 -5 15 1310.27 127.683 92
0 5 15 1454.96 144.096 86
0 5 15 1659.7 138.852 88
0 5 15 1517.66 137.63 33
0 5 15 1568.76 146.549 32
0 -5 -15 1547.08 74.023 177
0 -5 -15 1498.63 74.7044 166
0 5 15 1556.8 76.4846 163
0 5 -15 1547.79 66.9352 169
0 -5 15 1516.83 73.3698 170
0 -5 -15 1534.84 67.4007 150
0 5 -15 1483.84 67.5401 146
0 -5 -15 1592.39 71.3024 151
0 -5 15 1458.91 143.255 66
0 5 15 1691.27 139.647 71
0 -5 15 1548.99 152.392 67
0 5 15 1444.44 74.7885 134
0 5 15 1458.62 72.9308 138
0 5 15 1548.39 78.5469 125
0 -5 15 1642.45 75.844 104
0 -5 -15 1570.05 75.1467 99
0 -5 -15 1506.78 77.0662 251
0 -5 -15 1636.9 80.8241 253
0 5 -15 1607.5 77.292 251
0 5 15 1477.78 126.253 58
0 -5 15 1230.42 137.927 56
0 -5 15 1481.32 147.834 47
0 -5 15 1621.09 145.815 40
0 -5 -15 1430.64 145.723 38
0 -5 -16 140.129 33.2737 205
0 5 -16 122.54 28.5139 210
0 -5 -16 162.141 29.8355 203
0 5 -16 176.862 34.283 192
0 5 16 152.495 63.6312 86
0 -5 16 286.649 80.1169 91
0 5 16 146.842 58.147 88
0 -5 16 188.281 36.0539 110
0 5 16 189.557 29.561 114
0 5 16 169.734 36.1328 115
0 -5 16 143.973 34.7947 180
0 5 16 145.388 33.4101 171
0 -5 16 172.367 33.8385 170
0 5 16 184.491 33.2185 163
0 -5 -16 164.378 29.3213 151
0 5 16 148.303 35.1759 157
0 -5 16 191.6 68.8873 67
0 5 16 168.181 57.2698 71
0 -5 16 317.837 87.9561 63
0 -5 16 126.88 63.7712 66
0 5 16 134.014 31.98 138
0 5 16 244.808 38.0422 134
0 5 16 142.861 35.622 125
0 -5 16 194.086 34.5123 104
0 -5 -16 184.127 35.7694 99
0 5 16 168.036 35.6806 216
0 -5 -16 141.259 33.8373 251
0 5 -16 249.812 36.8952 251
0 -5 16 210.847 70.9958 56
0 -5 16 194.737 69.3749 47
0 -5 -17 16.6846 28.3952 204
0 5 17 36.7435 26.6426 202
0 5 -17 1.38914 22.6411 210
0 5 -17 14.9783 25.8264 192
0 -5 17 -21.4574 54.6307 91
0 -5 17 7.40971 55.3783 78
0 5 17 -34.0324 45.1294 88
0 5 17 26.5699 26.0999 216
0 -5 17 16.3521 26.1487 180
0 5 17 40.8632 21.9316 172
0 -5 17 -1.55023 24.8499 170
0 5 17 9.87374 25.4053 163
0 5 17 5.98297 24.1496 164
0 5 17 23.738 27.8203 171
0 5 17 5.34648 27.6559 157
0 -5 17 51.2801 54.1389 67
0 -5 17 -6.83911 48.1907 66
0 -5 17 -14.7459 53.8653 63
0 5 17 25.6676 26.1466 138
0 5 17 18.2239 29.2124 125
0 -5 17 24.17 25.8064 132
0 -5 -17 -10.1174 25.8961 99
0 -5 -17 8.18691 24.3391 251
0 5 -17 13.5454 26.2074 251
0 -5 17 1.69088 23.904 110
0 5 17 8.9913 26.0458 115
0 5 17 10.6184 26.8185 238
0 5 -18 48.1889 23.6785 233
0 -5 18 31.8213 17.7321 227
0 5 -18 44.6195 23.6705 192
0 -5 18 5.80799 45.2976 91
0 -5 18 38.2414 21.6919 180
0 -5 18 30.7516 23.3635 168
0 5 18 9.16863 19.2009 164
0 5 18 37.5139 25.2476 171
0 5 18 27.6406 21.7552 163
0 -5 18 38.2621 20.3379 170
0 5 18 29.694 22.5645 216
0 5 18 37.9513 24.8808 157
0 -5 18 67.2705 27.0435 97
0 -5 -18 14.5525 21.211 99
0 5 18 20.3245 21.7461 138
0 -5 18 12.0035 25.7388 143
0 -5 18 23.0817 22.8456 132
0 5 -18 40.8666 21.0161 254
0 -5 -18 19.5514 22.2918 251
0 5 18 11.8091 24.5081 115
0 -5 18 23.6907 21.3047 110
0 5 -18 28.8998 19.0855 210
0 -5 -18 15.0741 24.6866 204
0 5 -18 26.0638 23.8234 209
0 5 18 17.4209 24.7457 238
0 -5 -18 15.404 20.1129 244
0 5 19 50.9543 17.5412 138
0 -5 19 53.8194 21.0118 143
0 -5 19 60.8109 19.6398 132
0 -5 19 68.699 23.3401 118
0 -5 -19 76.308 21.2757 186
0 5 -19 80.6967 21.0949 190
0 -5 -19 67.652 17.1629 244
0 5 19 78.0473 22.1656 238
0 5 -19 85.7761 20.8136 233
0 5 -19 37.8793 15.2717 224
0 5 -19 75.2154 21.8413 209
0 -5 -19 105.898 23.9474 204
0 5 19 74.9211 20.57 200
0 -5 -19 75.2939 18.3703 210
0 5 -19 51.6571 15.413 210
0 -5 19 83.4627 20.5457 207
0 5 19 93.1344 22.7605 157
0 5 19 65.2102 19.1215 163
0 -5 19 68.5839 20.3579 168
0 5 20 34.5612 13.8842 238
0 -5 -20 27.5178 12.6929 186
0 5 -20 40.4624 13.0413 190
0 5 -20 24.4577 13.0776 209
0 -5 -20 30.1971 13.7968 204
0 5 -20 39.088 12.9795 233
0 5 20 40.4126 13.7252 212
0 6 0 291.939 28.2918 152
0 6 0 327.898 30.8963 75
0 -6 0 405.246 57.6341 69
0 -6 0 361.603 55.0251 62
0 6 0 367.902 30.2503 164
0 -6 0 408.27 58.9136 54
0 -6 0 348.639 55.2523 82
0 -6 0 410.133 25.8132 105
0 -6 0 366.095 26.537 103
0 -6 0 414.96 24.5116 96
0 6 0 413.714 44.6085 93
0 6 0 380.641 23.1334 100
0 -6 0 300.388 54.98 31
0 -6 0 417.132 58.7455 35
0 6 0 312.907 28.0311 32
0 6 0 341.683 53.3335 34
0 -6 0 326.967 59.1809 19
0 -6 0 346.655 59.3245 21
0 -6 0 427.097 62.2751 11
0 6 0 369.499 58.1404 7
0 6 0 464.656 61.2294 2
0 -6 0 353.054 35.8871 8
0 6 0 365.203 56.4454 1
0 6 0 313.934 48.2399 42
0 6 0 349.199 52.7201 39
0 6 1 2443.57 91.1757 32
0 -6 -1 3059.72 138.953 31
0 6 -1 2691.07 123.259 34
0 -6 1 2609.81 129.26 31
0 -6 1 2818.37 133.819 35
0 -6 -1 2698.46 130.45 35
0 -6 1 2720.81 70.3689 103
0 -6 1 2701.07 66.9347 105
0 -6 -1 2672.94 71.0369 105
0 6 1 2679.18 71.1676 102
0 6 1 2747.83 102.371 93
0 -6 -1 2634.17 69.8195 96
0 6 1 2767.22 66.0777 100
0 6 1 2626.34 75.9622 164
0 6 1 2674.77 77.7529 152
0 6 -1 2749.05 77.8476 152
0 -6 -1 2823.42 132.394 62
0 -6 1 2740.28 125.684 69
0 -6 -1 2552.19 127.667 69
0 -6 1 2741.15 123.766 62
0 6 1 2640.65 73.4692 126
0 -6 1 2688.58 129.997 54
0 -6 -1 2864.38 136.143 54
0 -6 -1 2587.2 118.925 60
0 -6 -1 2608.85 137.742 21
0 -6 1 2869.21 138.187 11
0 -6 1 2671.23 91.0182 8
0 -6 1 2663.98 135.694 19
0 -6 -1 2485.14 124.23 29
0 -6 -1 2948.71 141.42 28
0 6 -1 2638.35 111.597 42
0 6 1 2775.26 126.061 39
0 6 1 2833.17 124.36 42
0 -6 1 2554.19 103.046 40
0 6 -1 2850.36 119.365 39
0 -6 1 2882.61 128.234 89
0 -6 -1 2914.84 131.623 82
0 -6 1 2674.88 120.91 82
0 6 -1 2739.94 132.339 7
0 6 1 2773.98 130.433 2
0 6 1 2738.24 128.338 1
0 6 -1 2722.17 129.355 1
0 6 -1 2878.91 131.593 2
0 6 1 2907.22 138.353 7
0 -6 2 14180.1 368.042 11
0 -6 -2 14348.1 370.463 28
0 -6 -2 13302.3 354.819 29
0 -6 2 14253.7 365.888 26
0 -6 -2 14835.8 374.099 21
0 -6 2 14604.5 371.458 19
0 -6 -2 14235.8 362.487 82
0 -6 2 14070.7 342.3 89
0 -6 2 13916.3 336.127 82
0 6 2 13784.9 342.379 84
0 6 2 13090.9 272.114 33
0 -6 2 14113.6 362.4 35
0 -6 -2 14720.5 364.518 35
0 6 -2 15413.1 351.884 34
0 -6 -2 13875.7 361.746 31
0 -6 2 14389.4 359.173 31
0 6 2 14078.3 314.371 32
0 -6 -2 13985.6 373.335 36
0 -6 -2 13956.3 267.764 105
0 -6 2 14333.4 265.577 95
0 -6 2 14697.9 261.288 103
0 6 2 14008.8 264.147 102
0 6 2 14365.6 257.339 100
0 6 2 13772.8 306.15 93
0 -6 -2 13846.4 266.072 96
0 6 2 14565.9 272.553 172
0 6 2 14274.1 272.608 164
0 6 -2 14300.3 274.409 152
0 -6 2 14656.2 348.532 69
0 -6 -2 14559.3 365.387 69
0 -6 -2 14690 362.758 62
0 6 2 13574.1 316.214 64
0 -6 2 14174.1 340.642 62
0 6 2 14038 270.255 135
0 -6 2 14879.7 367.03 55
0 6 2 12858 280.686 50
0 -6 -2 13941.5 349.5 60
0 -6 2 14989.2 358.003 54
0 6 2 14239.5 268.296 126
0 6 2 14446.3 354.105 42
0 -6 -2 13901.3 369.496 43
0 6 -2 15129.9 354.13 41
0 -6 2 14525.5 325.43 40
0 6 2 13939.7 356.119 39
0 6 -2 14752.7 331.781 39
0 6 -2 14396 318.121 42
0 6 2 13808.3 352.606 2
0 6 2 14462.9 357.743 1
0 6 -2 13827.5 356.383 7
0 6 -2 15663.6 363.97 1
0 6 -2 14604.8 357.812 2
0 6 2 13959.4 270.564 114
0 -6 3 10320.2 293.821 18
0 -6 3 10261 300.521 19
0 -6 -3 10560.3 303.369 28
0 -6 -3 10583.8 294.822 29
0 -6 3 10540.7 301.765 11
0 -6 3 10016.6 256.575 29
0 -6 3 10171.5 295.357 26
0 -6 3 10479.7 279.864 85
0 6 3 9948.53 274.987 84
0 -6 3 9707.68 265.318 89
0 6 3 10166.9 259.606 32
0 -6 -3 10488.1 304.301 36
0 -6 -3 10430.9 292.24 35
0 -6 3 10222 287.523 31
0 -6 -3 10831.8 298.337 31
0 6 3 9585.09 222.826 33
0 6 -3 10590.9 271.124 34
0 6 3 10141.3 206.373 172
0 6 3 9990.85 206.791 164
0 6 3 9791.89 207.502 163
0 6 -3 10371 203.972 165
0 -6 -3 10327.6 203.736 96
0 -6 3 10276.6 197.577 95
0 6 3 10149 197.903 102
0 -6 -3 10144.7 204.213 105
0 -6 -3 10167.5 292.872 62
0 6 3 9956.42 250.091 64
0 6 -3 10432.9 207.624 144
0 6 3 10070.7 204.873 135
0 6 3 10145.5 207.939 138
0 6 3 10644.9 266.265 61
0 -6 3 10176.3 290.31 55
0 -6 -3 9757.37 286.223 60
0 -6 3 10405.5 282.091 54
0 -6 -3 9963.66 197.885 129
0 6 -3 10254.7 208.272 127
0 6 3 10267.3 202.264 126
0 6 -3 11271.8 282.164 41
0 -6 3 10084 261.189 40
0 6 -3 10468 252.44 39
0 6 3 9745.83 285.601 42
0 6 3 9732.9 286.938 39
0 -6 -3 10046.7 299.621 43
0 6 -3 9658.19 234.784 42
0 6 -3 10868.1 289.15 1
0 6 -3 10643.9 286.816 2
0 6 3 10399.1 282.649 2
0 6 3 10867 287.009 1
0 6 -3 9451.46 283.243 7
0 6 3 10291.6 205.885 114
0 -6 4 60915.8 1202.7 18
0 -6 -4 63201.9 1221.98 28
0 -6 4 64299.8 1210.1 26
0 -6 4 62411.6 1215.64 11
0 -6 -4 61502.8 1201.43 29
0 -6 -4 62841.9 1079.91 96
0 6 4 63767.5 1071.82 102
0 -6 4 63091.8 1067.69 95
0 -6 -4 62387.8 1075.94 98
0 -6 -4 61294.7 1080.37 105
0 -6 4 59384.8 1149.72 89
0 6 4 62359.6 1174.23 84
0 6 4 63109.1 1192.87 88
0 -6 4 59919.7 1166.3 85
0 -6 -4 64173.1 1219.53 30
0 -6 -4 61508.5 1213.62 36
0 -6 -4 64468.5 1204.62 35
0 -6 4 62576.4 1184.29 31
0 -6 -4 64761.2 1204.96 31
0 6 4 62264.1 1122.01 33
0 6 -4 61357.6 1150.58 34
0 6 4 63224.6 1165.72 32
0 6 4 62950.5 1081.72 172
0 -6 -4 63524.5 1078.39 177
0 6 4 63708.5 1082.93 164
0 6 4 62587.4 1084.14 163
0 6 -4 59815.3 1078.06 165
0 -6 -4 63707.7 1077.67 166
0 6 4 62479.2 1182 71
0 6 4 62050.1 1138.82 64
0 -6 -4 64218.3 1206.46 62
0 6 4 64077 1159.86 61
0 -6 4 63322.3 1189.02 65
0 6 4 63264 1085.1 157
0 6 4 61436.3 1083.61 138
0 6 4 64407.9 1080.41 135
0 -6 -4 63132 1198.41 60
0 -6 4 63405.8 1195.05 55
0 6 4 61792 1080.12 114
0 6 -4 63054.9 1165.98 41
0 -6 4 62276.3 1163.83 40
0 6 4 62820 1202.13 39
0 -6 -4 64170.6 1218.87 38
0 6 -4 62250.7 1122.3 39
0 6 4 63189.6 1201.06 42
0 -6 -4 60025.2 1214.05 43
0 6 -4 61769 1073.41 133
0 6 4 63228.6 1076.42 126
0 -6 -4 62183 1074.69 129
0 6 -4 64200.8 1084.55 127
0 6 4 66472.5 1186 2
0 6 -4 65506.8 1187.36 2
0 6 4 65725.2 1185.41 1
0 6 -4 63729.7 1183.87 1
0 6 5 34303.6 608.149 255
0 6 -5 32925.3 612.493 251
0 6 5 32874 606.988 246
0 6 5 33912.3 609.734 115
0 6 5 34195.5 604.809 114
0 6 5 33616.1 609.135 218
0 -6 -5 34111.6 606.809 105
0 -6 5 33375.8 600.048 106
0 -6 5 34596.9 701.734 94
0 -6 -5 32975.7 606.453 96
0 -6 -5 34266.7 602.847 98
0 6 -5 34502.4 609.766 194
0 6 -5 34284 609.307 192
0 -6 5 33989.9 685.774 85
0 6 5 34215 700.724 84
0 6 5 35306.6 717.847 88
0 -6 -5 35492.9 744.234 30
0 -6 -5 34990.9 725.068 31
0 -6 -5 32498.5 717.837 35
0 6 5 33656.7 701.17 32
0 -6 5 34633.6 706.544 31
0 6 5 33307.7 659.694 33
0 6 5 34222.2 606.234 172
0 -6 -5 33193.1 604.158 177
0 -6 -5 33498.1 603.761 166
0 6 5 33839.3 607.715 164
0 6 5 33909.4 610.309 171
0 6 5 33472.7 609.376 163
0 -6 5 34620.2 719.228 76
0 6 5 34112.1 709.926 71
0 -6 5 33813.9 703.36 65
0 -6 -5 34864.4 730.342 62
0 6 5 33034.9 664.404 64
0 6 5 34107.6 682.538 61
0 6 5 34114.3 610.607 157
0 6 -5 34257.9 602.365 156
0 6 5 34213.8 608.973 138
0 -6 -5 34453 728.436 60
0 -6 5 32940.3 707.898 55
0 6 -5 34729.9 682.088 41
0 -6 5 34501.7 697.73 40
0 -6 -5 33855.8 601.963 129
0 6 -5 32861.3 600.371 133
0 6 5 34037.9 600.226 126
0 6 -5 33828.3 608.738 127
0 6 5 34442.6 697.675 2
0 6 -5 36010.9 704.504 2
0 6 -5 35998.8 704.807 1
0 6 5 34359.7 698.681 1
0 -6 5 34511.2 730.442 20
0 -6 5 36155.8 743.045 26
0 -6 -5 34584.1 728.626 29
0 -6 5 35130.2 735.394 18
0 6 -6 730.223 71.4867 2
0 6 6 618.676 66.3756 1
0 6 6 673.94 68.1606 2
0 6 -6 812.778 75.3778 1
0 6 6 612.724 42.1089 255
0 6 6 648.416 40.1127 249
0 6 -6 760.37 46.4615 251
0 6 6 638.957 40.2238 246
0 6 6 622.903 38.8278 114
0 -6 6 630.884 36.9314 108
0 6 6 682.028 44.2356 115
0 6 6 590.871 41.4138 218
0 6 -6 679.818 41.8775 209
0 -6 -6 667.685 43.181 206
0 6 -6 728.156 43.0635 192
0 6 -6 743.916 44.9901 189
0 6 -6 678.054 42.3463 194
0 6 6 803.411 81.5471 88
0 6 6 687.907 74.4096 84
0 -6 -6 636.298 79.1244 30
0 -6 -6 568.591 81.4814 36
0 -6 6 794.71 73.1737 31
0 -6 -6 563.595 70.6037 31
0 6 6 651.543 61.2134 33
0 6 6 614.362 42.7463 171
0 6 6 701.23 40.1306 172
0 -6 -6 658.778 39.9902 177
0 6 6 648.589 41.8906 163
0 6 -6 734.236 43.229 167
0 -6 -6 574.378 38.4178 166
0 6 6 649.854 41.41 164
0 -6 6 690.833 70.3665 65
0 6 6 602.979 74.0437 71
0 -6 6 751.182 79.5713 76
0 -6 -6 598.112 78.6948 62
0 -6 6 805.571 84.0778 74
0 6 6 621.339 64.489 61
0 6 6 677.561 42.3578 157
0 6 -6 621.039 36.9741 156
0 6 6 590.35 37.8515 137
0 6 6 669.989 41.5224 138
0 -6 -6 582.242 76.3178 60
0 -6 -6 649.271 81.4141 43
0 6 6 628.691 78.8451 42
0 6 -6 705.265 39.2919 133
0 6 -6 781.699 45.0652 127
0 -6 -6 686.499 41.2355 129
0 -6 6 755.698 85.9374 18
0 -6 -6 578.953 71.6014 14
0 -6 6 734.651 83.1276 20
0 -6 -6 636.074 79.1252 29
0 -6 6 619.631 80.4088 26
0 -6 -6 636.821 38.948 98
0 -6 6 736.593 37.1409 106
0 -6 6 790.763 73.0316 94
0 -6 -6 614.074 41.5381 96
0 -6 -6 643.103 40.8004 105
0 6 7 853.23 74.6584 2
0 6 7 802.577 72.0498 1
0 6 -7 947.262 76.4112 2
0 6 -7 871.887 75.0296 1
0 6 7 901.233 49.9576 255
0 6 -7 837.048 44.7333 256
0 6 -7 837.165 49.9527 251
0 6 7 868.022 46.4493 249
0 6 -7 913.838 45.2364 250
0 6 -7 876.805 44.6873 243
0 -6 7 840.097 41.4887 108
0 6 7 970.83 47.7702 114
0 6 7 936.678 51.3522 115
0 6 -7 876.867 45.4368 219
0 6 7 944.339 51.4378 218
0 -6 -7 926.074 50.334 206
0 6 -7 861.788 48.4285 194
0 6 -7 910.671 50.6432 192
0 6 -7 832.856 48.4538 189
0 6 7 1107.96 96.0254 88
0 6 7 840.3 84.3934 84
0 6 7 865.864 92.0709 86
0 -6 7 812.266 74.8766 31
0 -6 -7 1068.24 93.4424 31
0 -6 -7 940.461 93.8955 35
0 6 7 948.963 78.6667 33
0 -6 -7 1107.09 106.389 30
0 6 7 940.958 91.3136 32
0 -6 -7 848.94 91.2091 37
0 -6 -7 823.523 95.8434 36
0 6 7 954.542 52.2108 171
0 -6 -7 887.919 47.9593 177
0 6 7 926.09 50.8538 163
0 6 -7 904.358 49.7682 167
0 -6 -7 882.387 48.0274 166
0 6 7 861.836 77.0923 61
0 -6 7 880.167 86.5308 74
0 -6 -7 887.755 92.7261 62
0 6 7 931.64 87.0819 71
0 -6 7 803.003 82.672 76
0 6 -7 907.257 43.8378 156
0 6 7 917.193 50.9256 157
0 6 7 971.201 48.8143 137
0 6 7 965.029 50.8477 138
0 -6 7 642.979 82.8946 46
0 -6 -7 1002.09 98.5045 60
0 -6 -7 883.716 99.858 38
0 6 7 941.926 96.5707 42
0 -6 -7 942.996 101.551 43
0 6 7 935.067 51.2184 125
0 6 -7 852.988 46.3312 133
0 -6 -7 874.447 47.1186 129
0 -6 -7 811.958 82.4783 14
0 -6 7 952.795 98.6287 18
0 -6 7 825.375 91.1111 20
0 -6 -7 811.078 90.3676 29
0 -6 7 1024.11 101.904 26
0 -6 -7 905.868 47.6679 98
0 -6 -7 860.984 48.7565 105
0 -6 -7 975.883 50.0255 96
0 -6 -8 1014.03 49.3643 252
0 6 -8 958.257 56.1874 251
0 6 8 1009.52 54.0197 255
0 6 8 1069 51.3539 249
0 6 -8 995.331 49.6758 256
0 6 -8 1043.09 47.8152 250
0 6 -8 975.629 48.2133 243
0 -6 8 1003.87 48.1098 117
0 6 8 1071.62 53.2823 114
0 6 8 979.945 55.6652 115
0 6 -8 1036.52 48.3574 219
0 6 8 1014.78 55.1513 218
0 -6 -8 973.119 55.1191 206
0 6 -8 958.283 46.4962 210
0 6 -8 1011.32 53.4838 189
0 6 -8 1044.58 55.6403 194
0 6 -8 954.176 54.2017 192
0 6 8 862.323 93.9744 88
0 6 8 945.951 102.106 86
0 -6 -8 1105.63 109.089 30
0 -6 -8 1081.54 111.057 36
0 6 8 1043.36 100.24 32
0 6 8 972.028 85.9906 33
0 -6 -8 1058.08 95.5235 31
0 6 8 1031.58 55.5614 171
0 -6 -8 1020.54 53.9738 177
0 6 8 1039.48 54.81 163
0 -6 -8 1027.52 53.9594 166
0 6 -8 1012.43 54.8609 167
0 -6 -8 1028.83 99.6737 62
0 6 8 1100.52 98.371 71
0 6 8 944.383 83.7036 61
0 -6 8 1039.64 92.624 76
0 -6 8 1039.25 105.169 70
0 -6 8 1180.16 100.61 74
0 6 8 1048.34 55.7114 157
0 6 8 1177.83 56.1081 138
0 6 8 971.812 51.0158 137
0 -6 8 840.721 103.022 49
0 -6 8 1017.25 102.661 46
0 -6 8 1083.35 106.447 53
0 6 8 1008.44 56.0274 134
0 6 -8 996.464 52.0599 133
0 6 8 979.423 55.6169 125
0 -6 -8 1020.45 52.7002 129
0 -6 8 978.732 94.0311 40
0 -6 -8 923.215 106.355 38
0 -6 -8 817.006 101.677 43
0 -6 -8 1043.64 103.959 37
0 -6 -8 1105.38 55.6537 96
0 -6 -8 1075.83 54.6186 105
0 -6 8 960.555 48.852 101
0 -6 -8 1012.42 102.549 29
0 -6 -8 1028.74 90.6088 14
0 -6 8 1042.04 106.171 20
0 -6 8 1115.25 113.115 18
0 -6 8 909.551 104.906 26
0 -6 -9 26885.3 687.812 43
0 -6 -9 27597.8 662.283 37
0 -6 9 26892.9 648.834 40
0 -6 -9 28054.6 687.007 38
0 6 9 27326.3 507.994 114
0 -6 9 27578.6 505.962 111
0 6 9 26630.5 515.615 115
0 6 9 28061.2 517.345 218
0 6 -9 26625.4 498.746 210
0 -6 -9 27430.4 516.384 206
0 6 -9 27030.8 515.702 192
0 6 -9 27132.4 512.157 189
0 6 -9 27968 513.585 194
0 6 9 26948.6 649.587 88
0 -6 9 27590.3 672.705 80
0 -6 -9 28309.2 668.619 82
0 6 9 27514.2 672.277 86
0 6 9 27459.5 517.606 171
0 -6 -9 26781.4 514.04 177
0 6 9 27553.7 514.943 163
0 6 -9 27199.8 516.53 167
0 -6 -9 27424.3 514.18 166
0 -6 -9 27151.3 688.165 36
0 6 9 26938.2 621.944 33
0 6 9 27656.3 660.32 32
0 -6 -9 27377.2 679.364 30
0 -6 -9 27049 627.472 31
0 6 9 27558.8 517.244 157
0 -6 -9 27446.8 513.838 151
0 6 9 27306.2 513.6 138
0 6 9 27081.8 516.709 134
0 6 9 26592.7 506.547 137
0 -6 -9 26650.5 510.656 129
0 6 9 27177.4 516.96 125
0 6 -9 27558 511.041 133
0 -6 9 27144.7 502.236 101
0 -6 -9 27090.3 513.224 96
0 -6 -9 27639.4 512.759 103
0 -6 -9 27686.2 513.611 105
0 6 -9 25932.3 501.945 256
0 -6 -9 26578 500.833 252
0 6 9 27034.8 513.003 255
0 6 -9 27302.7 520.652 251
0 6 9 27072.3 504.32 249
0 6 9 27107.4 640.154 58
0 -6 9 26068.5 659.066 46
0 -6 9 27171.6 672.8 53
0 -6 -9 27423.9 666.714 60
0 -6 9 28419.8 687.88 49
0 -6 9 28262.8 683.48 26
0 -6 -9 27798.7 663.502 29
0 -6 9 28364 677.599 20
0 -6 9 26660.2 674.386 18
0 -6 10 5185.9 138.603 112
0 6 10 5263.08 138.582 114
0 6 10 5259.94 147 115
0 -6 10 5484.78 137.423 111
0 -6 -10 5225.08 142.009 103
0 -6 -10 5292.77 144.838 96
0 -6 -10 5096.31 141.341 105
0 -6 -10 4903.11 143.731 206
0 6 10 5332.18 144.223 202
0 6 -10 5305.39 134.399 210
0 6 -10 5320.1 142.447 194
0 6 -10 5384.31 147.957 192
0 6 -10 5407.11 143.207 189
0 6 10 5303.32 235.594 88
0 -6 -10 5365.67 261.256 36
0 6 10 5119.71 218.299 33
0 6 10 5152.15 240.663 32
0 -6 -10 5212.74 248.407 30
0 -6 -10 5253.89 144.655 177
0 6 10 5488.35 149.247 171
0 6 10 5309.77 146.062 163
0 -6 -10 5264.57 146.136 166
0 6 -10 5077.22 145.334 167
0 -6 -10 4993.72 228.282 62
0 -6 10 5387.44 246.171 70
0 -6 -10 5251.64 235.695 69
0 6 10 5016.21 226.687 71
0 -6 -10 5158.95 143.435 151
0 6 10 5184.76 145.851 157
0 6 10 5197.72 146.786 134
0 6 10 5097.47 143.508 138
0 6 10 5101.7 137.462 137
0 6 -10 5235.24 142.253 133
0 6 10 5037.47 145.19 125
0 -6 -10 5125.7 142.693 129
0 6 -10 5479.57 151.12 251
0 6 -10 5191.57 134.292 256
0 6 10 5138.5 142.986 255
0 -6 -10 4947.63 250.245 38
0 -6 -10 4863.32 230.236 37
0 -6 -10 5412.19 263.808 43
0 -6 10 5062.42 233.533 40
0 -6 10 5715.19 261.072 49
0 6 10 5241.72 227.242 58
0 -6 10 5524.57 250.862 53
0 -6 -10 5081.43 219.937 54
0 -6 10 5436.76 254.138 26
0 -6 -10 5145.58 237.755 29
0 -6 10 5160.62 247.676 20
0 -6 10 5373.46 251.555 18
0 6 11 5351.92 150.103 255
0 -6 -11 5457.28 160.308 253
0 6 -11 5866.98 160.923 251
0 6 -11 5812.84 152.932 247
0 6 11 5633.95 147.771 114
0 6 11 5534.4 155.711 115
0 -6 11 5895.65 147.705 112
0 6 11 5667.76 154.596 217
0 -6 -11 5517.04 159.905 213
0 6 11 5306.25 152.34 202
0 6 -11 5717.53 143.491 210
0 -6 -11 5323.03 157.632 208
0 -6 -11 5595.8 154.834 206
0 6 -11 5683.72 157.176 192
0 6 -11 5583.2 150.123 194
0 6 -11 5549.74 151.587 189
0 -6 11 5841.88 264.936 80
0 6 11 5304.34 257.637 86
0 -6 -11 5371.75 251.608 82
0 -6 11 5639.95 264.784 79
0 6 11 5386.74 257.164 32
0 6 11 5375.51 235.796 33
0 -6 -11 5511.66 265.366 30
0 -6 -11 5369.9 272.448 36
0 6 11 5753.82 157.946 171
0 -6 -11 5353.53 153.197 177
0 6 11 5495.96 154.563 163
0 -6 -11 5519.08 153.844 166
0 -6 -11 5800.03 252.967 69
0 -6 -11 5292.38 235.246 62
0 -6 11 5852.58 262.964 70
0 6 11 5030.56 236.122 71
0 6 11 5559.47 155.336 157
0 -6 -11 5582.22 152.9 151
0 6 11 5338.99 153.936 134
0 6 11 5414.02 144.99 137
0 6 11 5282.99 152.867 138
0 -6 11 5351.55 263.646 49
0 6 11 5524.74 242.377 58
0 -6 11 5397.47 269.261 44
0 -6 11 5856.51 149.971 124
0 6 11 5527.36 155.79 125
0 6 -11 5573.14 152.581 133
0 -6 -11 5502.34 152.339 129
0 -6 11 5648.36 266.731 18
0 -6 11 5599.83 269.756 26
0 -6 -11 5378.22 249.112 29
0 -6 11 5450.75 263.286 20
0 -6 -11 5729.69 273.723 38
0 -6 -11 5203.3 265.607 43
0 -6 -11 5536.46 249.246 37
0 -6 11 5424.13 251.463 40
0 -6 -11 5330.14 151.516 96
0 -6 -11 5434.6 148.814 103
0 -6 -11 5596.74 151.482 105
0 -6 -12 -2.37831 34.6497 253
0 6 -12 -9.10942 31.0749 251
0 6 -12 54.1503 28.6657 247
0 6 -12 -3.51519 25.7559 232
0 6 12 2.0933 29.1291 217
0 -6 -12 -12.0895 32.9925 213
0 6 -12 5.05444 24.1117 210
0 -6 -12 -6.96174 33.3107 208
0 -6 -12 30.7855 32.6859 205
0 6 12 25.4047 32.1678 202
0 6 -12 -13.1432 26.7074 194
0 6 -12 21.8011 31.669 192
0 6 -12 13.3727 25.4522 189
0 6 12 -33.0013 68.1684 86
0 -6 12 33.5668 57.6332 79
0 -6 -12 14.9003 53.1482 82
0 -6 12 58.981 65.7117 92
0 6 12 44.5814 56.1452 88
0 -6 12 -17.2004 59.0651 87
0 -6 12 40.1153 57.2351 80
0 6 12 -6.97404 46.6194 33
0 -6 -12 -18.5417 69.2878 36
0 6 12 -16.724 59.653 32
0 -6 -12 -60.3444 69.2581 30
0 -6 -12 -22.5207 54.8436 37
0 -6 -12 51.1883 33.5211 177
0 6 12 -12.6203 33.1411 163
0 6 12 6.69701 31.8504 171
0 -6 -12 25.8339 31.1806 166
0 6 12 7.15448 51.6575 71
0 -6 -12 27.9955 54.583 69
0 -6 -12 86.2657 49.5944 62
0 -6 12 7.89506 52.7761 70
0 -6 -12 43.4476 29.6984 151
0 6 12 10.9941 30.103 157
0 -6 12 16.7575 26.4847 155
0 6 -12 12.3184 30.7733 146
0 6 12 -12.4581 28.0475 138
0 6 12 -7.12376 26.4724 137
0 -6 12 -9.07273 63.1249 47
0 6 12 -1.83253 27.3919 114
0 6 12 15.48 31.2621 115
0 -6 12 -27.1145 67.5488 44
0 -6 -12 -9.23846 62.6081 43
0 -6 12 -15.8369 54.3828 40
0 -6 -12 18.0706 58.6967 38
0 6 12 24.4935 31.6727 125
0 -6 -12 31.3701 31.7771 129
0 6 12 -17.7407 31.1538 134
0 -6 12 -5.46812 24.954 124
0 -6 12 -8.87401 58.4904 26
0 -6 -12 44.4094 56.5331 29
0 6 -13 613.613 49.1936 247
0 6 -13 677.094 49.1127 229
0 6 13 577.657 50.6428 217
0 -6 -13 567.515 54.3541 213
0 6 13 585.548 53.6625 202
0 -6 -13 617.304 52.5503 205
0 6 -13 638.732 45.9376 210
0 -6 -13 656.428 55.6967 208
0 6 13 609.554 50.0806 193
0 6 -13 575.982 46.8039 189
0 6 -13 572.821 51.9442 192
0 -6 13 525.566 98.1908 92
0 -6 -13 488.282 84.1774 82
0 -6 13 633.146 104.988 87
0 6 13 631.897 105.829 86
0 -6 13 665.028 101.06 79
0 6 13 625.36 93.9959 88
0 6 13 519.745 97.0144 32
0 -6 -13 517.666 95.2889 30
0 6 13 501.445 84.3338 33
0 -6 -13 595.302 45.1423 174
0 -6 -13 595.172 52.0699 177
0 6 13 557.778 52.0747 171
0 -6 -13 607.373 52.3807 166
0 6 13 694.572 53.8915 163
0 6 13 645.649 52.6076 157
0 -6 -13 588.574 49.6283 150
0 6 -13 675.495 52.8938 146
0 -6 -13 563.451 50.3197 151
0 6 13 522.316 84.5729 71
0 -6 13 650.695 106.54 66
0 6 13 615.189 51.258 138
0 6 13 644.169 53.6844 134
0 -6 13 633.659 53.7762 104
0 -6 -13 553.137 46.1753 105
0 -6 -13 621.448 49.6197 96
0 -6 -13 538.933 46.6263 103
0 -6 13 591.261 100.293 40
0 -6 13 472.234 98.9052 44
0 -6 -13 480.291 100.258 38
0 -6 13 499.992 97.2738 56
0 -6 13 586.601 103.689 47
0 6 -13 588.458 52.4254 251
0 -6 -13 555.066 54.0367 253
0 6 14 371.944 43.9659 216
0 6 14 373.367 41.5253 217
0 6 -14 315.919 36.0866 210
0 -6 -14 404.563 48.2769 213
0 -6 -14 369.38 46.4827 208
0 -6 -14 324.977 42.6598 205
0 6 14 362.255 45.1534 202
0 6 14 296.064 39.0383 193
0 6 -14 327.247 43.0122 192
0 6 14 415.093 88.9979 32
0 6 14 327.686 75.0002 33
0 -6 -14 293.415 39.4708 105
0 -6 -14 313.383 37.0115 103
0 -6 -14 342.64 43.7816 99
0 -6 14 339.847 44.0348 104
0 6 14 332.593 76.6367 71
0 -6 14 399.275 91.8382 66
0 -6 14 425.044 93.3838 47
0 -6 14 303.24 85.8322 56
0 6 14 322.568 42.8574 125
0 -6 14 378.161 83.9226 87
0 6 14 235.508 68.333 88
0 6 14 214.717 59.9557 84
0 -6 14 446.258 87.3499 79
0 -6 14 441.66 89.9143 92
0 6 14 299.276 83.5392 86
0 6 14 299.1 37.5686 114
0 6 14 342.123 42.5639 115
0 -6 14 302.399 89.1736 44
0 -6 -14 319.367 89.377 38
0 -6 14 361.849 84.6523 40
0 -6 -14 334.366 46.7965 253
0 6 -14 354.398 39.1512 247
0 6 -14 322.484 44.4376 251
0 6 -15 219.97 31.1413 210
0 -6 -15 244.942 34.0013 203
0 -6 15 179.424 66.2604 92
0 -6 15 224.248 70.6582 87
0 6 15 219.32 64.9455 88
0 6 15 372.391 84.6172 32
0 -6 -15 281.87 40.5591 177
0 6 15 334.735 36.8413 172
0 6 15 248.687 39.6433 171
0 6 15 267.334 37.4103 164
0 6 15 355.246 40.8938 163
0 6 15 223.157 39.8464 157
0 -6 -15 277.796 37.0878 151
0 -6 -15 306.105 36.3729 150
0 6 15 315.211 69.9349 71
0 -6 15 328.432 81.8282 67
0 -6 15 191.833 75.6227 66
0 6 -15 269.651 35.9823 146
0 6 15 268.987 39.6406 138
0 -6 15 210.965 73.4215 47
0 -6 15 227.376 73.0475 56
0 -6 15 243.778 37.6893 104
0 -6 -15 273.279 40.3007 99
0 -6 15 220.984 71.5726 40
0 -6 -15 223.924 76.2904 38
0 6 15 257.185 34.1707 114
0 6 15 279.567 40.0139 115
0 -6 15 345.484 43.1238 110
0 6 -15 281.945 33.0324 247
0 6 16 1794.18 76.2297 202
0 6 -16 1829.75 76.3495 209
0 -6 -16 1685.9 73.4138 205
0 6 -16 1756.72 75.1354 192
0 6 16 1787.41 67.9134 193
0 -6 16 1600.25 128.174 92
0 -6 16 1792.65 147.622 91
0 6 16 1520.25 121.45 88
0 6 16 1562.04 64.9367 217
0 -6 -16 1785.65 80.2983 213
0 6 -16 1741.44 65.5953 210
0 6 16 1755.99 75.4275 216
0 6 16 1719.7 76.4517 171
0 6 16 1666.73 66.5378 172
0 6 16 1744.22 71.209 164
0 6 16 1728.86 73.3834 163
0 -6 16 1808.28 75.6553 170
0 -6 -16 1679.41 65.1742 150
0 -6 -16 1807.57 72.2877 151
0 6 16 1654.58 75.7845 157
0 6 -16 1749.36 67.266 146
0 -6 16 1699.42 146.952 63
0 -6 16 1601.74 138.958 66
0 -6 16 1952.15 155.072 67
0 6 16 1505.45 117.854 71
0 6 16 1821.6 74.0448 138
0 6 16 1790.33 76.7786 238
0 -6 -16 1801.29 76.7863 99
0 -6 16 1823.3 74.6131 104
0 -6 -16 1626.57 72.8347 251
0 6 -16 1771.31 72.5344 233
0 6 16 1695.73 76.6615 115
0 6 16 1520.6 62.7013 114
0 -6 16 1782.16 76.5026 110
0 6 -17 3559.49 102.96 233
0 6 -17 3470.96 96.3649 224
0 6 -17 3644.84 107.334 190
0 6 -17 3676.02 105.859 192
0 -6 17 3465.85 188.243 91
0 -6 17 3770.45 197.214 78
0 -6 17 3661.29 105.817 180
0 6 -17 3780.31 108.609 209
0 -6 -17 3654.45 109.539 204
0 -6 17 3692.16 102.494 207
0 -6 17 3674.35 103.698 170
0 6 17 3732.93 105.839 163
0 6 17 3667.14 101.054 164
0 6 17 3521.62 107.834 171
0 -6 -17 3561.82 111.329 213
0 6 -17 3263.62 91.8197 210
0 6 17 3505.84 105.858 216
0 6 17 3444.45 106.587 157
0 6 17 3638.93 103.855 138
0 -6 17 3751.9 108.876 132
0 -6 -17 3717.15 107.761 99
0 6 -17 3873.31 105.476 254
0 -6 -17 3525.95 102.595 251
0 -6 17 3705.69 106.637 110
0 6 17 3608.56 108.809 115
0 6 17 3588.24 106.212 238
0 6 18 314.902 30.7974 216
0 -6 18 348.561 27.5913 170
0 -6 18 341.247 32.9937 168
0 6 18 327.394 29.7834 163
0 -6 18 358.759 29.4367 207
0 6 -18 328.389 31.5459 209
0 -6 -18 346.89 33.7089 204
0 6 18 355.452 32.9645 157
0 -6 18 349.948 33.778 143
0 6 18 304.239 28.3671 138
0 -6 18 290.149 30.611 132
0 6 -18 325.489 28.5645 254
0 6 -18 337.547 32.3353 190
0 -6 18 323.395 28.5192 180
0 6 -18 306.245 24.5811 224
0 6 -18 346.49 29.7693 233
0 6 18 329.124 31.5594 238
0 -6 18 322.868 33.6204 97
0 -6 -18 361.951 31.5094 99
0 -6 19 2374.85 65.699 168
0 -6 19 2288.5 66.8069 143
0 6 -19 2414.38 66.3297 209
0 6 19 2360.39 65.5726 200
0 -6 -19 2402.73 67.684 204
0 -6 19 2435.55 60.5001 207
0 6 19 2273.65 63.9515 212
0 6 -19 2302.85 62.0999 233
0 6 19 2463.66 66.3723 238
0 6 -19 2415.59 66.3947 190
0 -6 -19 2397.58 65.7743 186
0 -7 0 -8.18527 15.6323 105
0 -7 0 21.4109 18.104 103
0 -7 0 22.764 42.7405 89
0 -7 0 -8.8 38.9095 82
0 -7 0 19.7517 43.6664 31
0 7 0 13.566 21.6382 6
0 7 0 7.18679 17.4605 185
0 7 0 -13.4701 16.0797 165
0 -7 0 18.3216 38.8643 69
0 -7 0 17.7548 41.6694 62
0 7 0 10.4555 17.8954 147
0 7 0 -3.1776 17.384 153
0 -7 0 14.8247 17.618 150
0 7 0 27.1484 22.4063 152
0 7 0 14.2507 20.4974 135
0 7 0 16.7476 19.304 144
0 -7 0 -28.987 40.637 54
0 7 0 12.4977 21.7056 250
0 7 0 10.2935 21.4554 243
0 7 0 140.358 45.0636 39
0 7 0 -19.0414 34.4694 42
0 -7 0 -5.24391 44.1087 21
0 -7 0 36.0131 47.956 19
0 -7 0 25.7942 37.7137 29
0 7 -1 16.9338 22.2059 229
0 7 1 83.8699 43.1577 39
0 7 1 12.4479 35.5122 42
0 7 -1 34.6616 36.1584 39
0 7 -1 6.92834 30.1479 42
0 -7 -1 21.8814 18.8905 103
0 -7 -1 22.6955 17.4154 96
0 7 1 24.3043 14.4688 100
0 -7 1 22.0101 15.6077 105
0 -7 1 65.3406 19.4033 103
0 -7 -1 12.0002 17.6236 105
0 7 1 40.4602 25.3272 93
0 7 1 57.0454 17.6425 102
0 -7 -1 -9.28445 40.7274 82
0 -7 1 35.0563 37.8201 89
0 -7 1 163.049 44.4359 82
0 -7 1 24.4408 41.1193 31
0 -7 -1 -5.02094 44.0495 31
0 7 -1 69.6764 44.7068 7
0 7 -1 19.8153 21.7788 6
0 7 1 24.6577 21.2412 6
0 7 1 24.8125 17.9399 185
0 7 -1 23.6196 18.4215 185
0 7 -1 35.5112 18.1992 165
0 7 1 27.5955 20.8284 164
0 -7 -1 13.9503 43.0376 62
0 -7 -1 -4.77231 42.5384 69
0 -7 1 74.8243 41.3225 69
0 -7 1 38.2172 41.2465 62
0 7 1 19.5731 22.5746 152
0 7 1 13.5629 17.5589 153
0 7 -1 29.9294 22.5591 152
0 7 -1 26.284 17.8567 153
0 7 -1 33.5963 18.7514 147
0 7 1 36.7907 18.1535 147
0 7 1 24.9034 21.4326 135
0 7 -1 21.1707 20.2152 144
0 7 1 46.4152 18.1865 144
0 7 1 32.4441 21.9518 126
0 7 -1 42.6007 24.4556 243
0 7 1 27.6041 21.9315 246
0 7 1 37.4471 24.6309 243
0 7 -1 55.5954 22.9219 250
0 7 1 42.2316 21.755 250
0 -7 1 57.001 45.219 54
0 -7 -1 39.6566 44.5288 54
0 -7 1 56.8192 35.6073 29
0 -7 1 41.405 48.2466 19
0 -7 -1 10.5756 45.6361 28
0 -7 1 46.6833 42.4696 11
0 -7 -1 31.7464 43.3213 21
0 -7 1 31.7175 47.1187 21
0 -7 -1 77.1092 41.9802 29
0 7 -2 771.533 43.9254 229
0 7 -2 671.882 60.0662 42
0 -7 2 710.782 61.481 40
0 7 -2 698.856 66.9119 39
0 7 2 575.254 69.94 42
0 7 2 743.843 36.725 102
0 -7 2 701.493 37.3053 95
0 7 2 724.367 31.3977 100
0 -7 -2 713.56 39.0078 105
0 -7 -2 742.084 40.0633 103
0 -7 2 823.471 35.9226 103
0 -7 -2 813.907 38.8294 96
0 -7 -2 829.54 86.834 82
0 -7 2 749.327 74.5597 89
0 -7 2 713.16 75.185 85
0 -7 2 750.331 79.3912 31
0 7 2 686.438 54.8496 32
0 -7 -2 643.352 78.1516 31
0 7 -2 763.421 42.7991 6
0 7 2 777.059 42.4604 6
0 7 2 700.237 35.9792 185
0 7 2 754.061 42.7035 164
0 7 -2 781.458 40.1588 165
0 -7 2 706.295 74.6241 69
0 -7 2 688.624 71.5543 62
0 -7 -2 761.078 82.1623 69
0 -7 -2 693.04 80.5019 62
0 7 2 741.916 43.5009 152
0 7 2 751.095 38.0742 147
0 7 -2 846.836 46.0791 152
0 7 2 710.354 36.7781 153
0 -7 -2 738.023 38.1833 151
0 7 2 747.842 40.9534 135
0 7 -2 847.89 42.9118 144
0 7 2 777.998 40.4766 126
0 7 -2 787.185 44.8085 250
0 7 2 714.811 41.5061 250
0 7 2 779.04 43.7541 246
0 7 2 769.031 44.0923 241
0 7 -2 753.408 43.7015 243
0 -7 2 834.284 85.4013 55
0 -7 -2 726.14 84.4502 54
0 -7 2 688.82 77.8943 54
0 -7 -2 765.321 86.2002 21
0 -7 -2 729.711 86.2711 28
0 -7 2 738.189 84.7932 11
0 -7 2 672.994 81.6783 19
0 -7 2 702.534 69.4127 29
0 -7 -2 784.609 80.1438 29
0 -7 3 36428.6 796.519 11
0 -7 3 34466.4 729.224 29
0 -7 -3 35939.3 783.222 29
0 -7 3 37622.5 799.923 19
0 -7 3 35668.5 789.984 26
0 -7 -3 37693.4 803.456 28
0 7 3 36949.9 657.835 6
0 7 -3 37434.3 659.255 6
0 7 3 36871 657.357 250
0 7 -3 37203.6 660.225 250
0 7 3 36847 657.243 255
0 7 -3 37684.7 661.454 243
0 7 3 37904 662.667 246
0 7 -3 35716.1 662.469 229
0 7 3 36843.7 658.989 218
0 7 -3 36053.7 659.004 209
0 -7 -3 37613.7 791.824 82
0 -7 3 36857.7 754.862 89
0 7 3 37451 761.883 84
0 -7 3 36815.4 767.834 85
0 -7 3 35564.5 776.834 31
0 7 3 36230.9 724.208 32
0 -7 -3 35537.5 787.243 31
0 -7 -3 37607.1 651.559 177
0 7 3 37358.7 647.557 185
0 7 3 36281.6 658.562 172
0 7 3 36302 659.722 164
0 -7 -3 36897.5 649.525 166
0 7 -3 37243.4 655.243 165
0 -7 -3 37154.8 795.507 69
0 -7 -3 36673.7 792.071 62
0 7 3 35765.8 718.157 64
0 -7 -3 36230.9 653.164 151
0 7 3 37042.5 650.343 147
0 7 -3 37300.8 658.26 156
0 7 3 37494.9 651.545 153
0 7 3 36839.7 657.248 135
0 -7 3 37183.8 771.963 54
0 -7 3 37832.1 790.21 55
0 -7 -3 35178.5 772.514 60
0 -7 -3 38499.1 796.866 54
0 7 3 36967.3 658.225 114
0 -7 -3 36925.3 646.658 129
0 7 -3 37370 660.807 127
0 7 3 36669.3 653.358 126
0 7 -3 36351.1 645.607 133
0 7 -3 39296 733.876 39
0 -7 3 36499.3 733.374 40
0 -7 3 37276.3 648.842 95
0 7 3 37326.1 648.42 102
0 -7 -3 36136.2 654.427 96
0 -7 -3 37342.9 656.171 105
0 -7 4 19091 501.61 11
0 -7 4 20519.4 512.149 19
0 -7 -4 20060.8 511.478 28
0 -7 4 19129.5 502.837 26
0 -7 -4 21101.1 506.134 29
0 7 4 19415.6 374.065 6
0 7 -4 19575.2 373.608 6
0 7 4 19640.9 372.749 250
0 7 4 19943.9 376.782 255
0 7 -4 20139.6 377.111 250
0 7 4 20275.6 380.009 246
0 7 -4 19860.7 376.968 243
0 7 -4 19441.1 379.861 229
0 7 4 19983.2 378.772 218
0 7 -4 19770 376.382 209
0 7 -4 19746.2 378.866 194
0 7 -4 19307.5 371.401 190
0 7 4 19396.3 362.917 185
0 -7 -4 20338.1 503.259 82
0 7 4 19475.4 469.389 84
0 -7 4 19999.9 472.489 85
0 -7 -4 20508 516.166 36
0 -7 -4 21512.5 520.177 30
0 -7 4 20155.8 487.113 31
0 7 4 19702.8 452.267 32
0 -7 -4 20166.3 502.665 31
0 -7 -4 20093.1 371.2 177
0 7 4 19972.1 376.595 172
0 7 4 19850.5 379.164 163
0 -7 -4 19146.1 368.74 166
0 7 -4 19426.6 372.263 165
0 7 4 20418.6 378.926 164
0 -7 -4 20157.4 498.996 62
0 7 4 18684.4 428.065 64
0 -7 4 19600.4 484.657 65
0 -7 -4 20854.6 508.631 69
0 7 -4 19325.8 372.865 156
0 7 4 19680.7 374.559 135
0 7 4 19871.2 378.798 138
0 -7 -4 19349.2 490.963 60
0 -7 4 19754.7 491.416 55
0 7 4 20339.6 375.945 114
0 -7 4 19386.7 362.656 123
0 7 4 20080.6 370.758 126
0 -7 -4 19998.3 367.622 129
0 7 -4 19898.3 378.68 127
0 7 -4 19334.9 365.653 133
0 -7 -4 20100.5 514.772 38
0 7 4 20294.6 494.574 42
0 -7 4 19632.1 453.443 40
0 -7 -4 20498.9 514.793 43
0 -7 4 19761.4 480.769 94
0 -7 4 19732.7 362.069 95
0 -7 -4 19977.3 375.302 105
0 -7 -4 19832.9 373.607 96
0 7 4 19687.4 365.106 102
0 -7 5 1230.67 112.849 19
0 -7 -5 1030.69 101.613 29
0 -7 5 1424.64 117.769 11
0 -7 5 1422.97 117.251 26
0 -7 5 1135.26 108.702 18
0 7 -5 1222.93 52.6112 6
0 7 5 1192.18 52.8296 6
0 7 5 1142.89 55.7106 255
0 7 5 1242.71 52.478 250
0 7 -5 1100 53.5156 250
0 -7 -5 1253.79 51.9364 257
0 7 5 1259.03 58.0102 249
0 7 5 1203.24 57.3738 246
0 7 -5 1231.85 54.9619 243
0 7 -5 1122.41 56.7768 229
0 7 -5 1099.67 50.2808 224
0 7 5 1238.56 57.082 218
0 7 -5 1169.71 54.7853 209
0 7 -5 1015.03 50.5409 190
0 7 -5 1185.22 57.3837 194
0 7 -5 1215.45 56.4096 192
0 -7 5 1132.03 89.7291 85
0 7 5 1495.67 103.243 84
0 -7 -5 1334.81 115.493 82
0 -7 -5 1239.23 115.081 36
0 -7 -5 1180.13 104.767 31
0 -7 -5 1252.09 111.828 30
0 -7 -5 1278.86 108.073 35
0 -7 5 1142.7 94.9919 31
0 -7 -5 1185.46 53.0453 177
0 7 5 1207.06 55.7351 172
0 -7 -5 1140.57 51.4563 166
0 7 5 1268.65 57.827 163
0 7 -5 1253.68 57.5852 167
0 7 5 1148.43 54.8624 164
0 -7 5 1258.88 106.691 76
0 -7 -5 1221.47 107.84 69
0 -7 5 1111.83 96.2749 65
0 7 5 1156.39 77.0291 64
0 -7 -5 1259.74 108.295 62
0 7 5 1195.03 57.2282 157
0 7 -5 1228.77 53.4227 156
0 7 5 1216.88 54.1318 135
0 7 5 1213.36 57.6771 138
0 -7 5 1110.66 97.5865 55
0 -7 -5 1283 106.842 60
0 7 5 1183.42 86.3643 61
0 7 5 1302.98 55.9601 114
0 7 -5 1135.74 49.8873 133
0 7 5 1242.09 51.8616 126
0 -7 -5 1192.97 51.3889 129
0 7 -5 1253.37 58.171 127
0 -7 -5 1067.48 107.93 38
0 7 5 1261.78 109.75 42
0 -7 -5 1307.27 117.508 43
0 -7 -5 1214.56 55.4886 105
0 7 5 1199.33 48.29 102
0 -7 -5 1192.1 54.3038 96
0 -7 5 1196.58 96.683 94
0 -7 5 1176.2 51.8688 106
0 -7 6 505.348 80.8497 11
0 -7 -6 393.642 68.3924 14
0 -7 -6 435.641 75.0836 29
0 -7 6 443.872 76.2486 26
0 -7 6 481.839 80.9128 18
0 7 -6 543.537 37.2862 6
0 7 6 604.413 70.1166 1
0 7 6 490.353 35.2515 6
0 7 -6 557.514 69.5729 1
0 7 6 477.826 65.4484 2
0 7 -6 453.102 66.494 2
0 7 6 515.929 40.8718 255
0 7 6 503.455 39.8852 249
0 -7 -6 466.944 35.317 257
0 7 -6 471.265 38.3326 250
0 7 6 449.787 33.0695 250
0 7 -6 478.58 38.0243 243
0 7 -6 508.957 43.3301 229
0 7 -6 481.824 36.8318 224
0 7 -6 541.782 34.8793 233
0 7 6 469.237 40.6197 218
0 7 -6 434.551 38.5061 209
0 -7 -6 509.995 40.3167 206
0 7 -6 484.792 40.3197 192
0 7 -6 499.173 41.1217 189
0 7 -6 480.729 40.8174 194
0 -7 -6 485.448 79.8489 82
0 7 6 539.915 78.8279 88
0 7 6 537.643 71.8644 84
0 -7 -6 365.306 78.7132 36
0 -7 -6 354.391 68.6902 35
0 7 6 476.741 69.3702 32
0 -7 -6 513.326 75.6336 31
0 -7 -6 388.69 73.4449 30
0 -7 6 536.09 70.7907 31
0 -7 -6 467.599 37.0437 177
0 7 6 487.864 38.9307 172
0 7 -6 450.762 40.6844 167
0 7 6 526.139 41.3646 163
0 -7 -6 452.953 36.5453 166
0 7 6 411.969 38.0548 164
0 -7 6 358.552 70.0488 74
0 -7 6 485.502 71.8606 76
0 -7 -6 457.354 74.212 62
0 -7 -6 425.757 75.8549 69
0 -7 6 381.215 62.5224 65
0 7 6 406.705 67.8028 71
0 -7 -6 437.145 36.9613 151
0 7 6 507.749 41.4937 157
0 7 -6 414.864 33.7566 156
0 7 6 554.115 43.0811 138
0 7 6 511.026 37.3383 135
0 7 6 458.201 61.7378 61
0 -7 6 435.713 77.4123 46
0 -7 6 412.336 35.2397 108
0 7 6 441.023 37.6965 114
0 7 -6 453.254 40.0801 127
0 -7 -6 474.123 37.8555 129
0 7 6 441.749 34.1305 126
0 7 -6 460.941 34.3565 133
0 -7 -6 482.852 81.1928 38
0 -7 6 433.435 64.443 40
0 -7 -6 419.012 79.3541 43
0 7 6 488.034 79.7564 42
0 -7 -6 463.519 38.5439 105
0 -7 6 461.322 66.3005 94
0 7 6 491.85 32.5352 102
0 -7 6 446.935 34.13 106
0 -7 -6 453.55 39.032 96
0 -7 -7 1003.47 105.128 29
0 -7 7 1010.96 108.933 11
0 -7 7 1003.58 104.504 20
0 -7 7 1117.83 112.424 26
0 -7 -7 923.151 93.9301 14
0 -7 7 1033.44 108.465 18
0 7 7 1043.05 90.1176 1
0 7 7 1015.35 89.7754 2
0 7 -7 1027.82 47.2681 6
0 7 -7 964.148 89.352 2
0 7 -7 1040.33 92.3884 1
0 7 7 1020.64 55.5332 255
0 7 -7 943.519 49.4245 250
0 7 7 994.076 53.3595 249
0 7 -7 946.213 49.7295 243
0 7 -7 972.299 47.6789 233
0 7 -7 989.385 50.8489 224
0 7 -7 1028.15 56.9331 229
0 7 7 947.434 54.8089 218
0 7 -7 962.34 55.137 209
0 -7 -7 985.846 55.7157 206
0 7 -7 1034.69 55.6654 189
0 7 -7 1013.62 56.9181 192
0 7 -7 983.827 55.512 194
0 7 7 891.877 95.9425 88
0 7 7 918.765 90.3119 84
0 -7 -7 766.813 98.4273 82
0 -7 -7 640.318 87.9441 35
0 -7 -7 977.171 105.699 30
0 -7 7 823.07 83.9385 31
0 7 7 949.687 95.3845 32
0 -7 -7 895.021 97.0706 31
0 -7 -7 1024.08 111.791 36
0 7 7 974.309 52.5397 172
0 -7 -7 935.33 52.4123 177
0 7 -7 1055.17 56.4104 167
0 7 7 980.266 53.4719 164
0 7 7 912.447 54.6843 163
0 -7 -7 939.605 51.5272 166
0 7 7 875.953 91.1065 71
0 -7 7 984.158 95.4661 76
0 -7 7 1053.43 105.207 74
0 7 7 793.44 77.2326 61
0 7 7 909.343 54.8872 157
0 -7 -7 948.086 52.7484 151
0 7 7 924.963 50.3759 135
0 7 7 918.833 53.6373 138
0 -7 -7 942.884 100.554 54
0 -7 7 1028.27 108.757 53
0 -7 7 946.624 104.879 46
0 -7 -7 831.029 97.6735 60
0 7 7 955.672 50.9367 114
0 -7 7 1005.15 49.703 108
0 -7 -7 873.226 49.4072 129
0 7 7 983.822 47.763 126
0 7 -7 976.789 50.543 133
0 -7 -7 926.434 107.631 38
0 -7 -7 1001.16 111.959 43
0 -7 7 1198.4 99.9911 40
0 7 7 878.474 43.5275 102
0 -7 -7 952.378 53.0921 105
0 -7 -7 953.534 54.692 96
0 -7 -7 1011.29 56.1604 103
0 -7 -8 3327.41 174.153 14
0 -7 8 3604.65 197.671 20
0 -7 -8 3033.07 184.25 29
0 -7 8 3405.76 198.178 26
0 -7 8 3578.01 199.484 18
0 7 8 3387.08 107.49 255
0 7 -8 3461.69 112.662 251
0 -7 -8 3275.94 98.1395 252
0 7 8 3423.17 104.366 249
0 7 -8 3519.37 99.5562 250
0 7 -8 3401 100.616 243
0 7 -8 3320.33 98.5734 233
0 7 -8 3497.26 109.194 229
0 7 8 3283.87 108.447 218
0 7 -8 3501.16 108.663 209
0 -7 -8 3446.01 108.89 206
0 7 -8 3600.5 109.901 194
0 7 -8 3377.3 108.803 192
0 7 -8 3457.52 108.327 189
0 7 8 3516.3 183.369 88
0 7 8 3222.32 168.984 84
0 7 8 3247.45 176.479 32
0 -7 -8 3075.82 195.089 36
0 -7 -8 3329.78 176.908 31
0 -7 -8 3320.01 194.182 30
0 -7 -8 3228.09 105.978 177
0 7 8 3280.46 103.86 172
0 7 8 3441.96 106.993 164
0 7 -8 3422.98 109.424 167
0 7 8 3239.68 108.574 171
0 -7 -8 3199.13 104.794 166
0 7 8 3197.68 106.591 163
0 -7 8 3412.13 183.429 74
0 -7 8 3301.53 172.926 76
0 -7 -8 3365.32 107.386 151
0 7 8 3375.42 109.391 157
0 7 8 3381.15 107.138 138
0 -7 8 3504.54 198.176 53
0 -7 -8 3453.98 185.716 54
0 -7 8 3487.44 195.656 46
0 -7 8 3439.85 200.072 49
0 -7 8 3558.12 179.701 40
0 -7 -8 3565.12 205.709 43
0 -7 -8 3243.62 187.27 37
0 -7 -8 3161.83 194.004 38
0 7 8 3263.06 108.844 115
0 -7 8 3336.47 100.117 117
0 7 8 3361.98 102.977 114
0 7 8 3186.16 96.4065 126
0 -7 -8 3374.5 104.505 129
0 7 -8 3647.59 105.713 133
0 -7 -8 3402.81 107.184 103
0 -7 -8 3300.35 106.557 96
0 -7 -8 3482.86 108.107 105
0 -7 8 3293.97 101.896 101
0 7 9 3759.19 112.004 249
0 7 9 3700.74 117.236 255
0 7 -9 3762.25 120.785 251
0 -7 9 3557.03 109.94 111
0 7 9 3684.8 118.482 115
0 7 9 3771.33 112.485 114
0 7 -9 3605.33 115.428 229
0 7 -9 3527.64 106.966 233
0 7 9 3708.4 118.586 218
0 -7 -9 3731.66 118.119 206
0 7 -9 3707.66 117.075 209
0 7 9 3737.04 114.935 202
0 7 -9 3528.01 114.549 189
0 7 -9 3545.84 117.128 192
0 7 -9 3802.03 117.614 194
0 -7 -9 3506.95 203.637 82
0 7 9 3913.69 187.194 84
0 -7 -9 3398.17 203.737 30
0 -7 -9 3826.79 192.747 31
0 -7 -9 3763.13 219.604 36
0 7 9 3442.76 194.269 32
0 -7 -9 3681.37 115.732 177
0 7 9 3839.27 115.02 172
0 7 9 3793.07 115.789 164
0 -7 -9 3592.4 115.221 166
0 7 9 3805.71 117.372 163
0 7 9 3847.44 120.65 171
0 7 -9 3570.03 116.365 167
0 -7 9 3051.02 193.368 70
0 7 9 3692.96 191.556 71
0 -7 -9 3608.87 196.599 62
0 -7 -9 3734.87 204.751 69
0 7 9 3689.1 119.247 157
0 -7 -9 3729.39 116.33 151
0 7 9 3819.82 117.503 138
0 -7 -9 3773 196.768 54
0 -7 9 3635.79 203.817 46
0 -7 9 3652.05 207.709 53
0 -7 9 3260.57 207.377 49
0 -7 -9 3809.4 115.607 129
0 7 9 3630.92 104.258 126
0 7 -9 3544.31 110.903 133
0 -7 9 3742.19 214.01 26
0 -7 9 3660.88 207.924 20
0 -7 9 3956.46 216.763 18
0 -7 -9 3613.2 200.896 29
0 -7 -9 3936.25 117.536 103
0 -7 9 3412.68 106.478 101
0 -7 -9 3478.91 113.853 105
0 -7 -9 3769.96 117.014 96
0 -7 9 3495.82 188.818 40
0 -7 -9 3664.38 213.912 38
0 -7 -9 3857.84 220.685 43
0 -7 -9 3548.98 200.164 37
0 7 10 790.237 49.6852 249
0 7 -10 783.912 56.7751 251
0 7 10 729.356 54.2598 255
0 7 -10 823.41 55.6192 247
0 7 -10 774.102 53.3699 229
0 -7 -10 815.995 54.4017 103
0 -7 -10 891.097 56.5145 105
0 -7 -10 714.574 53.9434 96
0 -7 -10 803.865 56.1878 206
0 7 -10 853.266 56.1912 209
0 7 10 742.226 51.9625 202
0 7 -10 782.36 53.6814 189
0 7 -10 857.349 55.2559 194
0 7 -10 783.133 57.1392 192
0 -7 10 764.641 106.07 80
0 7 10 829.005 105.199 88
0 -7 10 684.955 103.161 79
0 -7 -10 729.496 100.835 82
0 -7 -10 754.094 87.5516 31
0 7 10 695.694 99.7879 32
0 -7 -10 683.672 109.558 36
0 -7 -10 677.09 102.391 30
0 7 10 893.644 53.8043 172
0 7 10 768.488 57.169 171
0 -7 -10 765.559 55.5471 177
0 7 -10 770.507 55.2203 167
0 7 10 759.681 53.448 164
0 7 10 840.236 56.3173 163
0 -7 -10 745.829 53.4776 166
0 -7 -10 787.731 101.715 69
0 7 10 774.409 97.7569 71
0 -7 10 724.778 100.72 70
0 -7 -10 701.244 98.1511 62
0 -7 -10 667.992 51.722 151
0 7 10 690.911 55.786 157
0 7 10 775.031 54.2496 138
0 -7 -10 678.381 90.9623 54
0 -7 10 720.278 110.497 49
0 -7 10 789.622 108.016 53
0 7 10 749.529 56.3856 115
0 -7 10 744.951 48.4619 111
0 7 10 764.962 50.4873 114
0 -7 10 760.153 50.6973 112
0 -7 -10 737.184 51.7965 129
0 7 -10 772.405 52.3238 133
0 7 10 783.754 46.5981 126
0 -7 10 807.183 111.571 18
0 -7 10 805.253 108.612 20
0 -7 -10 875.645 109.885 29
0 -7 10 614.5 99.6369 26
0 -7 -10 651.557 107.228 38
0 -7 -10 783.46 102.555 37
0 -7 -10 806.025 116.625 43
0 -7 10 691.303 95.1428 40
0 7 -11 73351.4 1253 247
0 7 -11 70199.7 1248.69 229
0 7 -11 71492 1242.43 233
0 -7 -11 70348.2 1264.85 213
0 7 11 72931.3 1257.49 217
0 -7 -11 70280.5 1259.65 208
0 7 11 71474.1 1251.72 202
0 -7 -11 68626.1 1253.49 206
0 7 -11 71026.9 1253.85 209
0 7 -11 71541 1256.7 192
0 7 -11 70177.4 1246.18 189
0 -7 -11 70811.3 1429.39 89
0 7 11 70045.2 1430.73 88
0 -7 11 71393.2 1465.27 80
0 7 11 68738.7 1392.77 84
0 -7 11 70441.5 1468.08 79
0 -7 -11 71298.2 1452.29 82
0 7 11 69000.3 1448.39 32
0 -7 -11 70580.3 1492.1 36
0 -7 -11 70307 1469.72 30
0 -7 -11 71305.4 1254.2 177
0 7 11 71313.2 1245.58 172
0 7 11 70517.8 1258.06 171
0 7 11 71668 1254.32 163
0 -7 -11 70020.9 1254.04 166
0 7 11 71030.8 1249.37 164
0 -7 -11 69684.6 1427.61 62
0 -7 11 72119.7 1461.74 70
0 -7 -11 71188.4 1441.17 69
0 7 11 70187.3 1419.05 71
0 -7 -11 71040.4 1253.98 151
0 7 11 70565 1256.3 157
0 7 11 72764.8 1254.43 138
0 -7 11 71343 1484.35 49
0 -7 11 72691.4 1494.42 44
0 -7 11 71956 1469.49 53
0 -7 -11 68553.1 1401.53 54
0 -7 -11 70373.9 1263.48 253
0 7 -11 72313.7 1261.23 251
0 7 11 69432.2 1251.87 255
0 7 11 71622.5 1243.63 114
0 7 11 70471.6 1257.26 115
0 -7 11 70112.6 1242.21 112
0 -7 11 72304.8 1441.59 40
0 -7 -11 71018.3 1490.42 43
0 -7 -11 68156.7 1431.08 37
0 -7 -11 68349.7 1475.8 38
0 -7 11 69994 1479.58 26
0 -7 -11 69858.5 1448.11 29
0 7 -12 13108 286.333 247
0 7 -12 13027.2 284.018 229
0 7 -12 12759.1 280.01 233
0 7 -12 13236.4 281.861 232
0 7 12 13320.5 292.72 217
0 -7 -12 13052.8 299.819 213
0 7 -12 12780.6 289.491 209
0 -7 -12 12876.3 295.538 208
0 7 12 13078.1 289.862 202
0 7 -12 11980.5 278.809 189
0 7 -12 12915.2 291.118 192
0 -7 12 12568.5 443.403 87
0 -7 -12 12620 423.563 82
0 7 12 13098.4 395.796 84
0 -7 12 12446.8 428.854 80
0 -7 -12 12522.9 402.372 89
0 7 12 13508.6 424.591 88
0 -7 12 12810.7 441.355 79
0 -7 -12 12366 437.848 30
0 -7 -12 13583.3 467.415 36
0 7 12 12444.5 431.896 32
0 7 12 13578.9 295.76 171
0 -7 -12 13468.6 283.36 174
0 -7 -12 13446 293.943 177
0 7 12 13188.9 283.359 172
0 7 12 13577.9 287.894 164
0 7 12 13520.9 292.322 163
0 -7 -12 12821.1 289.958 166
0 7 12 12604.7 405.632 71
0 -7 12 12566.2 426.54 70
0 -7 -12 12966.5 409.231 62
0 -7 -12 12878.8 418.536 69
0 7 12 13439.1 294.158 157
0 7 -12 13363.4 290.177 146
0 -7 12 12861.2 282.5 155
0 -7 -12 13392.7 289.98 150
0 -7 -12 13340.1 291.202 151
0 7 12 13614.6 291.85 138
0 -7 12 12315.7 448.769 47
0 -7 12 13161 450.17 49
0 -7 12 13190.8 457.972 44
0 -7 -12 12605.8 275.668 95
0 -7 -12 13272.7 288.509 105
0 -7 -12 12663.6 283.572 103
0 -7 -12 13138.4 290.23 96
0 -7 -12 12636.1 414.7 37
0 -7 12 12753.8 423.571 40
0 -7 -12 12975.2 451.595 38
0 -7 -12 12864.8 460.512 43
0 -7 -12 12283 419.264 29
0 -7 -12 13119.8 298.733 253
0 7 -12 13189.4 295.409 251
0 7 -13 10163.4 229.763 229
0 7 -13 10080 229.324 233
0 7 -13 9941.88 224.648 232
0 7 13 10260.3 237.359 217
0 -7 -13 10160.9 246.323 213
0 7 13 10014.4 237.076 202
0 7 -13 9875.94 237.533 209
0 -7 -13 9904.05 237.85 205
0 -7 -13 10100.9 243.482 208
0 7 13 10103.5 235.658 193
0 7 -13 10319.8 240.577 192
0 7 13 9982.84 373.429 32
0 -7 13 10504.2 380.714 79
0 7 13 9810.66 352.051 88
0 -7 13 10273.2 381.209 87
0 -7 -13 9827.29 355.171 82
0 -7 13 10185 368.394 80
0 -7 13 10348.9 388.869 66
0 7 13 9063.36 336.13 71
0 -7 -13 9818.82 345.957 69
0 -7 -13 9796.66 243.229 253
0 -7 13 9179.01 377.135 44
0 -7 13 10158.5 390.043 56
0 -7 13 10166.5 391.365 47
0 7 13 10166.3 241.035 115
0 7 13 9913.2 226.247 114
0 7 -13 10382.9 233.958 247
0 -7 -13 9969.93 233.722 105
0 -7 -13 9849.57 229.513 103
0 -7 -13 10437.3 242.572 99
0 -7 13 10411.2 380.599 92
0 -7 13 9953.38 360.827 40
0 -7 -13 9325.75 375.41 38
0 -7 -13 9722.19 387.869 43
0 7 14 2390.5 86.3217 172
0 -7 -14 2319.16 81.991 174
0 -7 -14 2340.34 93.6407 177
0 -7 14 2318.76 87.894 178
0 -7 14 2246.24 170.385 87
0 -7 -14 2162.2 151.446 82
0 -7 14 2112.35 162.164 92
0 -7 14 2431.03 171.375 79
0 7 14 2225.06 153.304 88
0 7 14 2358.2 88.9698 164
0 7 14 2289.03 91.0382 163
0 7 14 2159.9 91.4418 171
0 7 14 2466.91 95.6229 157
0 -7 -14 2212.32 87.7023 150
0 7 -14 2273.44 89.4064 146
0 -7 -14 2414.11 91.6047 151
0 7 14 2193.28 149.306 71
0 -7 14 2197.82 171.874 66
0 7 14 2349.07 90.9511 138
0 7 14 2248.5 81.4564 135
0 -7 14 2136.25 174.542 44
0 -7 14 2188.64 174.746 56
0 -7 14 2327.42 179.41 47
0 -7 -14 2124.59 172.697 38
0 -7 14 2167.25 161.742 40
0 7 14 2421.48 95.857 115
0 7 14 2337.19 83.9838 114
0 -7 -14 2362.79 86.1578 103
0 -7 -14 2448.52 95.7266 99
0 -7 14 2130.02 90.5381 104
0 7 14 2254.18 170.224 32
0 7 15 3418.67 112.062 216
0 -7 -15 3410.76 115.883 213
0 7 15 3312.45 105.257 217
0 -7 -15 3425.97 113.564 208
0 7 -15 3417.93 109.717 209
0 7 15 3398.64 110.569 202
0 -7 -15 3293.28 109.198 205
0 -7 15 3373.9 101.994 207
0 7 -15 3601.75 112.647 190
0 7 15 3371.49 105.673 193
0 7 -15 3615.48 113.552 192
0 -7 15 3541.81 197.852 87
0 -7 15 3250.34 188.404 92
0 7 15 3184.12 175.959 88
0 7 -15 3184.15 98.2936 224
0 7 -15 3391.43 104.017 233
0 7 15 3331.57 101.091 172
0 7 15 3416.82 109.027 163
0 7 15 3513.89 106.237 164
0 7 -15 3370.99 105.075 146
0 -7 -15 3449.15 105.102 150
0 7 15 3497.56 112.98 157
0 -7 -15 3392.85 107.365 151
0 7 15 3171.04 169.584 71
0 -7 15 3274.85 198.147 66
0 -7 15 3031.34 197.243 67
0 7 15 3208.91 96.3223 135
0 7 15 3478.29 109.549 138
0 -7 15 3301.99 202.815 56
0 -7 -15 3419.81 110.793 251
0 7 -15 3164.27 99.6804 247
0 -7 -15 3500.61 115.77 253
0 -7 15 3511.59 112.134 104
0 -7 -15 3616.07 113.975 99
0 7 15 3261.03 98.5828 114
0 -7 15 3468 113.021 110
0 7 15 3406.4 108.325 238
0 -7 16 2546.37 80.7209 207
0 7 -16 2563.27 87.8038 209
0 7 16 2458.46 87.1591 202
0 -7 -16 2581.64 87.9027 205
0 7 16 2423.73 80.4204 193
0 7 -16 2669.27 89.7748 190
0 7 -16 2485.03 80.0944 214
0 -7 -16 2546.31 92.8569 213
0 7 16 2496.87 80.7385 217
0 7 16 2556.1 89.2926 216
0 -7 16 2295.6 146.286 92
0 -7 16 2750.73 170.813 91
0 -7 16 2457.27 85.9898 170
0 7 16 2484.28 82.3568 164
0 7 16 2535.7 86.6178 163
0 7 16 2463.92 88.451 157
0 -7 -16 2403.57 79.1791 150
0 7 -16 2564.03 81.3425 146
0 7 16 2512.82 85.1193 138
0 7 16 2764.76 89.0805 238
0 -7 -16 2567.26 86.6543 251
0 7 -16 2653.86 88.2962 254
0 7 -16 2430.47 76.6901 224
0 7 -16 2379.37 80.7118 233
0 -7 16 2533.39 86.2333 104
0 -7 -16 2534.14 88.8704 99
0 -7 16 2709.1 90.2967 110
0 -7 16 2784.32 174.664 63
0 -7 16 2356.2 163.404 67
0 7 -17 1032.35 45.8533 233
0 -7 17 1064.02 49.8147 180
0 -7 17 924.906 97.2584 91
0 7 17 982.376 44.5258 164
0 7 17 1045.55 49.1489 163
0 -7 17 961.939 47.506 170
0 -7 -17 1001.6 52.4686 204
0 -7 17 1011.38 44.4945 207
0 7 -17 1015.58 50.0147 209
0 -7 -17 1022.87 54.2743 213
0 7 17 1032.21 50.9607 216
0 7 17 1028.46 48.219 138
0 -7 17 1088.42 52.1123 132
0 -7 -17 998.898 50.8167 99
0 7 17 1085.98 50.2378 238
0 7 -17 1088.5 51.5514 190
0 7 -17 1118.28 50.8806 254
0 -7 -17 986.515 46.9197 251
0 -7 17 972.963 48.957 110
0 7 18 4896.08 112.936 200
0 -7 -18 4626.42 112.033 204
0 -7 18 4181.71 97.7029 207
0 7 -18 4802.62 110.486 209
0 -7 18 4783.73 113.777 143
0 -7 18 4799.14 110.599 132
0 7 -18 4803.8 107.371 223
0 7 -18 4585.98 102.869 233
0 7 18 4704.77 108.87 238
0 -7 -18 4799.14 107.522 244
0 7 18 4572.08 109.84 216
0 7 -18 4751.94 107.274 254
0 -7 18 4899.35 113.286 168
0 -7 18 4478.79 104.326 180
0 7 -18 4845.86 111.313 190
0 7 19 159.5 17.823 211
0 7 19 156.379 16.1179 200
0 -7 -19 129.411 15.5677 204
0 7 -19 177.169 16.5485 190
0 -7 -19 141.498 15.8856 186
0 -8 0 2721.9 81.15 103
0 -8 0 2730.74 77.6153 105
0 -8 0 2717.55 150.014 82
0 -8 0 2802.24 152.91 89
0 -8 0 2743.64 156.228 35
0 -8 0 2582.99 156.385 31
0 8 0 2602.63 81.1665 214
0 8 0 2751.32 80.5966 218
0 -8 0 2702.83 82.2352 215
0 8 0 2584.26 79.8987 185
0 8 0 2734.41 79.9138 165
0 -8 0 2729.58 79.8899 150
0 8 0 2672.07 88.5489 152
0 8 0 2624.63 81.552 153
0 8 0 2524.27 80.5028 147
0 -8 0 2884.76 156.025 62
0 -8 0 2649.56 149.339 69
0 8 0 2544.97 80.3464 144
0 8 0 2683.96 86.7634 249
0 8 0 2762.79 88.9411 250
0 -8 0 2666.97 164.224 21
0 -8 0 2458.8 141.616 29
0 -8 0 2434.3 154.426 28
0 8 0 2606.46 86.5692 6
0 8 0 2944.45 160.438 1
0 8 0 2868.9 158.52 2
0 8 0 2464.9 82.5663 223
0 8 0 2852.1 90.6992 243
0 8 0 2756.96 86.7484 246
0 8 0 2755.8 87.9126 241
0 8 -1 686.107 41.8084 223
0 8 1 668.873 40.4545 223
0 8 -1 717.279 47.9234 229
0 8 1 740.201 42.0359 218
0 -8 -1 640.266 40.8548 220
0 8 1 631.361 37.8349 214
0 -8 -1 664.732 40.5511 215
0 -8 1 686.451 41.5045 95
0 -8 -1 654.166 38.7561 105
0 -8 1 774.527 39.317 103
0 -8 -1 621.664 40.4412 103
0 -8 -1 649.52 81.6719 82
0 -8 1 736.798 86.1917 85
0 -8 -1 677.181 82.4363 89
0 -8 1 624.499 81.4815 89
0 -8 1 730.651 78.7659 82
0 -8 -1 546.732 79.1637 35
0 -8 -1 726.758 88.1548 31
0 -8 -1 667.553 86.8778 36
0 -8 1 726.376 90.4657 31
0 -8 1 736.042 89.4682 35
0 8 1 660.97 38.7792 185
0 8 -1 714.875 39.4724 165
0 8 1 680.673 36.8038 165
0 -8 1 693.301 83.1179 69
0 -8 1 580.592 77.6936 62
0 -8 -1 625.732 84.2064 69
0 -8 -1 725.701 85.5631 62
0 8 -1 687.211 46.358 152
0 8 1 710.412 45.8022 152
0 8 1 673.379 39.5973 153
0 8 1 669.618 39.4098 147
0 -8 -1 674.082 40.2163 150
0 -8 -1 700.853 36.6997 151
0 8 -1 651.506 40.4354 144
0 8 1 664.232 38.8651 144
0 8 1 652.183 42.733 135
0 8 1 704.559 45.8133 250
0 8 1 849.466 48.0224 249
0 8 1 864.108 42.9181 255
0 8 -1 688.348 44.6368 250
0 8 -1 748.253 43.5776 249
0 -8 -1 679.13 88.4648 43
0 8 -1 659.288 68.8627 42
0 8 1 722.874 80.7809 39
0 8 1 755.155 45.8166 246
0 8 -1 760.851 44.2667 246
0 8 -1 733.576 46.3056 243
0 8 -1 645.676 38.9067 247
0 8 1 697.052 45.1795 241
0 8 -1 696.548 42.8439 241
0 8 -1 794.041 89.6159 1
0 8 -1 671.036 83.4047 2
0 8 1 799.825 90.3349 1
0 8 -1 796.573 47.0047 6
0 8 1 824.445 90.8092 2
0 8 1 679.914 44.3304 6
0 -8 1 551.863 87.4409 21
0 -8 -1 662.355 91.9117 21
0 -8 1 769.312 82.08 29
0 -8 1 711.281 90.8131 19
0 -8 -1 660.809 83.7885 29
0 -8 -1 699.468 90.6006 28
0 8 2 14045.2 289.651 246
0 8 -2 14065 289.832 243
0 8 -2 14012.6 283.772 241
0 8 -2 13956.9 283.71 246
0 8 -2 14005.1 290.826 229
0 8 -2 14390.5 286.882 223
0 -8 -2 14166 281.94 215
0 -8 -2 13721.6 280 220
0 8 2 14009.6 284.855 218
0 -8 -2 13959.1 280.727 105
0 -8 -2 14234 284.366 103
0 -8 2 14290.3 280.763 95
0 -8 -2 13751.9 278.01 96
0 8 -2 14164.9 278.837 190
0 -8 -2 14414.9 408.985 89
0 -8 2 14010.5 387.329 89
0 -8 2 14566.5 401.072 85
0 -8 -2 13680.1 407.391 82
0 -8 -2 14770.1 427.404 36
0 -8 -2 13799.9 405.811 35
0 -8 -2 15367.5 423.635 31
0 -8 2 14162.2 406.627 31
0 -8 2 14375.9 411.605 35
0 8 2 14168.2 276.443 185
0 -8 2 14284.7 275.141 174
0 8 2 14197.7 289.414 164
0 8 -2 13896.9 280.232 165
0 8 2 13847.9 272.327 165
0 -8 -2 14304.2 411.581 69
0 -8 2 13465.7 384.404 69
0 -8 -2 14409.5 408.124 62
0 8 2 14302.9 292.348 152
0 8 2 14282.5 279.81 153
0 8 2 14504 279.104 147
0 -8 -2 14572.7 279.298 151
0 8 2 13814 273.535 144
0 8 2 14354.5 286.665 135
0 8 -2 14364.7 288.503 127
0 8 2 14651.6 396.458 42
0 -8 -2 13986.3 417.443 43
0 8 2 14150.5 287.682 250
0 8 2 14511 283.113 255
0 8 2 14556.1 290.947 249
0 8 -2 14430 284.58 249
0 8 -2 14099.9 289.109 250
0 8 -2 14998.8 409.48 2
0 8 -2 14399.4 404.224 1
0 8 2 14856.7 407.185 1
0 8 2 13825.2 287.729 6
0 8 -2 14426.6 289.684 6
0 8 2 14608.6 404.243 2
0 -8 -2 14413.1 405.366 29
0 -8 2 14682.2 421.174 11
0 -8 2 14169.1 375.387 29
0 -8 2 13789.7 419.454 19
0 -8 -2 14478.9 424.136 21
0 -8 2 14295.1 422.164 21
0 -8 -2 13859.5 416.436 28
0 8 3 16858.8 335.973 249
0 8 3 16934.9 329.776 255
0 -8 -3 16436.3 326.812 257
0 8 3 16865.2 331.369 250
0 8 -3 17464.6 327.046 249
0 8 -3 16931.4 334.117 250
0 8 3 17101.8 336.082 246
0 8 -3 16595.7 326.578 241
0 8 -3 16954.6 335.403 243
0 8 -3 16739.5 325.261 246
0 8 -3 16989 337.425 229
0 8 -3 16370.2 324.544 224
0 -8 -3 16649 326.648 215
0 -8 -3 16968.6 325.614 220
0 8 3 16532.6 331.691 218
0 -8 -3 16816.8 318.867 99
0 -8 3 16505.5 321.279 95
0 -8 -3 16664.7 330.467 103
0 -8 -3 16862 326.233 96
0 -8 -3 16928.2 328.3 105
0 8 3 16626.5 319.641 102
0 8 -3 16601 324.643 190
0 -8 -3 16989.8 464.18 82
0 -8 3 17231.6 434.05 89
0 -8 3 16995.8 443.468 85
0 -8 -3 17448.7 468.07 89
0 -8 -3 17009.5 460.774 35
0 -8 -3 16206.5 475.129 30
0 -8 -3 16393.9 478.02 36
0 -8 -3 17414.5 470.384 31
0 -8 3 17404.1 460.619 31
0 -8 3 16442.4 460.958 35
0 8 3 15915.8 318 185
0 -8 -3 16301.7 320.296 177
0 8 3 16682.8 333.579 164
0 8 -3 16941.1 326.927 165
0 -8 -3 16366.3 464.781 69
0 -8 3 17593.8 463.122 65
0 -8 -3 16986.3 462.138 62
0 8 3 17117.8 323.676 153
0 8 3 17400.7 338.272 152
0 -8 -3 16918.4 325.632 151
0 8 -3 16915.1 331.486 156
0 8 3 17319.7 322.881 147
0 8 3 16884.5 330.776 135
0 -8 -3 15984.7 466.731 54
0 8 3 17104.7 453.426 42
0 -8 -3 16806.2 477.222 43
0 8 3 16695.4 326.563 126
0 -8 3 16319.7 322.054 123
0 -8 3 16537.5 319.242 131
0 8 -3 17160 334.983 127
0 8 -3 17016.2 455.639 2
0 8 3 16374.9 331.09 6
0 8 -3 16306.7 330.833 6
0 8 3 16884.6 450.824 1
0 8 3 17289.8 453.969 2
0 8 -3 17684.4 460.435 1
0 -8 -3 16438.1 460.439 29
0 -8 -3 16752.5 475.943 28
0 -8 3 17666.4 477.627 19
0 -8 3 17123.6 474.294 11
0 8 -4 4297.96 115.136 6
0 8 4 4077.07 189.777 1
0 8 4 3873.97 111.916 6
0 8 4 4234.77 193.008 2
0 8 -4 4167.13 193.496 2
0 8 -4 3964.38 190.431 1
0 8 4 3953.26 115.45 249
0 8 4 3898.65 112.035 255
0 8 4 3968.01 111.257 250
0 -8 -4 4036.88 109.28 257
0 8 -4 3991.11 105.071 249
0 8 -4 4167.92 115.927 250
0 8 -4 4131.3 115.778 243
0 8 -4 3894.94 105.65 241
0 8 4 3915.4 114.79 246
0 8 -4 4029.24 106.562 246
0 8 -4 4014.45 108.296 224
0 8 -4 4114.2 118.663 229
0 8 4 3887.68 114.122 218
0 -8 -4 3914.67 107.245 220
0 8 -4 4179.84 114.704 209
0 8 -4 3957.48 108.873 190
0 -8 -4 4227.56 208.095 82
0 -8 4 3897.81 181.545 85
0 -8 -4 3746.86 193.905 35
0 -8 4 4279.63 197.511 31
0 -8 -4 3481.66 197.715 30
0 -8 -4 3909.63 199.547 31
0 -8 4 3716.67 198.926 35
0 -8 -4 3977.4 207.455 36
0 8 4 3817.94 100.888 185
0 -8 -4 3751.19 106.498 177
0 8 4 4046.41 114.584 172
0 -8 -4 3822.05 104.874 166
0 8 4 3941.48 114.355 164
0 -8 4 4108.65 196.528 65
0 8 4 3955.66 105.496 153
0 8 -4 3883.04 111.236 156
0 -8 -4 3911.88 109.728 151
0 8 4 3859.91 103.554 147
0 8 4 3903.99 110.786 135
0 -8 4 3943.7 194.989 55
0 -8 -4 3727 197.036 54
0 8 -4 4181.62 104.119 133
0 8 4 3903.7 107.883 126
0 8 -4 4073.89 116.425 127
0 -8 -4 3407.81 194.91 28
0 -8 4 4404.84 209.242 26
0 -8 -4 3775.82 195.2 29
0 -8 4 4029.14 206.547 19
0 -8 4 4219.74 208.065 11
0 8 4 4036.75 196.524 42
0 -8 -4 4243.84 211.03 38
0 -8 -4 4215.17 212.364 43
0 -8 -4 3817.49 109.254 96
0 -8 -4 3818.99 112.322 103
0 -8 -4 3819.06 110.557 105
0 8 4 3779.06 101.45 102
0 -8 4 4125.84 191.887 94
0 -8 5 -6.96165 52.0298 26
0 -8 5 28.9034 51.5484 19
0 -8 -5 -6.82726 49.8786 29
0 -8 5 58.0138 52.9797 11
0 8 -5 1.51691 23.9611 6
0 8 5 17.1303 40.2355 2
0 8 5 5.7323 40.3919 1
0 8 -5 5.83448 42.1272 2
0 8 -5 5.85665 43.2823 1
0 8 5 15.0312 21.8358 6
0 -8 -5 2.86574 22.1787 257
0 8 -5 8.13309 25.6938 250
0 8 5 24.7306 24.9172 255
0 8 5 38.664 24.4068 250
0 8 5 29.3634 25.312 249
0 8 -5 11.4409 24.7681 243
0 8 -5 -5.38448 26.6795 229
0 8 -5 24.0981 21.7128 224
0 8 5 8.59115 25.2523 218
0 8 -5 3.30855 24.1724 209
0 8 5 5.31589 19.5881 202
0 8 -5 -9.01989 23.3292 190
0 -8 5 5.25662 41.4121 85
0 -8 -5 -20.7329 52.7863 82
0 8 5 16.1681 41.1644 84
0 -8 -5 7.27091 51.8698 30
0 -8 5 54.6094 47.8018 31
0 8 5 23.7561 35.1132 32
0 -8 5 -13.9638 51.0083 35
0 -8 -5 -26.6774 51.4799 31
0 -8 -5 29.5712 54.0103 36
0 8 5 67.2263 27.4633 172
0 -8 -5 4.44451 22.4511 177
0 8 -5 13.1308 25.6021 167
0 8 5 42.3235 25.9309 164
0 -8 -5 -5.74012 20.662 166
0 -8 5 -6.04441 43.1202 65
0 -8 5 39.2216 53.0207 76
0 8 -5 -1.50527 21.3463 156
0 8 5 20.0692 18.854 147
0 -8 -5 9.41008 23.5087 151
0 8 5 13.12 19.2826 153
0 8 5 18.6676 22.5321 135
0 -8 -5 -33.9936 51.929 54
0 -8 5 6.36213 49.6175 55
0 8 5 17.4983 24.2365 114
0 8 -5 20.7618 24.9108 127
0 8 5 14.1336 20.8317 126
0 8 -5 22.1599 18.082 133
0 -8 -5 -14.7713 57.0088 43
0 8 5 -6.5819 48.0861 42
0 -8 -5 51.3966 53.0144 38
0 -8 -5 16.1694 23.9679 105
0 -8 5 -5.86103 40.2534 94
0 -8 -5 18.5046 25.076 103
0 -8 -5 7.91733 24.7621 96
0 -8 5 -9.01576 22.5858 106
0 8 5 24.1214 18.6685 102
0 -8 -6 2825.6 165.568 14
0 -8 -6 2844.16 176.032 29
0 -8 6 2477.71 169.801 11
0 -8 6 2680.86 174.177 19
0 -8 6 2497.98 169.694 26
0 8 -6 2697.83 87.2674 6
0 8 6 2924.2 157.516 2
0 8 6 2809.16 87.5907 6
0 8 -6 2777.56 154.923 2
0 8 6 2992.63 159.609 1
0 8 -6 2665.8 152.732 1
0 8 -6 2594.57 88.9698 250
0 -8 -6 2567.2 85.0774 257
0 8 6 2685.24 92.9221 255
0 8 6 2748.19 94.2747 249
0 8 -6 2597.11 89.5306 243
0 8 -6 2559.99 94.9735 229
0 8 -6 2467.63 84.2183 224
0 8 6 2695.13 93.9629 218
0 8 6 2693.13 86.2808 202
0 -8 -6 2547.48 93.3129 206
0 8 -6 2360.15 89.7106 209
0 8 -6 2635.34 88.6147 190
0 8 6 2684.55 151.441 84
0 -8 -6 2695.99 180.005 36
0 8 6 2626.2 147.391 32
0 -8 -6 2700.25 168.546 31
0 -8 -6 2647.54 176.004 30
0 -8 -6 2539.33 164.674 35
0 -8 6 2369.4 147.994 31
0 8 6 2713.83 92.0147 172
0 -8 -6 2556.94 88.7119 177
0 8 -6 2683.83 92.013 167
0 8 6 2722.08 94.0666 164
0 8 6 2731.05 94.7826 163
0 -8 -6 2574.32 87.3029 166
0 -8 6 2399.87 162.415 74
0 -8 6 2538.79 160.235 76
0 -8 -6 2460.73 163.476 62
0 -8 -6 2762.25 175.513 69
0 -8 6 2293.52 147.061 65
0 -8 -6 2784.19 92.7843 151
0 8 -6 2689.08 86.4664 156
0 8 6 2731.64 95.5151 138
0 8 6 2579.71 89.2989 135
0 -8 -6 2552.25 166.106 54
0 -8 6 2592.07 174.291 46
0 -8 6 2531.06 86.9645 108
0 8 6 2739.66 90.2754 114
0 8 6 2763.85 86.1069 126
0 8 -6 2409.49 82.7346 133
0 -8 -6 2733.09 86.9437 129
0 8 -6 2581.58 94.5759 127
0 -8 6 2577.24 145.242 40
0 -8 -6 2561.07 174.105 43
0 -8 -6 2447.69 171.71 38
0 8 6 2505.89 78.93 102
0 -8 6 2432.84 83.4581 106
0 -8 -6 2605.35 90.0779 96
0 -8 -6 2573.92 93.0287 103
0 -8 -6 2641.65 92.2526 105
0 -8 6 2678.98 152.92 94
0 -8 -7 144.316 54.2534 14
0 -8 7 138.115 65.9398 11
0 -8 7 186.041 64.4014 19
0 -8 7 102.034 59.9966 26
0 -8 -7 137.032 62.9469 29
0 8 -7 148.915 51.1049 2
0 8 -7 103.346 47.9277 1
0 8 7 128.986 50.4303 2
0 8 -7 134.172 26.6459 6
0 8 7 174.312 54.3062 1
0 8 7 129.786 27.6967 6
0 8 -7 147.55 29.0686 250
0 8 7 163.74 32.8188 249
0 8 7 144.693 32.5215 255
0 8 -7 110.371 28.6005 243
0 8 -7 208.834 36.6579 229
0 8 -7 161.526 29.3336 224
0 8 7 257.904 38.2152 218
0 8 7 159.138 28.3612 202
0 -8 -7 119.455 33.8207 206
0 8 -7 127.477 30.4848 209
0 8 -7 99.1573 30.4922 190
0 8 7 151.9 57.5358 84
0 -8 -7 98.8427 51.6354 31
0 -8 -7 167.391 64.696 30
0 -8 -7 147.991 63.507 36
0 8 7 186.302 56.4683 32
0 -8 -7 129.88 61.7948 35
0 8 7 124.628 31.0132 172
0 -8 -7 127.092 29.9209 177
0 8 7 132.95 32.6439 163
0 8 -7 135.408 31.9353 167
0 8 7 149.892 33.8989 164
0 -8 -7 120.831 29.1373 166
0 -8 -7 197.594 67.2473 69
0 -8 -7 88.8922 57.2286 62
0 -8 -7 157.095 32.0095 151
0 8 7 133.926 33.1771 138
0 8 7 228.744 33.344 135
0 -8 7 189.065 69.1489 46
0 -8 -7 43.495 51.7695 54
0 -8 7 192.986 68.2693 53
0 -8 7 146.152 28.6936 108
0 8 7 138.027 29.9984 114
0 8 7 167.74 29.2388 126
0 -8 -7 111.704 28.2765 129
0 8 -7 168.462 30.1711 133
0 -8 -7 139.598 67.8909 43
0 -8 7 174.024 54.1242 40
0 -8 -7 138.08 62.7407 38
0 -8 -7 159.021 32.7622 103
0 -8 -7 185.832 34.2621 96
0 -8 -7 113.203 30.76 105
0 -8 8 589.841 98.5408 26
0 -8 8 466.928 88.6673 18
0 -8 8 555.591 95.8347 19
0 -8 -8 553.204 93.0206 29
0 8 -8 598.277 42.8145 250
0 8 8 679.543 49.5108 249
0 8 8 687.607 52.6089 255
0 8 -8 662.217 45.204 243
0 8 -8 703.78 46.9737 224
0 8 -8 653.588 50.8491 229
0 8 8 640.306 51.7047 218
0 -8 -8 661.418 50.2818 206
0 8 -8 573.126 47.1606 209
0 8 8 630.674 48.3248 202
0 8 -8 633.978 48.4421 190
0 8 -8 665.846 53.1434 192
0 -8 -8 698.299 103.301 82
0 -8 -8 569.101 90.5046 37
0 8 8 668.713 90.3804 32
0 -8 -8 625.497 98.0432 30
0 -8 -8 624.186 88.5811 31
0 -8 -8 623.805 99.4929 36
0 -8 -8 719.854 51.2153 177
0 8 8 659.507 49.5839 172
0 8 -8 622.605 50.8237 167
0 8 8 663.072 51.1455 164
0 8 8 636.253 51.7497 163
0 -8 -8 694.932 48.7965 166
0 -8 8 514.76 84.6056 74
0 -8 -8 784.042 104.386 62
0 -8 -8 616.062 97.3902 69
0 -8 -8 708.778 50.6648 151
0 8 8 719.163 53.4919 157
0 8 8 654.741 46.6267 135
0 8 8 661.418 52.0435 138
0 -8 -8 578.772 93.4166 54
0 -8 8 700.636 105.693 49
0 -8 8 457.282 88.3903 46
0 -8 8 635.927 97.92 53
0 -8 8 616.335 46.0925 117
0 8 8 685.4 47.8897 114
0 8 -8 669.316 45.9934 133
0 8 8 629.137 42.8225 126
0 -8 8 620.371 47.3634 101
0 -8 -8 717.256 52.2683 103
0 -8 -8 652.508 51.4974 96
0 -8 -8 693.813 51.1234 105
0 -8 -8 675.183 105.311 43
0 -8 8 663.355 86.5873 40
0 -8 -8 562.67 97.4577 38
0 8 9 2602.7 99.0053 255
0 8 9 2530.28 93.8236 249
0 8 -9 2625.07 98.8595 247
0 8 -9 2540.51 86.4235 233
0 8 -9 2561.09 90.2138 224
0 8 -9 2670.74 99.1238 229
0 -8 9 2663.64 92.0719 101
0 8 -9 2518.65 96.6139 209
0 8 9 2567.78 93.1462 202
0 -8 -9 2588.04 97.8344 206
0 8 -9 2394.6 92.7488 190
0 8 -9 2515.89 96.877 192
0 -8 -9 2250.36 168.912 89
0 -8 -9 2344.41 175.455 82
0 8 9 2474.26 154.278 84
0 -8 -9 2519.07 182.96 30
0 -8 -9 2379.05 163.106 31
0 -8 -9 2568 191.684 36
0 8 9 2645.7 168.892 32
0 -8 -9 2556.85 96.3476 177
0 8 9 2453.77 92.6866 172
0 8 9 2563.41 96.8693 164
0 -8 -9 2462.83 94.7037 166
0 8 9 2589.25 99.245 163
0 8 -9 2727.36 99.6597 167
0 -8 9 2694.52 186.206 70
0 -8 -9 2590.45 181.812 69
0 -8 9 2554.89 165.503 74
0 -8 -9 2491.64 175.072 62
0 8 9 2438.46 97.7721 157
0 -8 -9 2694.37 99.2563 151
0 8 9 2669.83 92.0719 135
0 8 9 2607.19 97.9332 138
0 -8 9 2416.63 178.962 46
0 -8 9 2598.54 187.119 49
0 -8 -9 2736.32 176.118 54
0 -8 9 2855.05 192.597 53
0 8 9 2705.59 93.7236 114
0 -8 9 2455.72 91.6644 111
0 8 9 2505.87 85.8955 126
0 8 -9 2461.59 91.3807 133
0 -8 -9 2579.49 179.715 29
0 -8 9 2460.86 180.823 26
0 -8 9 2426.83 178.718 18
0 -8 9 2547.39 188.792 19
0 -8 9 2508.47 159.441 40
0 -8 -9 2447.28 173.858 37
0 -8 -9 2588.8 187.323 38
0 -8 -9 2590.69 188.955 43
0 8 10 642.541 54.8411 255
0 8 10 670.515 49.6128 249
0 8 -10 636.573 51.8786 247
0 8 -10 659.912 53.6482 229
0 8 -10 608.798 46.548 224
0 8 -10 660.694 45.8067 233
0 -8 -10 719.483 53.9924 105
0 -8 -10 619.77 53.3582 96
0 -8 -10 607.504 51.2251 103
0 -8 -10 683.2 52.9824 206
0 8 -10 714.451 54.6604 209
0 8 10 630.374 50.3569 202
0 8 -10 643.613 54.9355 192
0 8 -10 656.676 51.5809 190
0 -8 -10 584.204 101.723 82
0 -8 -10 576.557 92.4913 89
0 8 10 539.778 79.8244 84
0 -8 10 652.457 105.384 80
0 -8 -10 546.618 96.836 30
0 -8 -10 474.896 87.5081 37
0 8 10 633.938 99.0852 32
0 -8 -10 732.543 115.12 36
0 -8 -10 641.561 51.8302 177
0 8 10 657.861 49.7998 172
0 -8 -10 695.481 52.3961 166
0 8 -10 733.174 57.2263 167
0 8 10 595.127 53.2499 163
0 8 10 696.783 54.6205 164
0 -8 -10 551.638 95.4898 69
0 -8 -10 802.502 108.225 62
0 -8 10 714.921 107.826 70
0 -8 -10 681.536 53.8298 151
0 8 10 641.752 55.5679 157
0 8 10 645.49 52.9489 138
0 8 10 585.195 46.9359 135
0 -8 10 659.331 107.539 49
0 -8 10 591.156 101.297 53
0 -8 -10 610.024 91.0478 54
0 8 10 693.582 50.5735 114
0 8 -10 663.362 49.2604 133
0 -8 -10 654.57 99.9096 29
0 -8 10 588.351 100.911 26
0 -8 -10 787.885 112.324 38
0 -8 10 517.817 85.8475 40
0 -8 -10 702.393 117.611 43
0 8 11 286.733 39.8346 255
0 -8 -11 197.48 41.869 253
0 8 -11 276.052 39.7363 247
0 8 -11 261.755 39.7665 229
0 8 -11 245.57 33.9151 233
0 8 -11 234.16 34.9828 224
0 8 11 171.825 37.6873 217
0 -8 -11 178.087 40.1761 213
0 8 11 169.503 38.2761 202
0 -8 -11 172.491 37.3879 208
0 -8 -11 169.885 37.1991 206
0 8 -11 182.442 37.9659 209
0 8 -11 211.055 38.4191 192
0 8 -11 218.129 38.1943 190
0 -8 11 329.91 83.2776 80
0 -8 -11 227.507 78.0562 82
0 -8 -11 185.399 63.3379 89
0 -8 -11 182.648 63.6761 85
0 -8 11 250.498 81.0474 79
0 -8 -11 229.117 80.3731 36
0 -8 -11 179.047 63.2337 37
0 -8 -11 239.457 72.6903 30
0 8 11 190.813 66.375 32
0 8 11 240.063 38.6233 172
0 -8 -11 188.712 37.6344 177
0 -8 -11 193.09 37.0229 174
0 -8 -11 207.633 37.95 166
0 8 11 209.867 40.0943 163
0 8 11 260.39 39.6944 164
0 -8 -11 227.331 75.2157 69
0 -8 11 196.958 72.1119 70
0 -8 -11 62.5269 62.2808 62
0 8 11 213.159 39.5328 157
0 -8 -11 209.976 38.6187 150
0 -8 -11 219.126 39.9649 151
0 8 11 242.454 40.0701 138
0 8 11 156.531 32.8154 135
0 -8 -11 209.432 82.2255 43
0 -8 11 148.863 63.7889 40
0 -8 -11 194.415 79.9681 38
0 -8 11 220.425 34.8742 112
0 -8 -11 223.062 38.3184 103
0 -8 -11 174.729 37.3816 99
0 -8 -11 257.428 40.2594 105
0 -8 -11 216.691 35.3051 95
0 -8 -11 179.988 38.8185 96
0 -8 -11 169.824 70.2428 29
0 -8 11 197.679 77.8531 44
0 -8 11 141.106 70.2523 53
0 -8 11 83.3554 70.0686 49
0 -8 -11 228.243 65.6188 54
0 8 -12 15596.6 322.652 247
0 8 -12 14794.5 308.203 224
0 8 -12 14923.7 315.666 232
0 8 -12 14747.2 308.272 233
0 8 -12 14720.2 316.548 229
0 -8 -12 14922.7 331.741 213
0 8 12 15424.8 326.582 217
0 8 12 15062 320.762 202
0 -8 -12 15130.1 329.152 208
0 8 -12 14710.5 321.683 209
0 8 -12 14729.5 323.353 192
0 8 -12 15014 321.336 190
0 8 12 14927 323.107 193
0 -8 -12 14710.6 494.146 36
0 8 12 15239.7 471.327 32
0 -8 12 15191.3 490.937 87
0 -8 -12 15564.1 478.648 82
0 -8 -12 14989.4 451.355 89
0 -8 12 14900.3 484.804 79
0 -8 12 14986.9 476.396 80
0 -8 12 15131.2 473.444 70
0 -8 -12 15202.3 458.346 62
0 -8 -12 15141.4 463.263 69
0 -8 12 15634.1 499.084 49
0 -8 12 14639 495.887 44
0 -8 12 15339.7 500.657 47
0 -8 12 14696.7 315.191 124
0 -8 -12 14832.7 308.117 123
0 -8 -12 15143.7 496.189 38
0 -8 -12 14944.7 498.912 43
0 -8 12 15145.1 458.377 40
0 8 12 15126.5 312.748 114
0 -8 -12 14955.4 330.689 253
0 -8 -12 14910.8 312.241 95
0 -8 -12 15102.7 322.752 105
0 -8 -12 15404.1 326.362 99
0 -8 -12 15786.1 322.215 103
0 -8 13 1041.62 116.938 80
0 -8 13 1146.53 128.275 87
0 -8 -13 1283.06 125.59 82
0 -8 13 1100.81 126.412 79
0 -8 -13 1163.05 109.813 89
0 8 13 1224.71 124.686 32
0 -8 -13 1202.73 61.6333 174
0 -8 -13 1317.24 70.4442 177
0 8 13 1211.09 62.1917 172
0 8 13 1328.09 67.9306 163
0 8 13 1218.37 63.9202 164
0 -8 -13 1144.74 58.0507 159
0 8 -13 1207.58 66.8366 146
0 -8 -13 1279.25 67.7719 151
0 -8 -13 1396.73 69.9004 150
0 -8 13 1196.32 60.9692 155
0 8 13 1394.49 72.6105 157
0 -8 13 1202.3 133.526 66
0 -8 -13 1132.56 115.583 69
0 -8 -13 1138.37 59.2807 142
0 8 13 1222.65 59.3908 135
0 8 13 1181.27 65.2203 138
0 -8 13 1302.63 137.956 44
0 -8 13 1114.86 130.978 47
0 -8 13 1145.37 59.9346 124
0 -8 -13 1146.93 57.8767 131
0 -8 -13 1123.51 131.583 43
0 -8 13 1157.31 116.973 40
0 -8 -13 1153.87 134.316 38
0 -8 -13 1135.01 57.2353 95
0 -8 13 1298.85 133.789 92
0 -8 -13 1210.45 64.4635 103
0 -8 -13 1158.21 66.808 99
0 8 13 1252.13 60.628 114
0 -8 -14 3496.28 112.015 205
0 8 -14 3342.94 110.148 209
0 8 14 3598.29 112.368 202
0 -8 -14 3614.28 116.627 208
0 8 14 3495.47 111.353 193
0 8 -14 3495.81 111.149 190
0 -8 14 3552.03 200.59 79
0 -8 -14 3474.96 188.322 82
0 -8 14 3443.18 199.596 87
0 -8 14 3479.82 200.295 92
0 8 -14 3284.59 98.8569 232
0 8 -14 3464.9 103.26 229
0 8 -14 3329.68 100.93 233
0 -8 14 3424.33 107.415 178
0 -8 -14 3355.69 101.97 174
0 8 14 3265.69 102.317 172
0 8 14 3454.78 107.228 164
0 8 14 3448.72 110.407 163
0 -8 -14 3509.53 109.987 150
0 8 -14 3532.67 111.121 146
0 -8 -14 3482.65 111.115 151
0 -8 14 3441.17 206.51 66
0 8 14 3406.41 99.2201 135
0 8 14 3636.2 112.177 138
0 -8 14 3737.02 216.171 56
0 -8 -14 3404.94 105.967 103
0 -8 14 3576.51 114.458 104
0 -8 -14 3483.12 113.435 99
0 -8 -14 3502.97 118.167 253
0 8 -14 3495.23 107.526 247
0 8 14 3640.23 112.85 217
0 -8 -14 3371.96 116.154 213
0 8 14 3581.02 114.826 216
0 8 14 3283.94 99.9557 114
0 -8 -15 3751.31 115.792 208
0 -8 -15 3656.28 110.135 205
0 8 15 3827.78 113.086 202
0 8 -15 3722.85 111.718 209
0 8 15 3849.52 110.089 193
0 8 -15 3700.81 111.394 190
0 -8 15 3600.26 190.152 87
0 -8 15 3604.06 188.708 92
0 8 15 3888.85 115.277 216
0 -8 -15 3862.6 119.192 213
0 8 15 3743.38 109.777 217
0 8 -15 3841.69 109.153 214
0 8 15 3410.27 100.304 172
0 -8 15 3689.51 104.223 178
0 8 15 3912.39 113.041 163
0 8 15 3898.71 108.613 164
0 -8 15 3784.26 205.592 67
0 -8 15 3757.85 201.214 66
0 8 15 3969.07 112.902 138
0 8 -15 3904.43 104.014 233
0 8 15 3879.28 109.044 238
0 -8 -15 3712.71 108.936 150
0 8 -15 3778.98 109.39 146
0 -8 15 3829.35 113.932 104
0 -8 -15 3737.88 113.935 99
0 8 -15 3899.12 114.457 254
0 8 -15 3783.32 106.286 247
0 -8 -15 3759.84 111.803 251
0 -8 -15 3746.7 116.772 253
0 -8 15 4002.77 117.263 110
0 -8 16 17040.4 460.064 91
0 8 16 16753.3 322.897 164
0 -8 16 17077.9 331.077 170
0 8 -16 17351.3 331.229 209
0 -8 -16 17254.9 328.806 205
0 -8 -16 16013.3 321.14 150
0 8 -16 16973.7 323.935 146
0 8 16 16905.7 325.591 238
0 8 -16 16845.9 318.293 233
0 8 16 16934.4 323.842 217
0 8 16 17539.4 335.437 216
0 -8 -16 17317.5 338.78 213
0 8 -16 16672.5 321.88 214
0 8 -16 17257.5 331.604 254
0 -8 -16 16944.5 327.361 251
0 8 -16 17412.7 331.557 190
0 8 16 16675.8 324.215 193
0 -8 -16 16991.2 333.663 99
0 -8 16 17186.2 330.417 104
0 -8 16 17255.4 333.807 110
0 -8 17 48.2046 20.5773 180
0 -8 17 52.5789 18.9238 170
0 8 -17 29.5142 15.9585 233
0 8 -17 23.342 19.0959 223
0 8 17 18.1342 17.4762 238
0 -8 17 33.0124 20.7405 132
0 8 17 25.2949 20.7285 216
0 8 -17 51.2997 21.6719 190
0 8 -17 41.1455 20.0873 254
0 8 -17 34.3816 20.2552 209
0 -8 -17 12.4165 20.8996 204
0 8 -18 748.424 30.3528 254
0 -8 -18 752.593 29.9334 244
0 -8 -18 853.689 34.4147 204
0 8 18 851.31 34.6619 200
0 8 -18 846.885 33.4258 190
0 8 18 814.104 35.0427 211
0 8 -18 771.398 30.3822 223
0 -9 0 10.5931 22.6202 220
0 9 0 4.27135 21.692 214
0 9 0 -6.9832 20.5256 218
0 -9 0 7.39671 22.357 215
0 -9 0 11.3434 24.3564 95
0 -9 0 14.385 21.9163 103
0 9 0 1.70295 25.3132 246
0 -9 0 -6.28419 46.4415 82
0 -9 0 45.8771 52.6539 89
0 -9 0 68.7545 58.3372 85
0 9 0 5.28889 20.3591 165
0 9 0 5.52018 25.8503 152
0 -9 0 -5.45101 21.7385 150
0 -9 0 48.59 53.5797 35
0 -9 0 7.5521 56.4423 36
0 -9 0 36.1062 56.8889 31
0 -9 0 7.33155 51.0104 55
0 -9 0 28.0387 51.8031 54
0 9 0 15.4215 25.966 249
0 9 0 15.9257 25.6291 250
0 9 0 26.7722 51.6625 2
0 9 0 -1.74867 26.7839 6
0 9 0 13.4468 52.4347 1
0 9 0 6.27059 23.4976 223
0 -9 0 6.20287 44.7866 29
0 -9 0 7.57619 58.4793 28
0 -9 0 -22.745 53.4227 21
0 -9 0 7.53598 58.1689 43
0 9 -1 4154.97 120.831 223
0 9 -1 4481.53 120.699 214
0 -9 1 4588.61 120.596 215
0 9 1 4382.53 119.687 218
0 -9 -1 4290.78 118.453 215
0 -9 -1 4456.45 120.669 220
0 -9 1 4436.51 115.446 103
0 -9 -1 4628.34 121.964 103
0 -9 -1 4428.16 125.104 95
0 -9 -1 4428.25 116.861 105
0 -9 1 4364.88 120.976 95
0 9 1 4433.99 116.128 193
0 -9 1 4519.57 117.665 174
0 -9 -1 4619.3 227.314 31
0 -9 1 4173.97 214.067 35
0 -9 -1 4586.11 230.94 36
0 -9 -1 4580.35 220.638 35
0 -9 1 4235.07 218.972 31
0 -9 1 4080.08 221.298 21
0 -9 -1 4528.88 213.821 29
0 -9 1 4558.01 229.422 28
0 -9 -1 4284.98 226.493 21
0 -9 1 4368.27 201.333 29
0 -9 -1 4493.68 230.764 28
0 9 -1 4609.17 118.323 165
0 9 1 4457.29 113.753 165
0 9 1 4539.53 127.393 246
0 9 -1 4469.86 117.506 247
0 9 -1 4271.55 123.16 241
0 9 -1 4572.52 125.099 246
0 9 1 4224.82 127.053 152
0 9 1 4373.37 118.307 153
0 9 1 4348.74 117.817 147
0 -9 -1 4368.37 118.581 150
0 9 -1 4314.27 128.263 152
0 -9 1 4653.39 221.029 54
0 -9 1 4425.78 225.506 55
0 -9 -1 4604.66 223.602 54
0 9 -1 4541.99 126.293 127
0 9 1 4438.87 214.303 2
0 9 -1 4254.19 210.999 2
0 9 -1 4470.69 126.742 6
0 9 -1 4665.04 218.802 1
0 9 1 4546.2 216.198 1
0 9 1 4444.51 126.213 6
0 9 -1 4466.29 127.514 250
0 9 1 4406.79 116.911 255
0 9 1 4468.91 128.039 250
0 9 -1 4569.15 125.099 249
0 9 1 4274.85 125.657 249
0 -9 -1 4540.25 229.028 43
0 -9 1 4335.56 212.644 85
0 -9 -1 4380.98 212.979 82
0 -9 -1 4485.81 217.988 89
0 -9 1 4669.75 212.358 89
0 9 2 643.742 43.7861 255
0 9 2 663.399 47.7928 249
0 9 2 575.349 46.2379 250
0 9 -2 625.551 47.1206 250
0 9 -2 731.406 46.9621 249
0 9 -2 701.473 50.3807 229
0 9 -2 669.728 46.5581 223
0 9 2 610.165 43.887 218
0 -9 -2 613.95 42.7036 220
0 -9 -2 668.218 43.5604 215
0 -9 -2 682.838 43.434 105
0 -9 2 658.075 43.0761 95
0 -9 -2 483.111 40.9631 103
0 -9 2 658.989 87.7135 89
0 -9 -2 614.116 90.9414 82
0 -9 -2 596.961 90.8697 89
0 -9 2 692.768 92.1397 85
0 -9 -2 548.038 94.8113 36
0 -9 2 664.357 93.091 35
0 -9 -2 582.061 94.9161 31
0 -9 2 572.012 91.1087 31
0 -9 -2 729.482 95.0302 35
0 9 2 618.61 39.5063 185
0 9 -2 676.175 41.9248 165
0 9 2 664.904 49.4841 246
0 9 -2 732.604 44.9657 247
0 9 -2 706.202 46.6791 241
0 9 -2 718.885 51.3833 243
0 9 -2 653.074 44.2211 246
0 -9 -2 608.924 39.0566 151
0 -9 -2 669.308 44.2786 150
0 9 2 649.96 41.5526 147
0 9 2 635.117 41.4188 153
0 9 2 655.429 48.1373 152
0 9 2 575.038 43.5983 135
0 -9 2 689.792 42.4021 142
0 -9 2 817.442 102.125 55
0 -9 -2 555.325 91.2816 54
0 -9 2 657.009 93.6502 54
0 -9 -2 559.565 84.6543 29
0 -9 -2 516.668 88.685 28
0 -9 2 757.153 100.737 19
0 -9 2 579.229 96.4107 21
0 -9 2 613.933 76.2257 29
0 9 -2 722.878 48.2936 127
0 -9 2 693.996 42.9403 131
0 9 2 542.358 85.0752 1
0 9 -2 884.611 101.503 2
0 9 2 560.04 45.3505 6
0 9 -2 719.031 92.252 1
0 9 2 579.895 86.6274 2
0 9 -2 674.062 48.4606 6
0 -9 -2 578.085 93.8952 43
0 9 3 14613.7 298.16 255
0 9 3 14332.6 306.335 249
0 -9 -3 14429.1 296.844 257
0 9 3 14466.1 301.388 250
0 9 -3 14640.9 295.941 249
0 9 -3 14569.3 305.059 250
0 9 -3 14811.1 306.261 243
0 9 -3 14373.9 295.506 241
0 9 3 14576.6 306.121 246
0 9 -3 14801 296.237 246
0 9 -3 14236.3 297.122 247
0 9 -3 14298.2 301.71 223
0 9 -3 14288.8 307.77 229
0 -9 -3 14572.6 295.868 215
0 9 3 14717.8 301.204 218
0 -9 -3 14320.9 294.346 220
0 -9 -3 14870.2 297.933 105
0 -9 3 14334.2 290.819 95
0 -9 3 14494.2 436.425 94
0 -9 -3 14749.5 301.62 103
0 -9 -3 14780.8 446.009 89
0 -9 3 14661.1 424.54 85
0 -9 -3 15190.7 456.667 31
0 -9 3 14426.8 444.629 35
0 -9 -3 14580 461.692 36
0 -9 -3 15375 447.301 35
0 -9 -3 14894.6 465.782 30
0 -9 3 14994.8 446.286 31
0 9 3 14422 287.688 185
0 9 3 14252.8 303.464 164
0 -9 -3 14581.3 447.797 69
0 -9 -3 14408 441.224 62
0 9 3 14167.5 291.129 153
0 9 3 14490.5 307.644 152
0 -9 -3 14751.6 294.064 151
0 9 3 14776.9 290.964 147
0 9 -3 14730.3 302.068 156
0 -9 -3 14528.5 300.486 150
0 9 3 14967.9 301.819 135
0 -9 3 14214.7 441.677 55
0 -9 -3 15099 454.308 54
0 -9 -3 14251.3 438.872 29
0 -9 3 13604.3 449.394 21
0 -9 3 14312.1 453.898 19
0 -9 3 14760.4 455.094 11
0 -9 -3 13988.3 453.572 28
0 -9 3 14161.6 291.888 123
0 9 -3 14556.3 304.268 127
0 9 -3 15082.3 304.877 6
0 9 3 14209.1 428.441 1
0 9 3 14881.9 303.546 6
0 9 3 14308.1 429.77 2
0 9 -3 14342.8 431.413 2
0 9 -3 14800.6 437.541 1
0 -9 -3 14344.7 456.729 43
0 -9 -3 14424.2 454.875 38
0 9 4 4992.96 135.698 255
0 -9 -4 5086.25 131.841 257
0 9 4 4842.8 133.357 250
0 9 -4 4856.82 137.501 250
0 9 4 5192.06 141.273 249
0 9 -4 4632.91 124.742 249
0 9 -4 4748.29 133.022 247
0 9 -4 4812.61 126.546 246
0 9 -4 4880.31 128.242 241
0 9 -4 4994.89 138.26 243
0 9 -4 4893.76 140.306 229
0 9 -4 4830.69 136.109 223
0 9 4 4934.84 137.15 218
0 -9 4 4743.91 134.806 106
0 -9 -4 4933.01 132.95 96
0 -9 4 4586.44 221.775 94
0 -9 -4 4930.41 136.701 103
0 -9 -4 4664.1 131.861 105
0 9 -4 4887.09 129.39 190
0 -9 4 4754.9 219.323 85
0 -9 -4 4823.23 246.473 30
0 -9 -4 5040.2 249.812 36
0 -9 4 5374.15 247.946 35
0 -9 -4 4794.06 233.755 35
0 -9 -4 4856.32 238.352 31
0 -9 4 4333.84 221.265 31
0 -9 -4 4929.36 127.964 177
0 9 -4 5264.84 137.019 167
0 9 4 4783.78 136.86 164
0 -9 4 4501.17 223.132 65
0 -9 -4 5010.76 237.973 62
0 -9 -4 5224.99 245.254 69
0 9 4 4922.85 140.166 152
0 -9 -4 5031.19 132.144 151
0 9 4 4743.03 123.504 147
0 9 4 4938.48 127.184 153
0 -9 -4 4804.82 135.735 150
0 9 -4 4789.43 133.206 156
0 9 4 5053.17 135.327 135
0 -9 -4 4764.67 239.21 54
0 -9 4 4728.01 232.009 55
0 -9 4 5028.54 248 11
0 -9 -4 4981.35 239.259 29
0 -9 4 4506.99 242.072 21
0 -9 4 5081.1 247.635 19
0 9 4 4894.95 130.406 126
0 9 -4 4890.24 138.033 127
0 9 4 4894.27 134.581 6
0 9 -4 4871.15 227.16 1
0 9 -4 4772.19 133.855 6
0 9 4 5164.3 229.413 1
0 9 -4 5118.1 231.555 2
0 9 4 4804.5 223.394 2
0 -9 -4 4647.27 241.101 38
0 -9 -4 4910.15 245.838 43
0 9 -5 186.073 35.7228 250
0 -9 -5 153.381 28.9566 257
0 9 5 167.146 31.643 250
0 9 5 202.894 35.3008 249
0 9 5 149.158 32.4371 255
0 9 -5 132.664 32.6454 243
0 9 -5 203.266 34.2607 247
0 9 -5 159.382 27.8402 224
0 9 -5 168.91 38.2508 229
0 9 5 182.447 33.7509 218
0 -9 -5 186.577 29.3567 99
0 -9 5 170.558 31.6367 106
0 -9 -5 213.878 34.1742 96
0 -9 5 183.258 63.7825 94
0 -9 -5 180.27 32.2699 105
0 -9 -5 129.871 33.0215 103
0 9 -5 193.927 30.113 190
0 -9 -5 134.026 61.5525 82
0 -9 -5 240.464 75.8888 31
0 -9 -5 109.708 69.7872 36
0 -9 -5 187.519 65.3315 35
0 -9 5 197.831 62.0486 31
0 -9 -5 149.697 67.5158 30
0 -9 5 190.403 70.7689 35
0 -9 -5 163.665 30.2932 177
0 9 -5 151.228 29.9731 167
0 9 5 207.64 35.7663 164
0 -9 5 216.759 64.7739 65
0 -9 5 147.277 65.8329 74
0 -9 -5 208.903 71.1414 62
0 -9 -5 150.997 70.3364 69
0 9 5 177.784 27.6554 153
0 9 -5 217.889 31.8655 156
0 -9 -5 139.492 30.2331 151
0 9 5 232.932 36.0803 152
0 -9 -5 174.907 33.0082 150
0 9 5 186.081 27.8258 147
0 9 5 169.279 34.3181 135
0 -9 5 133.303 63.7008 46
0 -9 -5 149.012 66.0315 54
0 -9 5 117.553 56.1911 55
0 9 -5 192.327 26.0471 133
0 9 -5 206.128 34.3556 127
0 9 5 166.147 29.063 126
0 9 -5 169.098 61.2889 2
0 9 5 185.199 59.4811 2
0 9 5 165.873 32.6259 6
0 9 -5 183.316 61.5201 1
0 9 5 159.361 59.2523 1
0 9 -5 155.372 30.456 6
0 -9 5 140.902 62.6955 11
0 -9 -5 102.083 62.5441 29
0 -9 5 181.53 67.6157 19
0 -9 -5 160.153 68.4284 43
0 -9 -5 217.82 72.9557 38
0 -9 -6 2327.98 169.676 29
0 -9 -6 1819.76 142.81 14
0 -9 6 2401.12 177.64 19
0 9 6 2479.26 154.182 2
0 9 6 2220.77 83.4347 6
0 9 -6 2156.97 148.782 1
0 9 -6 2428.36 157.778 2
0 9 -6 2408.16 86.2191 6
0 9 6 2266.87 151.288 1
0 9 -6 2464.77 88.6728 250
0 9 6 2420.84 90.4915 255
0 9 6 2176.51 89.6146 249
0 9 -6 2327.98 87.9516 243
0 9 -6 2452.17 90.4531 247
0 9 -6 2483.91 94.4375 229
0 9 -6 2372.42 82.6606 224
0 9 6 2221.86 90.391 218
0 9 6 2274.68 80.529 202
0 9 -6 2276.56 87.5281 209
0 -9 -6 2246.96 90.2905 206
0 9 -6 2395.29 85.9323 190
0 -9 -6 2658.18 180.316 82
0 -9 -6 2119.39 165.984 89
0 -9 6 2082.04 148.848 31
0 -9 -6 2310.62 172.089 30
0 -9 -6 2095.66 157.452 35
0 -9 6 2450.29 174.467 35
0 -9 -6 1967.82 156.542 31
0 -9 -6 2284.32 174.724 36
0 9 6 2332.26 88.8793 172
0 -9 -6 2145.15 83.2038 177
0 9 -6 2366.61 89.4023 167
0 9 6 2253.28 88.5706 164
0 -9 6 2015.84 146.257 65
0 -9 6 2316.05 163.548 76
0 -9 6 2280.16 164.207 74
0 -9 -6 2335.29 172.388 69
0 -9 -6 2137.57 163.503 62
0 -9 -6 2243.88 89.7895 150
0 9 6 2231.3 78.2626 153
0 -9 -6 2240.19 86.354 151
0 9 6 2428.41 87.1161 135
0 -9 6 2334.07 174.811 46
0 -9 -6 2226.38 166.688 54
0 -9 6 2369.67 86.3861 108
0 9 6 2309.23 82.7076 126
0 9 -6 2278.61 79.3054 133
0 9 -6 2177.73 88.9051 127
0 -9 -6 2097.09 169.817 38
0 -9 -6 2229.94 174.313 43
0 -9 -6 2308.76 88.231 105
0 -9 6 2331.55 152.061 94
0 -9 -6 2290.3 88.4428 96
0 -9 6 2199.38 82.1654 106
0 -9 -6 2255.52 82.399 99
0 -9 -6 2202.28 89.6284 103
0 -9 7 198.593 75.7688 26
0 -9 -7 68.0998 60.0095 29
0 -9 7 53.4231 60.3685 19
0 9 7 127.15 56.2496 1
0 9 -7 142.596 55.0264 2
0 9 7 146.932 29.4291 6
0 9 7 202.898 55.2031 2
0 9 -7 143.797 29.5781 6
0 9 -7 123.445 53.714 1
0 9 -7 177.118 34.3217 250
0 9 7 112.288 33.48 255
0 9 7 93.9371 33.7961 249
0 9 -7 107.445 32.6197 243
0 9 -7 130.12 34.7727 247
0 9 -7 135.604 28.0024 224
0 9 -7 109.236 34.5474 229
0 9 7 74.2761 32.3844 218
0 9 7 92.1132 28.2962 202
0 -9 -7 92.1154 33.1192 206
0 9 -7 147.436 35.0753 209
0 9 -7 102.822 31.2796 190
0 -9 -7 8.49299 56.8029 82
0 -9 -7 140.507 70.1523 89
0 -9 -7 102.565 64.0183 35
0 -9 7 146.597 70.6238 35
0 -9 -7 108.704 69.9465 36
0 -9 -7 79.0698 58.7574 30
0 -9 -7 158.752 61.2965 31
0 -9 -7 40.9134 53.965 37
0 9 7 132.765 33.3964 172
0 -9 -7 105.444 32.4157 177
0 -9 -7 65.1813 27.7931 166
0 9 -7 95.054 32.3136 167
0 9 7 85.2841 32.7574 164
0 -9 -7 49.4217 64.2647 62
0 -9 7 118.08 67.3912 74
0 -9 -7 110.027 64.6713 69
0 -9 7 142.984 62.769 76
0 -9 -7 124.016 33.5804 150
0 -9 -7 100.816 32.7183 151
0 9 7 132.215 31.8796 135
0 -9 7 98.1214 62.0904 53
0 -9 -7 105.685 60.1078 54
0 -9 7 131.479 64.8032 46
0 -9 7 121.116 29.6902 108
0 9 -7 86.9664 25.7249 133
0 9 7 105.482 27.8944 126
0 -9 7 133.761 32.2084 101
0 -9 -7 101.745 30.4189 99
0 -9 -7 81.4265 66.1235 43
0 -9 -7 53.6164 66.811 38
0 9 -8 6049.88 161.729 247
0 9 -8 5609.11 150.469 243
0 9 -8 5686.01 147.499 224
0 9 -8 5611.21 159.565 229
0 -9 -8 5742.8 287.224 43
0 -9 -8 5369.34 277.625 38
0 -9 -8 5783.16 270.265 37
0 -9 -8 5681.09 159.814 206
0 9 8 5610.76 150.041 202
0 9 -8 6019.29 159.609 209
0 9 -8 5698.9 153.875 190
0 -9 -8 5864.83 281.166 82
0 -9 -8 5581.84 268.772 89
0 9 8 5676.06 239.837 84
0 -9 -8 6020.91 285.795 30
0 -9 -8 5636.8 284.277 36
0 9 8 5597.87 239.782 32
0 -9 8 5920.34 284.564 35
0 -9 -8 5603.39 261.386 31
0 -9 -8 5743.94 155.453 177
0 9 8 5795.58 156.888 172
0 9 -8 5637.23 158.477 167
0 9 8 5725.65 158.991 164
0 -9 -8 5399.86 152.099 166
0 -9 8 5769.16 285.112 70
0 -9 8 5603.07 259.548 74
0 -9 8 5721.27 256.363 76
0 -9 -8 5883.21 276.595 62
0 -9 -8 6172.1 284.562 69
0 -9 -8 5801.89 158.568 151
0 -9 -8 5579.12 159.851 150
0 9 8 5842.84 153.239 135
0 9 -8 5670.41 149.103 133
0 9 8 5742.96 146.062 126
0 9 8 5842.62 158.525 249
0 9 8 5780.36 160.202 255
0 9 -8 5523.55 149.379 250
0 -9 8 5518.08 151.176 117
0 9 8 5757.34 154.597 114
0 -9 -8 5797.6 271.221 54
0 -9 8 6066.98 288.929 53
0 -9 8 5253.01 272.862 46
0 -9 8 5824.38 288.461 49
0 -9 -8 5590.48 273.457 29
0 -9 8 5775.51 281.718 26
0 9 -9 13560.7 294.627 229
0 -9 -9 13172.7 290.808 95
0 -9 -9 13065.2 292.84 103
0 -9 9 13241.5 284.614 101
0 -9 -9 13163.7 292.908 105
0 -9 -9 13317.4 288.682 99
0 -9 -9 13353.8 293.991 206
0 9 9 13249.1 283.75 202
0 9 -9 13330.1 291.511 209
0 9 -9 13221.5 286.984 190
0 -9 9 13629.2 459.595 80
0 -9 -9 13037 439.238 89
0 -9 -9 13416.3 453.644 82
0 -9 -9 11940.2 436.745 30
0 -9 -9 12512.3 456.847 36
0 9 9 12999.2 407.684 32
0 -9 9 13181 455.191 35
0 -9 -9 13001.1 425.11 31
0 -9 -9 13169.7 291.075 177
0 9 9 13096.7 286.958 172
0 9 9 13463.5 292.23 164
0 9 -9 13562.9 294.731 167
0 -9 -9 12934.5 437.194 62
0 -9 -9 13383.9 448.922 69
0 -9 9 14027.7 461.459 70
0 -9 9 13358.9 425.365 74
0 -9 -9 13328.8 294.347 151
0 -9 -9 13700.9 297.143 150
0 9 9 12870.7 282.191 135
0 -9 9 13383.2 459.726 53
0 -9 -9 13177.7 434.49 54
0 -9 9 13034.1 461.277 49
0 -9 9 13159.2 449.578 46
0 -9 -9 13085 457.202 38
0 -9 -9 12328.6 425.158 37
0 -9 -9 13095.5 464.423 43
0 9 -9 13509.4 295.332 247
0 -9 -9 13641.8 455.972 29
0 9 9 13376 289.061 249
0 9 9 13326.6 293.501 255
0 9 -9 12870.9 276.352 250
0 9 -10 13626.8 296.81 229
0 9 10 13408.2 299.588 217
0 9 10 13140.7 288.675 202
0 9 -10 13802.5 296.383 209
0 -9 -10 13382.1 296.337 206
0 9 10 13522.5 299.329 193
0 9 -10 13680.3 292.859 190
0 -9 -10 13604.8 453.672 82
0 -9 10 13929.9 468.128 79
0 -9 -10 13089.4 426.081 85
0 -9 10 13508.6 459.477 80
0 -9 -10 13889.1 447.973 89
0 -9 10 14124.5 471.177 35
0 -9 -10 13595.5 471.136 36
0 9 10 12922 415.195 32
0 9 10 13133.2 289.383 172
0 -9 -10 13285.7 294.891 177
0 -9 -10 13727.4 296.616 174
0 9 -10 13242.5 297.215 167
0 9 10 13922.2 295.866 164
0 -9 -10 13239.7 296.299 151
0 -9 -10 13767.1 300.598 150
0 9 -10 13682 298.273 247
0 -9 10 13232.9 292.427 112
0 -9 10 13935.9 291.35 111
0 9 10 12929.9 286.081 114
0 -9 10 14145.5 465.427 53
0 -9 10 14157 475.175 49
0 -9 -10 12396.3 422.377 54
0 -9 -10 13104.6 458.614 38
0 -9 -10 13047 461.495 43
0 -9 -10 12159.4 420.54 37
0 9 10 13257.7 297.031 255
0 9 10 13702.4 290.32 249
0 -9 -10 13050.3 295.522 103
0 -9 -10 13659.6 294.189 95
0 -9 -10 13299.9 296.596 105
0 -9 -10 13870.1 295.597 99
0 -9 -10 13454.6 449.52 69
0 -9 10 13617.7 455.233 70
0 -9 -10 13277.2 443.006 62
0 9 11 20610.1 401.822 249
0 -9 -11 20621.9 423.188 253
0 9 -11 20939.6 414.661 247
0 9 -11 20438.4 410.738 229
0 9 -11 21069.4 413.101 232
0 -9 -11 20470.4 423.202 213
0 9 11 20214 416.835 217
0 9 11 20791.8 408.825 202
0 9 -11 20551.7 411.455 209
0 -9 -11 20501.7 420.155 208
0 -9 -11 20389.3 412.942 206
0 9 -11 20729.9 410.233 190
0 9 11 20815.3 416.709 193
0 -9 11 20390.4 591.877 79
0 -9 -11 20263.8 547.906 85
0 -9 -11 20659.5 582.893 82
0 -9 11 20453.8 589.913 80
0 -9 -11 20560.9 568.459 89
0 9 11 20353.7 555.656 32
0 -9 -11 19856.6 599.724 36
0 -9 11 21456.9 608.105 35
0 9 11 19529.1 403.046 172
0 -9 11 19540.2 576.501 70
0 -9 -11 21016.5 579.872 69
0 -9 -11 21225.9 576.678 62
0 9 11 19560 398.135 135
0 -9 11 20787.8 604.535 49
0 -9 -11 19262.3 542.616 54
0 -9 11 20820.5 593.209 53
0 -9 11 20803.2 606.228 44
0 9 11 19507 400.478 114
0 -9 11 20537.3 407.11 112
0 -9 -11 20400.6 405.108 123
0 -9 -11 20436.1 408.101 131
0 -9 -11 19210.1 593.254 43
0 -9 -11 20446.2 595.086 38
0 -9 -11 20392.9 408.23 95
0 -9 -11 20637.1 412.53 99
0 -9 -11 20828.4 415.308 103
0 -9 -11 20399.1 414.18 105
0 -9 12 8625.46 335.189 80
0 -9 12 9069.16 350.57 87
0 -9 -12 8278.13 324.803 82
0 -9 -12 8178.91 309.099 89
0 -9 12 8442.72 337.203 79
0 -9 -12 8647.27 349.519 36
0 -9 12 8433.43 344.136 35
0 -9 -12 8350.29 200.09 174
0 9 12 8264.81 195.799 172
0 -9 -12 8170.54 203.596 177
0 -9 -12 8338.83 197.078 159
0 9 12 8559.94 201.362 164
0 -9 -12 8155.79 317.188 69
0 -9 12 8415.05 326.357 70
0 -9 -12 8072.92 203.692 150
0 -9 -12 8599.5 206.383 151
0 9 -12 8379.81 205.43 146
0 -9 12 8621.46 201.739 155
0 -9 -12 8028.86 189.638 158
0 -9 -12 8482.75 199.701 142
0 9 12 8102.39 189.884 135
0 -9 12 8261.21 339.459 49
0 -9 12 8097.05 342.593 44
0 -9 12 8654.7 350.37 47
0 -9 12 8117.88 193.804 112
0 -9 -12 8029.39 333.836 38
0 -9 -12 8279.82 344.393 43
0 -9 -12 8156.11 195.207 95
0 -9 -12 8272.8 203.269 99
0 -9 -12 8760.65 205.394 103
0 -9 12 8145.26 198.582 124
0 -9 -12 8188.87 192.758 123
0 -9 -12 8358.17 197.515 131
0 9 13 849.875 55.1202 217
0 -9 -13 855.264 57.7849 213
0 9 13 832.91 53.8362 216
0 9 13 806.404 52.9268 202
0 -9 -13 823.855 55.7581 208
0 9 -13 764.638 51.8506 209
0 -9 -13 750.818 51.4799 205
0 9 -13 801.546 51.6159 190
0 9 13 870.207 55.7762 193
0 -9 13 821.817 109.673 92
0 -9 13 804.665 107.069 87
0 -9 -13 779.941 96.7558 82
0 -9 -13 748.857 88.6862 89
0 -9 13 789.82 105.144 79
0 -9 13 788.303 101.851 80
0 9 -13 803.394 49.2025 232
0 9 -13 792.581 49.2887 229
0 -9 -13 799.154 50.2444 174
0 9 13 784.969 48.2772 172
0 9 13 848.044 51.5334 164
0 -9 -13 748.002 46.7062 159
0 9 -13 752.97 51.3925 146
0 -9 -13 819.116 54.0909 151
0 -9 13 744.922 47.8763 155
0 -9 -13 849.854 55.0734 150
0 -9 -13 619.193 87.4965 69
0 -9 13 797.284 105.903 66
0 -9 -13 772.184 48.5908 142
0 9 13 693.355 42.7292 135
0 -9 -13 792.85 47.4178 131
0 -9 13 771.018 48.1845 124
0 9 13 736.693 45.1681 238
0 -9 -13 780.395 53.6805 99
0 -9 -13 762.015 51.4129 103
0 -9 -13 765.774 47.0135 95
0 9 -13 826.116 53.0449 247
0 -9 -13 828.238 57.5596 253
0 9 -13 778.053 53.9373 254
0 -9 13 870.005 109.358 56
0 -9 14 6748.73 160.686 178
0 -9 -14 6716.93 156.688 174
0 -9 14 7236.97 275.114 92
0 -9 14 6420.87 266.16 87
0 -9 14 6434.27 260.71 79
0 9 14 6767.86 164.678 193
0 9 -14 6707.35 162.587 190
0 9 14 6576.01 158.665 164
0 -9 14 6586.51 272.816 66
0 9 -14 6688.54 164.143 146
0 -9 -14 6703.4 165.668 151
0 -9 -14 7071.4 165.959 150
0 9 -14 5985.38 149.67 232
0 9 14 6507.17 153.348 238
0 -9 -14 6640.26 169.944 253
0 9 -14 6757.13 161.11 247
0 9 -14 6935.42 166.672 254
0 -9 -14 6837.46 166.708 99
0 -9 14 6929.68 169.271 104
0 -9 -14 6851.51 169.81 208
0 -9 -14 6917.6 163.829 205
0 9 -14 6689.42 162.234 209
0 9 14 6562.17 161.489 202
0 9 -14 6512.39 161.196 214
0 9 14 6757.07 165.957 216
0 -9 -14 6821.6 171.783 213
0 9 14 6700.89 164.619 217
0 -9 15 801.718 40.3989 178
0 -9 15 858.385 87.4933 92
0 9 15 819.508 42.3141 164
0 -9 15 802.92 47.3477 110
0 9 -15 868.238 46.0051 146
0 -9 -15 800.395 44.7025 150
0 9 -15 840.484 45.7576 190
0 9 15 822.818 45.575 193
0 9 -15 914.744 46.0879 214
0 9 15 800.151 47.5933 216
0 9 15 803.284 45.5022 217
0 -9 -15 838.893 50.0266 213
0 -9 -15 826.392 48.683 208
0 9 -15 869.399 46.0902 209
0 -9 -15 803.339 44.9484 205
0 -9 -15 803.931 49.1232 253
0 9 -15 873.853 47.8567 254
0 -9 -15 795.641 45.2313 251
0 -9 -15 781.119 46.8702 99
0 -9 15 814.061 47.1032 104
0 9 -15 868.887 47.9934 223
0 9 -16 5294.69 119.808 146
0 9 16 5221.55 122.463 152
0 9 -16 5403.21 125.148 223
0 9 16 5405.03 126.639 216
0 9 -16 5243.91 118.528 214
0 -9 -16 5230.31 128.674 213
0 9 16 5503.33 126.959 211
0 -9 -16 5051.95 118.301 205
0 -9 -16 5383.91 127.517 204
0 9 -16 5631.03 126.831 254
0 9 16 5215.73 120.107 193
0 9 -16 5417.17 123.629 190
0 -9 16 5514.97 126.729 180
0 -9 16 5491.09 124.867 170
0 -9 -16 5153.61 125.12 99
0 9 -17 3473.73 82.2925 190
0 -9 -17 3466.36 84.8832 204
0 9 17 3478.01 84.494 200
0 9 17 3608.19 84.6941 211
0 9 17 3716.48 85.8584 216
0 9 -17 3595.87 83.9593 254
0 9 -17 3569.44 82.9747 223
0 -10 0 1305.5 63.3076 220
0 10 0 1350.97 61.2865 214
0 -10 0 1387.2 68.108 95
0 -10 0 1472.24 63.5812 103
0 -10 0 1115.4 133.257 36
0 -10 0 1372.2 133.54 35
0 -10 0 1371.65 141.613 31
0 -10 0 1336.34 62.0363 174
0 10 0 1309.78 58.6729 165
0 10 0 1411.43 135.073 2
0 10 0 1444.31 71.6126 6
0 10 0 1532.36 137.466 1
0 10 0 1289.7 70.3385 152
0 -10 0 1388.66 65.6409 142
0 10 0 1384.55 67.479 127
0 10 0 1286.22 67.1132 249
0 10 0 1267.25 69.6588 250
0 -10 0 1285.21 138.722 43
0 -10 0 1328.15 136.574 55
0 -10 0 1284.39 129.36 54
0 -10 0 1489.72 149.192 21
0 -10 0 1336.44 144.159 28
0 -10 0 1131.39 116.32 29
0 -10 -1 63112 1314.84 43
0 -10 1 63142 1314.23 43
0 10 -1 60800.5 1078.28 223
0 -10 -1 61810.6 1073.69 220
0 -10 1 61687.1 1076.22 220
0 10 1 59263.1 1071.49 218
0 10 -1 60052.2 1074.26 214
0 -10 -1 63028.1 1077.57 103
0 -10 1 60524.6 1077.09 95
0 -10 -1 61032.4 1083.55 95
0 -10 -1 62524.4 1271.48 82
0 -10 1 62283.5 1297.97 31
0 -10 -1 62629.5 1314.8 36
0 -10 -1 62821.1 1293.1 35
0 -10 -1 60937.3 1299.09 31
0 -10 1 60521.7 1285.28 35
0 -10 1 62680.6 1314.31 36
0 -10 1 60978.8 1069.58 174
0 -10 -1 60968.7 1077.92 174
0 10 -1 57247.2 1065.71 165
0 -10 1 63779.5 1302.67 65
0 -10 -1 61998.9 1281.25 69
0 -10 -1 62572.8 1277.71 62
0 -10 -1 61306.6 1072.66 150
0 10 1 61013 1090.02 152
0 -10 1 59475.6 1072.53 142
0 10 -1 61144.9 1083.17 127
0 -10 1 60916.4 1075.65 131
0 -10 1 61584.9 1079.77 123
0 -10 1 60885.3 1240.63 29
0 -10 -1 59444.3 1307.87 28
0 -10 1 59845.4 1301.14 28
0 -10 1 58547.6 1304.02 21
0 -10 -1 60488.1 1265.7 29
0 10 1 65094.9 1289.13 1
0 10 1 63146.2 1088.17 6
0 10 -1 64093.3 1286.47 2
0 10 -1 61551.7 1087.98 6
0 10 -1 62725.7 1281.86 1
0 10 1 63652.3 1283.33 2
0 -10 1 62138.8 1301.87 55
0 -10 1 61483.7 1283.46 54
0 -10 -1 59682.8 1299.75 55
0 -10 -1 61865.4 1292.99 54
0 10 -1 60026.7 1066.87 247
0 10 1 61529.3 1086.53 250
0 10 1 61275.6 1086.61 249
0 10 -1 61306.6 1082.69 249
0 10 -1 61455.2 1088.26 250
0 10 1 61441.6 1068.83 255
0 10 -2 68559 1213.19 247
0 10 -2 68414.7 1220.18 223
0 10 -2 70940 1218.46 214
0 -10 -2 66323.7 1210.76 220
0 10 2 69642.5 1217.27 218
0 -10 -2 70060.5 1220.33 103
0 -10 2 68650.9 1214 95
0 -10 -2 70398 1227.24 95
0 10 2 69752 1211.64 193
0 -10 -2 69525.2 1424.88 82
0 -10 -2 67491.7 1431.72 85
0 -10 -2 65998 1416.61 89
0 -10 -2 70887.2 1221.35 174
0 -10 -2 69199.6 1432.73 69
0 -10 2 69917.9 1435.96 65
0 -10 -2 70429.8 1428.02 62
0 -10 -2 71446.3 1457.74 43
0 10 2 69559.5 1231.2 152
0 -10 -2 70797.2 1217.54 150
0 10 -2 68964.2 1225.22 156
0 10 2 69742.4 1211.09 153
0 -10 2 69502.8 1439.47 55
0 -10 -2 72318.2 1456.97 55
0 -10 -2 67201.7 1440.3 54
0 -10 2 68756.8 1211.24 131
0 -10 2 69325.8 1215.9 123
0 10 -2 70464.5 1226.92 127
0 -10 2 70061.3 1456.32 21
0 -10 -2 73226.9 1468.17 28
0 -10 2 69139.1 1453.11 28
0 -10 -2 66692 1413.76 29
0 10 -2 69477.7 1225.67 6
0 10 -2 69684.9 1422.63 1
0 10 2 69229.8 1225.22 6
0 10 2 71153.8 1426.87 2
0 10 2 67770 1413.92 1
0 10 -2 70866.9 1426.18 2
0 -10 2 66731.5 1427.45 31
0 -10 -2 70331.1 1429.92 35
0 -10 2 68535.8 1431.14 35
0 -10 -2 71776.9 1461.95 36
0 -10 -2 70917.5 1451.31 31
0 -10 -2 70909.8 1460.96 30
0 10 2 70377.5 1228.84 249
0 10 -2 69039.1 1226.65 250
0 -10 -2 70432 1218.25 257
0 10 -2 69930 1219 249
0 10 2 69350.8 1225.7 250
0 10 2 69693.7 1214.09 255
0 10 -3 100118 1724.17 247
0 10 -3 99221.2 1729.91 223
0 10 -3 100491 1728.76 214
0 10 3 97938.4 1727.49 218
0 -10 -3 101445 1730.69 103
0 -10 -3 99960.8 1724.26 105
0 -10 -3 102986 1736.74 95
0 10 3 100900 1724.32 193
0 -10 3 97519.2 1940.92 31
0 -10 -3 100921 1984.48 36
0 -10 -3 99044.8 1942.86 35
0 -10 -3 100572 1976.43 30
0 -10 -3 97030.5 1961.92 31
0 -10 3 97213.6 1946.37 35
0 -10 -3 102261 1958.42 85
0 -10 -3 96973.3 1946.52 89
0 -10 -3 101873 1948.54 82
0 10 -3 102017 1726.12 167
0 -10 -3 98217 1945.79 62
0 -10 3 100575 1957.94 76
0 -10 3 99664 1944.94 65
0 -10 -3 99630.3 1954.51 69
0 10 3 96532.4 1712.96 147
0 10 -3 99253.5 1729.98 156
0 -10 3 100681 1723.23 158
0 -10 -3 100022 1718.54 151
0 10 3 94644.5 1715.01 153
0 -10 -3 99711 1728.2 150
0 10 3 99495.5 1738.19 152
0 -10 3 96747.7 1946.51 55
0 -10 -3 101574 1970.7 55
0 -10 -3 103156 1968.18 54
0 -10 3 99668.3 1719.42 123
0 10 -3 100939 1735.47 127
0 -10 -3 101644 1975.85 38
0 -10 -3 97327.6 1974.85 43
0 10 -3 99287.5 1722.73 249
0 -10 -3 99516.3 1722.83 257
0 10 -3 98355.7 1734.89 250
0 10 3 101896 1725.75 255
0 10 3 102890 1738.29 249
0 10 3 100786 1732.31 250
0 10 -3 100755 1734.63 6
0 10 -3 106002 1947.16 1
0 10 3 104040 1734.54 6
0 10 -3 106729 1946.67 2
0 10 3 104787 1938.34 2
0 10 3 103244 1935.95 1
0 -10 3 102808 1983.11 21
0 -10 -3 100705 1947.39 29
0 -10 3 103443 1986.99 28
0 -10 -3 101187 1980.81 28
0 10 4 435.611 46.418 249
0 10 4 529.113 46.9646 250
0 10 4 512.773 46.7765 255
0 10 -4 583.198 50.0258 250
0 -10 -4 480.574 42.0941 257
0 10 -4 630.441 47.6328 247
0 10 -4 539.912 48.6224 223
0 10 -4 658.916 53.7395 229
0 10 4 500.393 46.4164 218
0 -10 4 626.947 50.0693 106
0 -10 -4 544.871 46.1328 105
0 10 4 473.695 42.9453 193
0 -10 -4 566.992 101.916 85
0 -10 -4 450.909 91.5629 82
0 -10 4 607.315 87.6869 85
0 -10 -4 521.134 95.4353 89
0 -10 -4 571.292 102.403 36
0 -10 -4 526.262 95.0023 35
0 -10 4 514.075 93.4051 31
0 -10 4 541.974 98.8826 35
0 -10 -4 568.169 103.323 30
0 -10 -4 586.988 101.239 31
0 -10 4 549.327 44.5905 181
0 10 -4 560.075 46.0457 167
0 -10 4 536.966 96.7635 65
0 -10 -4 349.115 83.7977 62
0 -10 -4 536.419 97.1292 69
0 -10 4 564.04 102.914 74
0 -10 4 545.061 96.5772 76
0 10 4 542.831 51.3094 152
0 -10 -4 494.917 44.7633 150
0 10 -4 590.173 46.648 156
0 -10 -4 495.638 43.0521 151
0 10 4 456.64 39.708 153
0 10 4 483.257 45.2027 135
0 -10 4 543.24 93.4707 55
0 -10 -4 480.249 95.9383 54
0 -10 -4 462.627 101.434 43
0 -10 -4 469.143 95.7511 38
0 10 -4 558.924 49.9744 127
0 10 4 472.436 88.4492 1
0 10 4 358.555 77.6642 2
0 10 -4 602.102 95.331 2
0 10 4 485.191 47.476 6
0 10 -4 559.198 48.3773 6
0 10 -4 612.03 94.1581 1
0 -10 4 566.681 108.116 21
0 -10 4 597.072 103.544 19
0 -10 -4 310.664 79.2985 29
0 10 -5 71343.4 1234.74 250
0 10 -5 68755.3 1219.05 254
0 10 5 70850.4 1238.46 249
0 10 5 68509.9 1228.73 255
0 10 -5 71604.2 1231.4 247
0 10 -5 71371.2 1241.09 229
0 10 -5 69138.4 1233.18 223
0 10 5 69908.5 1234.42 218
0 -10 -5 70943.9 1237.11 206
0 10 5 70425.2 1230.29 193
0 -10 -5 70292.9 1453.62 89
0 -10 -5 70008.1 1457.93 82
0 -10 -5 69317.2 1452.19 85
0 -10 -5 68414.1 1452.81 31
0 -10 -5 70130.7 1475.98 36
0 -10 -5 68838.2 1469.51 30
0 -10 5 67307 1448.29 35
0 -10 5 69679.7 1429.3 31
0 -10 -5 71068.9 1443.53 35
0 -10 -5 66987.5 1217.19 177
0 10 -5 70586 1230 167
0 -10 -5 68995.9 1445.21 62
0 -10 5 70487.3 1426.1 65
0 -10 5 70264.7 1448.38 76
0 -10 -5 69004.5 1455.34 69
0 -10 5 69520.5 1452.3 74
0 10 5 68884.6 1239.28 152
0 -10 -5 70126.3 1233.89 150
0 -10 -5 68851.9 1224.48 151
0 10 -5 68546.7 1223.68 156
0 -10 5 69064.8 1220.78 139
0 10 5 68787.1 1227.9 135
0 -10 -5 67535.8 1451.89 54
0 -10 5 71817.5 1480.38 46
0 -10 -5 69703.1 1470.24 38
0 -10 -5 70754.1 1475.63 43
0 10 -5 70050.7 1236.68 127
0 -10 -5 65787.8 1443.7 29
0 -10 5 73152.7 1491.23 21
0 -10 5 66486.7 1457.29 19
0 10 -5 70397.4 1424.36 1
0 10 -5 73792.9 1232.52 6
0 10 5 69294.2 1415.33 1
0 10 -5 74481.1 1437.94 2
0 10 5 71090.4 1229.6 6
0 10 5 70092.5 1416.9 2
0 10 -6 7129.19 175.48 254
0 10 6 6699.51 181.683 249
0 10 6 6939.06 179.93 255
0 10 -6 7394.78 183.635 250
0 10 -6 7347.51 183.072 247
0 10 -6 7349.99 184.425 223
0 10 -6 7035.22 187.62 229
0 10 6 7006.07 183.134 218
0 -10 -6 6917.88 183.019 206
0 10 -6 6988.41 172.811 190
0 10 6 6974.41 180.281 193
0 -10 -6 6934.27 309.958 82
0 -10 -6 6725.06 305.712 89
0 -10 -6 7205.27 311.58 85
0 -10 -6 7075.46 318.516 30
0 -10 -6 7487.43 327.892 36
0 -10 -6 6664.7 293.636 35
0 -10 -6 6427.34 295.826 31
0 -10 6 7386.39 319.881 35
0 -10 -6 6865.01 173.052 177
0 10 -6 7335.14 182.259 167
0 10 6 7000.71 182.82 164
0 -10 6 7584.26 316.181 74
0 -10 -6 6450.16 302.469 62
0 -10 -6 6922.59 312.375 69
0 -10 6 7117.72 304.99 76
0 -10 6 6975.88 286.427 65
0 -10 -6 6755.05 181.105 150
0 10 6 6936.68 185.854 152
0 -10 -6 7111.13 178.428 151
0 10 6 6764.84 175.044 135
0 -10 6 7432.72 334.144 21
0 -10 -6 7130.02 313.187 29
0 -10 -6 6736.67 305.331 54
0 -10 6 6918.93 317.495 53
0 -10 6 6989.97 317.067 46
0 10 6 6751.54 279.271 2
0 10 -6 7042.25 287.382 2
0 10 -6 7242.08 290.259 1
0 10 6 7065.34 175.684 6
0 10 6 6633.57 276.92 1
0 10 -6 7271.88 177.237 6
0 -10 -6 6670.01 314.112 38
0 -10 -6 7006.87 321.268 43
0 -10 -6 6614.28 181.313 103
0 -10 -6 6685.61 178.75 105
0 -10 -6 6685.88 182.575 95
0 10 -7 19134.5 524.777 1
0 10 7 17910.2 510.297 2
0 10 7 19752.7 384.08 6
0 10 -7 20073.4 532.24 2
0 10 -7 19125.6 382.167 6
0 10 7 18189.5 512.979 1
0 10 7 19587.4 397.229 249
0 10 -7 19732.9 388.572 254
0 10 -7 19744.7 389.939 250
0 10 7 19337.3 394.649 255
0 10 -7 19254 393.882 247
0 10 -7 19383.3 399.321 229
0 10 -7 19127.7 396.059 223
0 10 7 19365.1 386.283 211
0 -10 -7 19523.8 396.571 206
0 10 7 20355.7 398.093 193
0 10 -7 19213.2 385.068 190
0 -10 -7 19016.9 572.939 82
0 -10 -7 19303.1 574.121 89
0 -10 -7 18937.5 566.338 85
0 -10 -7 18276.2 555.82 37
0 -10 -7 20217.7 595.835 36
0 -10 -7 19951.3 586.987 30
0 -10 7 19494.3 578.345 35
0 -10 -7 19211.7 555.152 35
0 -10 -7 18766.1 561.073 31
0 -10 -7 19109.6 387.127 177
0 10 -7 19641.2 393.901 167
0 10 7 19349.1 395.158 164
0 -10 7 19999.1 558.516 76
0 -10 7 19177.8 557.132 74
0 -10 -7 19169.5 567.269 62
0 -10 -7 19329.1 576.587 69
0 -10 -7 19211.4 391.957 151
0 -10 -7 19509.4 398.218 150
0 10 7 19176.5 398.752 152
0 10 7 19456.1 387.824 135
0 -10 -7 19162.4 574.701 29
0 -10 -7 19525.8 582.389 38
0 -10 -7 19247.4 586.401 43
0 -10 7 18609.2 384.466 108
0 -10 -7 19833.7 570.024 54
0 -10 7 19022.2 579.926 46
0 -10 7 19296.1 588.598 49
0 -10 7 19921.7 591.637 53
0 -10 -7 18946.4 392.923 105
0 -10 -7 19174.1 382.506 99
0 -10 -7 19359.9 397.777 95
0 -10 7 19282.2 394.458 101
0 -10 -7 19145.7 397.639 103
0 10 -8 1091.52 66.1224 223
0 10 -8 1119.55 67.2987 229
0 10 8 1125.16 62.4237 211
0 -10 -8 1126.51 66.0631 206
0 10 8 1129.05 58.6839 202
0 10 -8 1082.43 60.4804 190
0 10 8 1200.69 66.9734 193
0 -10 -8 1051.87 133.096 82
0 -10 -8 1184.6 131.739 85
0 -10 -8 1071.92 130.553 89
0 -10 -8 1149.29 136.291 36
0 -10 8 1105.54 128.943 35
0 -10 8 1139.21 61.8572 173
0 -10 -8 1119.89 63.4838 177
0 -10 -8 1237.63 68.5926 174
0 10 -8 1165.41 66.5189 167
0 10 8 1107.46 66.1751 164
0 -10 8 1088.33 133.738 70
0 -10 8 1083.4 119.641 74
0 -10 -8 1161.39 129.353 62
0 -10 -8 1171.93 132.828 69
0 -10 -8 1140.39 67.4206 150
0 -10 -8 1239.41 67.4267 151
0 10 8 1101.5 66.5341 152
0 10 8 1211.82 62.7308 135
0 10 -8 1074.35 61.7957 254
0 10 -8 1120.68 60.9425 250
0 10 8 1229.45 68.3878 249
0 10 8 1154.69 67.3639 255
0 -10 -8 1022.65 131.778 43
0 -10 -8 955.685 127.115 38
0 -10 -8 1013.89 120.68 37
0 10 -8 1185.86 68.0746 247
0 -10 -8 1118.23 67.4978 103
0 -10 -8 1209.8 68.508 105
0 -10 -8 1177.64 62.2637 99
0 -10 -8 1180.97 67.3447 95
0 -10 8 1181.65 65.2163 101
0 -10 8 1107.24 131 46
0 -10 8 1233.04 140.537 49
0 -10 8 1177.21 139.692 53
0 -10 -8 1021.49 122.918 54
0 10 -9 154.81 36.629 247
0 10 -9 125.402 35.0975 223
0 10 -9 164.254 37.3255 229
0 10 9 179.342 38.4665 217
0 -10 -9 141.605 37.1083 206
0 10 9 219.873 34.5053 202
0 10 9 203.127 37.3976 193
0 10 -9 140.816 30.7939 190
0 -10 9 72.5084 68.5416 80
0 -10 -9 185.346 71.3142 85
0 -10 -9 248.181 77.8047 82
0 -10 -9 186.717 76.8667 89
0 -10 -9 284.597 87.1984 36
0 -10 9 127.365 71.0026 35
0 -10 -9 200.655 66.3729 37
0 -10 9 305.748 82.053 70
0 -10 -9 140.508 69.9248 69
0 -10 -9 128.059 74.3376 62
0 -10 -9 98.0861 59.7788 54
0 -10 9 258.582 85.5101 53
0 -10 9 116.977 69.5095 46
0 -10 9 179.481 80.1979 49
0 -10 -9 151.733 61.7029 55
0 -10 -9 170.548 35.4765 123
0 -10 9 192.864 36.0097 111
0 -10 -9 92.1682 66.6045 38
0 -10 -9 123.044 76.8177 43
0 10 9 198.338 37.1515 249
0 10 -9 134.658 33.5713 254
0 10 -9 175.205 31.2834 250
0 -10 -9 206.743 39.1486 103
0 -10 9 97.0581 29.7345 101
0 -10 -9 190.235 32.329 99
0 -10 -9 209.339 38.0398 105
0 -10 -9 147.385 36.9689 95
0 -10 -10 8539.62 212.258 103
0 -10 -10 8659.34 207.243 99
0 -10 -10 8844.55 211.247 95
0 10 10 8464.47 211.733 193
0 -10 10 8895 356.072 79
0 -10 -10 8745.02 328.1 85
0 -10 -10 8961.06 341.042 89
0 -10 10 9451.67 360.812 80
0 -10 -10 8572.35 344.413 82
0 -10 -10 8861.96 359.598 36
0 -10 10 8406.11 347.218 35
0 -10 -10 8839.09 212.542 174
0 -10 -10 8732.8 209.552 177
0 10 10 8418.27 207.947 164
0 -10 -10 8820.36 210.786 159
0 -10 10 8807.03 205.139 149
0 10 10 8983.2 215.829 152
0 -10 -10 8428.44 209.918 151
0 -10 -10 8946.17 216.652 150
0 10 -10 8930.47 215.627 146
0 -10 -10 8750.19 344.327 69
0 -10 10 8809.52 347.823 70
0 -10 -10 9026.21 213.132 142
0 10 10 8518.86 200.073 135
0 -10 -10 8859.27 333.785 54
0 -10 -10 7995.19 315.492 55
0 -10 10 8776.86 360.656 49
0 -10 10 8733.05 351.33 53
0 10 10 8444.24 213.789 217
0 -10 10 8570.25 204.97 111
0 -10 10 8866.29 210.784 112
0 -10 -10 8822.78 209.62 123
0 -10 -10 8746.15 210.09 131
0 -10 -10 8279.42 352.493 43
0 -10 -10 8866.22 353.086 38
0 10 -11 3432.16 110.914 232
0 10 -11 3104.36 106.522 229
0 -10 -11 3262.99 108.017 206
0 10 11 3321.02 103.883 202
0 10 -11 3356.62 105.926 190
0 -10 -11 3463.4 206.831 82
0 -10 -11 3437.2 196.456 89
0 -10 11 3331.92 204.714 79
0 -10 -11 3294.02 183.069 85
0 -10 11 3292.81 202.469 80
0 10 11 3322.46 108.375 216
0 -10 -11 3302.07 109.145 174
0 -10 -11 3303.92 107.506 159
0 10 11 3267.78 106.742 164
0 10 -11 3199.93 111.113 146
0 -10 -11 3180.8 109.063 151
0 -10 -11 3345.8 104.716 158
0 -10 -11 3337.77 113.146 150
0 10 11 3342.67 111.245 152
0 -10 -11 3250.51 194.679 69
0 -10 11 3114.44 195.52 70
0 10 11 3062.59 97.9893 135
0 -10 -11 3308.99 108.423 142
0 -10 11 3184.85 101.395 140
0 -10 -11 3296.55 105.668 123
0 -10 -11 3412.14 108.246 131
0 -10 11 3229.82 107.853 124
0 -10 -11 3332.24 110.982 103
0 -10 -11 3203.92 105.801 99
0 -10 -11 3402.03 108.869 95
0 -10 11 3363.46 107.083 112
0 10 -11 3229.31 107.191 254
0 10 11 3270.16 102.303 249
0 -10 11 3244.47 207.981 44
0 -10 11 2966.89 199.055 49
0 -10 -11 3031.66 179.253 54
0 10 12 381.334 42.0363 217
0 10 12 350.434 39.135 216
0 10 -12 418.973 42.5607 214
0 -10 -12 370.17 43.1311 213
0 10 -12 405.495 38.6684 190
0 10 12 428.336 43.0074 193
0 -10 12 486.003 87.582 79
0 -10 12 450.559 88.6298 87
0 -10 -12 379.335 74.348 89
0 -10 12 343.859 76.3816 80
0 -10 12 301.339 77.6227 92
0 -10 -12 412.884 40.2661 205
0 -10 -12 366.982 42.2811 208
0 10 12 364.391 37.2615 202
0 -10 -12 360.549 40.1385 174
0 -10 -12 372.174 38.0067 159
0 10 12 330.763 36.9025 164
0 -10 -12 348.126 40.775 151
0 -10 -12 404.764 43.0195 150
0 -10 -12 350.466 34.5565 158
0 10 -12 375.02 41.6644 146
0 -10 12 342.956 36.831 155
0 10 12 387.671 40.7123 152
0 -10 12 355.291 73.0658 70
0 -10 -12 355.731 37.9329 142
0 10 12 274.16 29.6027 135
0 -10 -12 362.482 36.6051 123
0 -10 -12 388.291 38.1157 131
0 -10 12 391.523 39.0324 124
0 -10 -12 336.746 43.6445 253
0 10 -12 407.259 41.1881 247
0 10 -12 421.45 41.1569 254
0 -10 12 343.601 34.3838 112
0 -10 -12 367.631 36.0375 95
0 -10 -12 418.272 39.4312 99
0 -10 -12 375.326 40.612 103
0 10 -12 386.235 39.0455 229
0 10 -12 320.085 36.8577 232
0 10 -12 439.781 43.0654 223
0 -10 13 439.241 38.8464 178
0 -10 -13 432.513 37.4604 174
0 -10 13 548.965 85.9413 87
0 -10 13 320.497 67.4054 79
0 -10 13 450.017 80.2751 92
0 10 13 487.015 41.7582 193
0 10 -13 411.107 36.6454 190
0 10 13 436.96 36.6324 164
0 -10 -13 435.427 35.539 159
0 -10 -13 460.886 41.681 208
0 -10 -13 422.21 38.1754 205
0 -10 13 463.447 35.7817 155
0 10 13 469.664 40.0299 152
0 -10 -13 437.135 39.657 150
0 10 -13 461.659 41.8478 146
0 -10 -13 468.573 36.6563 142
0 -10 13 449.144 35.8182 124
0 -10 -13 434.689 35.9708 131
0 10 -13 439.681 39.6478 214
0 10 13 528.633 42.4179 217
0 10 13 447.701 39.6322 211
0 10 13 418.939 37.9923 216
0 -10 -13 542.916 45.3436 213
0 10 -13 451.518 40.2664 254
0 -10 -13 473.575 44.0193 253
0 10 -13 441.058 38.5562 247
0 -10 -13 423.437 34.924 95
0 -10 -13 411.685 37.9597 99
0 -10 13 486.942 42.4108 104
0 10 -13 481.422 37.9216 232
0 10 -13 454.729 40.8384 223
0 10 14 1347.98 57.2712 193
0 10 -14 1327.18 54.288 190
0 -10 14 1316.94 107.044 92
0 10 14 1324.21 57.4514 217
0 10 14 1332.13 55.6244 211
0 10 14 1338.85 57.1966 216
0 10 -14 1340.77 56.1217 214
0 -10 -14 1378.32 61.3364 213
0 10 -14 1367.13 58.4336 223
0 -10 -14 1273.54 55.4124 99
0 -10 14 1292.37 57.8586 104
0 -10 14 1296.45 58.5773 110
0 -10 -14 1376.42 52.9248 174
0 -10 14 1273.31 52.453 178
0 10 14 1318.32 52.3068 164
0 10 14 1282.15 55.5835 152
0 10 -14 1218.97 55.5134 146
0 -10 -14 1267.03 56.6566 150
0 -10 -14 1305.39 58.4421 208
0 -10 -14 1314.11 53.9945 205
0 10 -14 1297.16 56.3435 254
0 -10 -14 1264.1 59.6287 253
0 10 15 13402.5 252.769 152
0 10 -15 12550.6 251.568 146
0 10 -15 13269.1 250.14 190
0 10 15 13077.9 253.129 193
0 10 15 13507.8 252.357 200
0 -10 -15 12106.2 244.791 205
0 10 -15 13076.2 254.805 223
0 -10 15 12878 254.781 170
0 10 15 12950.4 251.747 211
0 -10 -15 13286.5 259.756 213
0 10 15 12901.8 254.015 216
0 10 -15 13220.5 251.112 214
0 10 15 13359.4 253.401 217
0 -10 -15 13151.9 258.578 253
0 10 -15 13088.8 253.843 254
0 -10 -16 656.275 32.9612 213
0 10 16 706.087 29.2102 211
0 10 16 755.281 32.4031 216
0 10 -16 588.143 25.8293 214
0 10 -16 668.577 31.1298 223
0 -10 16 613.652 26.9205 226
0 10 -16 591.409 26.3444 248
0 10 -16 688.804 31.3492 254
0 10 16 697.128 29.2834 200
0 -10 -16 766.179 32.8827 204
0 -11 0 35.6639 29.2869 95
0 -11 0 76.5904 72.827 85
0 -11 0 -8.02119 60.6115 89
0 -11 0 -17.1555 60.4423 35
0 -11 0 -28.2271 72.6275 36
0 -11 0 18.267 64.3583 31
0 -11 0 22.844 26.7742 174
0 -11 0 9.02865 62.0085 65
0 11 0 27.8039 34.2017 6
0 11 0 50.0258 70.1319 1
0 11 0 58.1399 64.7754 2
0 -11 0 3.69658 24.884 159
0 -11 0 52.1161 29.5476 142
0 -11 0 8.04364 29.8085 123
0 -11 0 74.7877 32.191 131
0 11 0 4.01788 28.665 127
0 -11 0 -28.1409 84.2572 43
0 -11 0 45.3479 53.2568 29
0 -11 0 -9.42943 67.2687 28
0 11 0 -12.3754 30.3138 249
0 11 0 28.0823 34.0374 250
0 -11 0 82.4322 72.1563 55
0 -11 1 30261.1 566.314 220
0 11 -1 30742.7 564.607 214
0 -11 -1 30044.4 575.018 95
0 -11 1 28127 565.551 95
0 -11 1 30513.1 776.097 94
0 -11 1 29955.8 759.304 85
0 -11 -1 30719.4 762.691 89
0 -11 -1 30462.4 771.439 85
0 -11 1 30840.5 771.627 35
0 -11 -1 30008.9 780.306 31
0 -11 -1 28933.5 758.554 35
0 -11 1 31401 796.675 36
0 -11 -1 30956.9 793.807 36
0 -11 1 30518.3 779.449 31
0 -11 -1 30318.8 792.545 30
0 11 1 31257.6 766.05 1
0 11 -1 31593.7 767.581 1
0 11 -1 31000.3 580.21 6
0 11 -1 29378.8 751.947 2
0 11 1 30976.2 579.837 6
0 11 1 29740 754.418 2
0 -11 -1 30148.9 568.908 174
0 -11 1 29999.6 563.752 159
0 -11 1 29981.9 774.231 65
0 11 -1 30214.8 578.318 156
0 -11 -1 29415.7 570.686 142
0 -11 1 30402.1 565.029 142
0 11 -1 31335.3 578.413 127
0 -11 -1 29730.7 572.965 131
0 -11 1 30842.7 568.911 131
0 -11 -1 30702.5 577.491 123
0 -11 1 30529.4 572.596 123
0 11 1 30514.6 573.625 127
0 11 1 31326.6 580.712 249
0 11 -1 30138.8 573.006 249
0 11 1 29719.5 577.995 250
0 -11 -1 30143 569.472 257
0 11 -1 29871.1 579.646 250
0 -11 -1 30659.6 791.626 28
0 -11 1 29744.5 790.166 21
0 -11 -1 29123.5 741.181 29
0 -11 1 29564.9 784.326 28
0 -11 -1 29787.2 780.1 55
0 -11 -1 29832.4 770.458 54
0 -11 1 29674.3 776.872 55
0 -11 -1 29462.6 787.445 43
0 -11 1 30180.9 789.357 43
0 -11 2 3136.85 214.995 21
0 -11 -2 3032.45 195.657 29
0 -11 2 3079.39 210.471 28
0 -11 -2 2804.18 202.455 28
0 11 -2 2988.95 103.541 223
0 11 2 2922.79 99.3982 218
0 -11 2 3134.24 103.156 220
0 11 -2 2956.34 101.14 214
0 -11 -2 3054.8 108.037 95
0 -11 2 2964.66 196.046 94
0 -11 2 3193.8 110.72 106
0 -11 -2 2938.65 102.588 103
0 -11 2 2926.15 191.078 85
0 -11 -2 3192.49 210.746 85
0 -11 -2 3091.51 200.018 89
0 -11 -2 3053.31 208.059 31
0 -11 -2 3147.08 204.003 35
0 -11 -2 2982.9 207.154 30
0 -11 2 3110.25 203.765 31
0 -11 2 3039.99 210.744 36
0 -11 2 2771.53 191.29 35
0 -11 -2 2560.58 198.076 36
0 -11 -2 3055.07 105.044 174
0 11 -2 2998.2 98.9339 167
0 -11 2 3044.24 199.948 65
0 -11 2 2995.11 207.619 76
0 11 -2 3091.67 108.732 156
0 -11 -2 3030.29 101.177 150
0 11 2 2943.6 110.043 152
0 -11 2 3105.3 104.641 158
0 -11 -2 3281.96 109.423 142
0 11 2 3272.36 106.865 127
0 -11 2 2967.8 101.637 123
0 11 -2 3071.12 108.2 127
0 -11 -2 3434 111.505 131
0 -11 -2 3012.57 108.31 123
0 11 -2 2926.54 97.3749 247
0 -11 -2 3095.72 102.644 257
0 11 2 3090.72 110.388 249
0 11 -2 3369.91 107.424 249
0 11 -2 2991.05 108.933 250
0 11 2 2936.89 108.101 250
0 11 -2 3077.3 109.574 6
0 11 2 2862.76 191.901 1
0 11 2 2992.4 108.785 6
0 11 2 3064.76 196.796 2
0 11 -2 3186.85 201.422 2
0 11 -2 3066.05 198.721 1
0 -11 -2 2929.85 204.844 55
0 -11 2 2971.9 203.503 55
0 -11 -2 2985.83 204.141 54
0 -11 -2 2887.95 207.944 43
0 -11 2 3074.31 212.518 43
0 -11 -2 3244.99 216.948 38
0 -11 -3 3922.6 223.671 29
0 11 -3 3610.4 118.885 223
0 -11 3 3856.8 117.693 220
0 11 -3 3721.81 118.129 214
0 11 3 3715.65 117.782 218
0 11 3 3918.96 116.504 222
0 -11 3 4136.79 228.671 94
0 -11 -3 3585.98 119.592 103
0 -11 3 3870.39 124.487 106
0 -11 -3 3722.82 124.611 95
0 11 3 3846.43 114.881 193
0 -11 -3 3623.4 222.838 85
0 -11 3 3826.64 213.653 85
0 -11 -3 3650.79 221.259 89
0 -11 3 4075.33 230.599 35
0 -11 -3 3645.73 229.852 36
0 -11 -3 3498 223.178 30
0 -11 3 3520.88 229.691 36
0 -11 -3 4072.81 226.851 35
0 -11 -3 3434.73 223.222 31
0 -11 3 3698.33 220.135 31
0 -11 -3 3786.63 121.514 174
0 -11 3 3802.47 118.411 181
0 11 -3 3764.74 114.628 167
0 -11 3 3908.52 234.324 74
0 -11 3 3823.01 223.339 65
0 -11 -3 3700.67 223.979 69
0 -11 3 3615.08 222.002 76
0 -11 3 3810.62 116.141 158
0 -11 -3 3889.02 118.657 150
0 11 3 3737.83 125.366 152
0 11 -3 3718.66 119.763 156
0 -11 -3 3961.75 124.186 142
0 -11 -3 3975.58 124.944 131
0 11 -3 3708.7 123.499 250
0 -11 -3 3650.58 113.987 257
0 11 3 3784.64 125.394 249
0 11 3 3750.34 120.91 250
0 11 3 3831.79 115.679 255
0 11 -3 3719.97 115.787 249
0 11 -3 3736.02 115.285 247
0 11 3 4058.95 124.703 6
0 11 -3 3963.74 124.424 6
0 11 -3 3815.83 218.006 2
0 11 3 4129.44 222.983 1
0 11 3 3647.5 213.235 2
0 11 -3 4081.5 224.625 1
0 -11 -3 3665.43 226.991 55
0 -11 3 3788.07 226.964 55
0 -11 -3 3760.83 226.751 54
0 -11 -3 3701.41 234.355 43
0 -11 -3 3902.8 235.073 38
0 -11 4 343.149 42.4825 108
0 11 -4 357.346 42.0672 223
0 11 -4 357.503 41.1197 214
0 -11 -4 343.319 42.4661 95
0 -11 4 362.738 43.6703 106
0 -11 4 395.163 84.939 94
0 -11 -4 349.753 41.1569 103
0 11 4 321.605 38.1399 193
0 -11 -4 273.441 90.2338 89
0 -11 -4 312.707 85.0957 82
0 -11 -4 312.116 85.6408 85
0 -11 -4 357.822 90.443 31
0 -11 4 400.908 89.4985 35
0 -11 4 264.444 73.8196 31
0 -11 -4 293.696 81.2601 30
0 -11 -4 236.054 74.1586 35
0 -11 -4 219.644 85.9526 36
0 -11 -4 388.172 45.0569 174
0 11 -4 282.608 35.5759 167
0 -11 4 264.943 76.8173 65
0 -11 4 335.669 85.4042 76
0 -11 4 405.659 94.3733 74
0 -11 -4 330.962 88.7454 69
0 -11 -4 323.003 41.1438 150
0 11 -4 257.541 36.9547 156
0 11 4 367.04 44.9914 152
0 -11 4 341.416 38.5445 139
0 -11 -4 330.289 42.6261 142
0 -11 -4 329.854 90.8968 55
0 -11 -4 353.623 89.9545 54
0 -11 4 286.769 84.0346 46
0 11 -4 323.927 82.3785 1
0 11 4 333.295 77.269 2
0 11 4 335.618 42.2637 6
0 11 -4 323.131 82.6685 2
0 11 -4 295.305 41.1715 6
0 11 4 461.478 87.4759 1
0 11 -4 327.156 43.8797 250
0 11 4 361.915 43.8261 249
0 11 4 319.034 38.1344 255
0 11 -4 321.634 37.4358 247
0 -11 -4 432.301 89.1753 29
0 -11 -4 378.822 96.282 38
0 -11 -4 410.014 95.7661 43
0 11 5 3912.19 126.44 249
0 11 -5 3839.18 122.019 250
0 11 5 3843.33 119.633 255
0 11 -5 3825.15 119.498 247
0 11 -5 3755.87 121.652 223
0 11 -5 3864.88 122.147 214
0 -11 -5 3838.67 124.153 206
0 11 5 3574.46 115.255 193
0 -11 -5 3383.04 217.505 82
0 -11 -5 3375.82 220.216 89
0 -11 -5 3351.11 219.665 85
0 -11 -5 3546.06 213.251 35
0 -11 -5 3856.32 239.494 36
0 -11 5 3814.95 227.885 35
0 -11 -5 3870.22 123.411 174
0 -11 5 3768.27 116.617 184
0 11 -5 3671.5 116.315 167
0 -11 -5 3694.3 113.841 151
0 -11 -5 3825.05 121.856 150
0 11 5 3743.07 125.242 152
0 -11 -5 3656.38 122.664 142
0 -11 5 3510.32 204.745 65
0 -11 5 3603.17 221.562 74
0 -11 5 3746.58 221.074 76
0 -11 -5 3185.03 211.643 62
0 -11 -5 3360.69 218.381 69
0 -11 5 3766.84 121.315 108
0 -11 5 3419.8 202.644 94
0 -11 5 3618.74 117.48 106
0 -11 -5 3779.24 124.483 95
0 -11 -5 3672.83 121.823 103
0 -11 -5 3868.81 233.387 38
0 -11 -5 3268.79 223.044 43
0 11 5 3653.96 208.842 1
0 11 -5 3985.53 218.311 1
0 11 -5 3888.79 120.36 6
0 11 5 3759.07 210.074 2
0 11 -5 3616.63 209.499 2
0 11 5 3930.09 121.362 6
0 -11 -5 3621.82 223.665 55
0 -11 -5 3901.18 228.496 54
0 -11 5 3605.07 226.372 46
0 11 -6 8209.82 206.316 250
0 11 6 8656.51 214.434 249
0 11 -6 8669.5 210.341 223
0 11 -6 8532.81 208.72 214
0 -11 -6 8561.01 210.99 206
0 11 6 8746.42 208.471 193
0 -11 6 8888.62 357.815 35
0 -11 -6 8665.47 337.452 35
0 -11 -6 8672.05 360.314 36
0 -11 -6 8492.76 349.74 82
0 -11 -6 8674.2 351.172 89
0 -11 -6 8613 346.833 85
0 11 -6 8898.22 208.607 247
0 -11 6 8242.48 333.906 76
0 -11 6 8386.6 342.451 74
0 -11 -6 8758.29 350.27 62
0 -11 -6 8549.16 351.041 69
0 -11 6 8434.07 356.717 46
0 -11 -6 8532.45 349.061 54
0 -11 -6 8604.35 351.069 55
0 -11 6 8978.61 365.072 53
0 -11 -6 8643.85 213.244 123
0 11 6 8814.43 204.679 6
0 11 6 7723.77 307.446 2
0 11 6 8115.59 315.159 1
0 11 -6 8251.7 318.721 1
0 11 -6 8017.63 316.084 2
0 11 -6 8607.01 203.561 6
0 -11 6 8249.61 205.32 108
0 -11 -6 8448.21 211.081 103
0 -11 -6 8566.72 214.25 95
0 -11 6 8639.98 212.915 101
0 -11 6 8416.62 202.187 106
0 -11 -6 9012.15 363.211 38
0 -11 -6 8905.7 364.023 43
0 -11 7 37396.4 705.681 117
0 -11 7 36947.6 698.401 108
0 11 -7 38262.9 709.478 223
0 11 -7 38506.9 709.65 214
0 -11 -7 38939.8 711.191 206
0 11 7 38356 707.2 193
0 -11 -7 37899.7 916.383 82
0 -11 -7 38833.8 910.745 85
0 -11 -7 38760.6 919.458 89
0 -11 7 39575.1 925.755 35
0 -11 -7 37237.5 927.658 36
0 11 -7 37002.5 702.341 167
0 -11 7 38944.1 702.257 162
0 -11 7 36921.9 881.259 76
0 -11 -7 37011 916.4 69
0 -11 7 39369.4 906.005 74
0 -11 -7 37273.1 701.448 151
0 -11 -7 37735.1 905.296 55
0 -11 7 39554.4 939.041 53
0 -11 7 38798.7 929.754 46
0 -11 7 38787.7 936.476 49
0 -11 -7 38507.2 914.97 54
0 -11 -7 38106.2 712.876 131
0 -11 -7 39004.6 713.694 123
0 -11 -7 39976.4 943.307 43
0 -11 -7 38575.3 927.315 38
0 -11 -7 37082.9 895.384 37
0 11 -7 38353.6 706.465 247
0 11 -7 37890.9 695.602 254
0 11 -7 38027.4 702.778 250
0 11 7 38728.3 712.107 249
0 11 7 39415.8 697.33 6
0 11 -7 37811.3 695.054 6
0 11 -7 36790.9 854.018 1
0 11 -7 36746.1 852.019 2
0 -11 7 38889.6 710.3 101
0 -11 -7 39043.6 714.584 95
0 -11 -7 37772.1 710.713 103
0 -11 -8 216.346 38.0523 174
0 -11 8 118.176 29.9958 173
0 -11 8 184.198 76.3744 35
0 -11 -8 137.751 75.2359 36
0 -11 -8 165.039 65.5815 37
0 11 -8 139.8 32.3511 167
0 -11 8 150.979 70.7161 70
0 -11 8 185.964 67.4808 74
0 -11 -8 225.474 79.7209 69
0 -11 -8 208.475 38.7926 131
0 -11 -8 212.224 39.5047 123
0 -11 -8 197.993 37.2818 150
0 -11 -8 188.756 34.4461 151
0 -11 -8 173.883 34.6522 159
0 11 8 187.859 36.8734 152
0 -11 -8 196.764 36.1648 142
0 -11 8 111.886 30.5187 117
0 -11 8 108.34 33.6633 111
0 -11 8 131.872 33.8637 101
0 -11 -8 186.793 37.1203 103
0 -11 -8 197.199 38.6295 95
0 -11 8 62.5217 62.9963 46
0 -11 8 165.933 69.713 49
0 -11 -8 231.602 71.4363 54
0 -11 8 182.035 75.9348 53
0 -11 -8 153.795 66.9383 55
0 -11 -8 187.488 71.0886 38
0 -11 -8 247.336 81.6948 43
0 -11 -8 194.045 78.6908 89
0 -11 -8 224.801 72.139 82
0 -11 -8 268.654 82.1797 85
0 11 9 4089.73 117.954 216
0 -11 -9 4286.97 125.497 206
0 -11 -9 3593.71 217.434 82
0 -11 -9 4214.42 222.245 85
0 -11 9 4268.81 234.753 80
0 -11 -9 3972.72 221.417 89
0 -11 9 4061.24 113.934 226
0 -11 -9 4285.85 128.372 174
0 -11 -9 4256.34 126.87 159
0 11 -9 4113.55 127.35 146
0 11 9 4092.4 127.797 152
0 -11 -9 4244.11 129.002 150
0 -11 -9 3937.42 122.846 151
0 -11 -9 3816.12 221.721 69
0 -11 9 4012.72 225.602 70
0 -11 -9 4131.4 126.334 142
0 -11 -9 3964.62 123.659 123
0 -11 -9 4023.91 125.729 131
0 -11 -9 3693.06 112.226 99
0 -11 -9 4082.47 127.873 103
0 -11 -9 4063.59 126.709 95
0 -11 9 4138.7 119.858 101
0 -11 9 4034.96 122.814 111
0 -11 9 4042.93 125.906 112
0 11 -9 4302.81 121.341 254
0 11 9 4174.44 124.281 249
0 -11 9 3914.68 232.142 49
0 -11 -9 4038.3 218.824 54
0 -11 -9 4194.47 218.207 55
0 -11 9 3664.9 222.556 53
0 -11 -10 1307.63 64.4672 206
0 11 10 1429.27 67.2493 193
0 -11 -10 1489.24 125.614 85
0 -11 -10 1213.73 124.133 89
0 -11 10 1387.83 132.692 80
0 -11 10 1177.55 127.256 79
0 11 10 1238.4 60.4259 216
0 11 -10 1411.56 68.1586 214
0 -11 -10 1343.7 71.0952 213
0 11 10 1392.98 68.0101 217
0 11 10 1242.99 58.401 211
0 -11 -10 1346.55 67.7384 174
0 -11 -10 1397.08 67.4958 159
0 11 -10 1412.29 69.5555 146
0 -11 -10 1458.36 66.6548 158
0 -11 -10 1338.4 68.1512 150
0 -11 -10 1311.72 64.9933 151
0 -11 10 1276.94 60.5917 149
0 11 10 1387.74 68.2284 152
0 -11 -10 1378.04 130.763 69
0 -11 10 1373.38 130.074 70
0 -11 -10 1358.21 66.4422 142
0 -11 10 1218.38 61.9147 140
0 -11 -10 1267.54 63.7164 123
0 -11 -10 1569.38 70.3658 131
0 -11 -10 1362.32 118.978 94
0 -11 -10 1276.76 59.2197 99
0 -11 -10 1412.32 69.1346 103
0 -11 -10 1308.98 58.6729 106
0 -11 -10 1294.98 64.9202 95
0 11 -10 1289.24 65.6887 247
0 -11 -10 1325.11 70.4964 253
0 11 10 1289.14 62.6582 249
0 11 -10 1257.28 61.4867 254
0 11 -10 1240.95 64.5565 232
0 11 -10 1280.08 65.4036 223
0 -11 10 1325.36 58.3479 226
0 -11 10 1217.49 60.7515 111
0 -11 10 1302.31 64.7683 112
0 -11 11 3623.05 102.871 226
0 11 -11 3782.99 113.619 223
0 11 -11 3986.57 114.058 232
0 11 11 3968.61 115.219 193
0 -11 -11 3732.31 182.954 85
0 -11 11 3650.67 201.396 79
0 -11 11 3675.27 203.791 87
0 -11 -11 3503.68 188.121 89
0 -11 11 3728.33 200.87 80
0 -11 -11 4037.69 118.354 208
0 -11 -11 3685.14 105.262 181
0 -11 -11 3817.54 112.935 174
0 -11 -11 3898.88 112.403 159
0 -11 -11 3665.99 107.063 158
0 11 11 3984.29 115.271 152
0 11 -11 3812.12 115.139 146
0 -11 -11 3842.58 116.023 150
0 11 11 3741.52 108.236 216
0 -11 -11 3730.72 117.596 213
0 11 11 3841.88 116.035 217
0 11 -11 4019.69 115.872 214
0 11 11 3755.16 105.451 211
0 -11 11 3699.17 104.717 140
0 -11 -11 3949.79 113.684 142
0 -11 11 3940.59 113.898 124
0 -11 -11 3873 111.006 123
0 -11 -11 3922.01 113.101 131
0 -11 -11 3827.16 111.672 95
0 -11 -11 3917.48 115.785 103
0 -11 -11 3436.48 103.817 99
0 11 -11 3869.96 113.342 247
0 11 -11 3684.18 99.5543 248
0 11 11 3584.8 104.274 249
0 11 -11 3718.67 108.59 254
0 -11 -11 4138.18 122.239 253
0 -11 11 3821 109.392 112
0 11 -11 3673.92 101.931 239
0 11 12 323.508 35.9104 193
0 -11 12 366.839 77.6656 92
0 -11 12 370.738 71.6303 87
0 -11 -12 380.168 36.4842 174
0 -11 -12 375.173 37.634 208
0 -11 -12 400.135 35.0174 205
0 -11 -12 339.558 33.1946 159
0 11 -12 374.601 37.0198 214
0 -11 -12 372.09 39.4715 213
0 11 12 312.703 32.4614 216
0 11 12 320.195 31.2409 211
0 11 12 413.38 39.0062 217
0 11 -12 354.053 36.6079 146
0 -11 -12 365.456 37.852 150
0 -11 12 352.812 33.2447 155
0 11 12 365.624 35.7905 152
0 -11 -12 378.179 35.5213 142
0 -11 12 399.498 35.7416 124
0 -11 -12 338.953 31.3722 123
0 -11 -12 348.468 33.1828 131
0 11 -12 335.564 34.2685 247
0 11 -12 333.744 33.0473 254
0 11 12 325.66 28.0021 249
0 -11 -12 346.755 38.2785 253
0 11 -12 278.428 27.8603 248
0 -11 -12 342.501 33.3221 95
0 -11 -12 371.441 32.7754 99
0 -11 12 312.297 30.3411 226
0 11 -12 455.55 37.3505 232
0 11 -12 456.615 38.2679 223
0 -11 12 306.495 28.642 112
0 -11 -13 233.242 30.0979 150
0 -11 13 207.958 23.0267 155
0 11 13 230.115 28.5193 152
0 11 13 216.504 29.209 193
0 -11 -13 248.6 25.4416 159
0 11 13 255.475 30.1359 217
0 -11 -13 243.922 31.2278 213
0 11 -13 208.599 27.9275 214
0 11 13 221.539 26.6508 216
0 11 -13 223.86 25.8158 232
0 11 -13 208.961 28.6678 223
0 -11 13 193.52 23.6605 226
0 -11 -13 216.839 25.7996 142
0 11 -13 224.049 28.7059 146
0 -11 -13 243.1 31.6092 253
0 11 -13 218.794 27.1699 254
0 11 -13 225.085 22.3904 248
0 -11 -13 210.136 29.4919 208
0 -11 -13 202.559 25.8785 205
0 -11 13 239.37 30.9846 104
0 -11 -13 214.816 27.043 174
0 -11 13 212.043 27.6559 178
0 -11 -14 4350.24 104.305 253
0 11 -14 4068.14 97.6388 254
0 11 14 4399.14 101.56 193
0 -11 -14 4262.26 102.071 208
0 -11 -14 3794.93 90.0823 205
0 11 -14 4247.46 101.152 223
0 -11 14 3849.63 89.9789 226
0 11 -14 4255.12 100.881 146
0 11 14 4200.56 98.9451 152
0 11 -14 4304.28 99.533 214
0 11 14 4161.65 100.843 217
0 -11 -14 4319.33 104.495 213
0 11 14 4154.48 97.2906 216
0 11 15 1728.61 50.5117 222
0 -11 -15 1722.49 50.7116 213
0 11 -15 1654.04 46.1909 214
0 11 -15 1645.62 45.6996 245
0 -11 -15 1757.93 49.3003 204
0 11 -15 1601.81 46.9288 254
0 11 -15 1641.68 48.8854 223
0 -12 0 10527 394.71 55
0 12 0 10091 231.477 127
0 -12 0 10199.9 232.839 123
0 -12 0 9741.17 226.935 131
0 -12 0 9661.36 387.421 43
0 -12 0 9253.76 365.391 35
0 -12 0 9970.42 390.684 36
0 -12 0 10139.1 385.128 94
0 -12 0 10140 240.294 106
0 -12 0 10160.9 231.114 95
0 12 0 9941.25 236.772 6
0 12 0 9987.68 371.861 2
0 12 0 9432.66 364.638 1
0 -12 0 9557.98 369.248 85
0 12 0 10247.4 234.606 249
0 12 0 10077.9 237.119 250
0 -12 0 9905.83 227.475 257
0 -12 0 10568.6 395.827 76
0 -12 0 9364.4 376.055 65
0 -12 1 7516.27 331.02 76
0 -12 -1 6887.36 316.759 65
0 -12 1 7593.25 326.712 65
0 -12 1 7465.88 312.007 85
0 -12 -1 7112.69 314.871 85
0 -12 1 7149.16 314.556 94
0 -12 -1 7077.38 183.849 95
0 -12 -1 7407.19 321.28 94
0 -12 1 7142.76 178.536 95
0 -12 1 7356.86 191.595 106
0 12 -1 7597.05 314.84 2
0 12 1 7084.74 306.782 1
0 12 -1 7464.8 189.06 6
0 12 1 7708.88 316.793 2
0 12 -1 7381.16 312.314 1
0 12 1 7423.19 188.94 6
0 -12 1 6926.06 318.475 55
0 -12 -1 7123.95 323.384 55
0 12 -1 7196.75 183.729 127
0 -12 1 7224.79 181.265 123
0 -12 -1 7295.03 186.692 123
0 12 1 7413.44 182.983 127
0 -12 -1 6883.97 180.733 131
0 -12 1 6845.37 309.516 35
0 -12 -1 7128.75 309.759 35
0 -12 1 6771.01 319.751 36
0 -12 -1 7735.27 337.897 36
0 -12 -1 7317.87 179.188 257
0 12 1 7208.18 187.547 250
0 12 -1 7361.06 190.316 250
0 12 -1 7446.11 183.86 249
0 12 1 7691.3 189.821 249
0 -12 -1 7016.69 323.915 38
0 -12 1 6892.58 323.043 43
0 -12 -1 6932.18 322.908 43
0 12 -1 7231.7 179.219 232
0 12 -2 7652.99 181.494 214
0 -12 -2 7388.27 324.769 94
0 -12 -2 7618.13 192.902 95
0 -12 2 7735.6 322.125 94
0 -12 2 7691.74 194.998 106
0 -12 -2 7649.91 327.152 85
0 -12 2 7355.31 307.029 85
0 -12 -2 6991.17 310.404 89
0 -12 -2 7655.94 318.284 35
0 -12 -2 7290.86 331.584 36
0 -12 2 7576.14 323.366 35
0 -12 2 8011.52 343.158 36
0 -12 2 8311.2 341.2 76
0 -12 2 7886.81 336.775 74
0 -12 -2 7451.59 332.286 65
0 -12 2 7416.41 320.77 65
0 -12 2 7848.59 197.667 108
0 -12 2 7340.57 184.7 158
0 -12 2 7530.51 327.039 55
0 -12 -2 8618.13 348.479 55
0 -12 2 8063.66 344.304 46
0 12 2 7430.83 184.696 127
0 -12 -2 7341.21 189.516 131
0 -12 -2 7603.72 193.104 123
0 -12 2 7535.54 182.958 123
0 12 -2 7867.9 192.733 127
0 12 -2 7762.44 189.155 232
0 12 2 7051.7 190.192 249
0 12 -2 7906.01 187.146 249
0 12 -2 7550.17 194.033 250
0 12 -2 7809.37 195.002 6
0 12 2 7486.46 192.678 6
0 12 2 7268.2 311.554 2
0 12 -2 7800.88 320.484 1
0 12 -2 7300.78 312.664 2
0 12 2 7105.83 308.293 1
0 -12 -2 7768.9 340.473 43
0 -12 2 7290.91 330.753 43
0 -12 -2 7192.24 326.944 38
0 12 3 21544.8 435.317 249
0 12 -3 21662.1 434.592 250
0 12 -3 21688 430.142 232
0 12 -3 21239.7 422.088 214
0 -12 3 21748.1 434.078 106
0 -12 -3 21796.1 434.443 95
0 -12 3 21630 597.611 94
0 -12 -3 22385.1 626.025 94
0 -12 -3 21521.3 612.323 85
0 -12 -3 22021 613.173 89
0 -12 -3 21698.7 601.746 35
0 -12 -3 22088.5 634.536 36
0 -12 3 21970.9 634.722 36
0 -12 3 21933.6 615.133 35
0 -12 3 21693.6 435.827 108
0 -12 -3 21567.9 428.501 174
0 -12 3 22001.4 425.767 181
0 -12 -3 21042.2 429.676 159
0 12 -3 21466.6 426.862 156
0 -12 -3 20846.8 419.618 150
0 -12 3 22565.6 628.377 74
0 -12 3 22038.9 609.257 65
0 -12 -3 22236.7 625.3 65
0 -12 3 21998.1 617.679 76
0 -12 -3 21109.6 430.16 142
0 -12 3 21909.2 428.638 139
0 -12 3 22164.9 633.836 46
0 -12 -3 21796 622.582 55
0 -12 -3 20963.3 622.143 43
0 -12 3 20678.8 621.666 43
0 -12 -3 21260.8 623.604 38
0 12 3 21920.2 423.078 239
0 -12 -3 21970.3 433.671 131
0 12 3 22153.1 424.973 127
0 -12 -3 22156.7 436.22 123
0 12 -3 21579.6 432.002 127
0 12 -3 22044.1 433.227 6
0 12 3 22090.5 598.652 2
0 12 3 21860.7 432.156 6
0 12 -3 22478.7 604.093 2
0 12 3 21047.4 590.022 1
0 12 -3 22013.5 600.766 1
0 12 -4 927.174 60.0605 232
0 12 4 1215.02 67.1405 249
0 12 -4 910.119 60.7035 250
0 -12 4 833.362 108.743 94
0 -12 4 994.251 60.0882 106
0 -12 -4 1089.91 64.9437 95
0 -12 -4 1080.14 60.8629 103
0 -12 4 1055.13 60.2168 184
0 -12 -4 1177.34 64.5181 174
0 -12 4 692.398 106.148 35
0 -12 4 966.338 127.464 36
0 -12 -4 992.24 116.027 35
0 -12 -4 1067.56 133.56 36
0 -12 -4 1015.99 124.333 85
0 -12 -4 1160.39 133.514 89
0 -12 -4 1144.33 64.0161 159
0 12 -4 976.873 54.4271 167
0 -12 4 806.977 117.309 74
0 -12 4 928.233 113.12 65
0 -12 4 926.37 120.591 76
0 -12 -4 1013.43 126.372 65
0 12 4 1078.13 64.8813 152
0 -12 -4 1093.53 60.0317 150
0 -12 4 1037.92 58.1977 139
0 -12 -4 1178.7 65.3444 142
0 -12 4 1033.27 131.491 46
0 -12 -4 995.093 125.531 55
0 -12 -4 1045.29 126.016 54
0 12 4 951.395 113.994 1
0 12 -4 996.951 116.311 1
0 12 4 1122.92 64.1553 6
0 12 -4 830.104 110.666 2
0 12 -4 959.566 60.159 6
0 12 4 1026 114.989 2
0 -12 4 886.329 122.433 43
0 -12 -4 980.254 124.939 38
0 -12 -4 972.663 125.884 43
0 -12 4 981.518 61.4087 108
0 -12 -4 1098.6 64.8884 131
0 -12 -4 1085.35 64.9469 123
0 12 4 1167.88 58.2206 127
0 -12 -5 25744.4 501.261 103
0 -12 5 26182.8 498.855 106
0 -12 5 26260 508.473 101
0 -12 -5 26223.2 507.639 95
0 -12 5 26006.6 652.847 94
0 -12 -5 26553.6 693.322 89
0 -12 -5 25404.6 685.768 85
0 -12 -5 25702.7 701.222 36
0 -12 5 27914.5 720.567 36
0 -12 5 26730.1 694.443 35
0 -12 -5 24819.4 661.888 35
0 -12 5 26428.4 495.026 184
0 -12 -5 25595.2 502.145 174
0 -12 -5 26125.9 504.809 159
0 12 -5 24645.4 489.558 167
0 -12 -5 25616 498.087 150
0 12 5 25960.1 506.975 152
0 -12 5 26131 497.397 148
0 -12 5 26603.4 692.248 74
0 -12 -5 26652.1 701.606 65
0 -12 5 27159.8 690.19 76
0 -12 -5 26552.3 506.047 142
0 -12 5 26418.6 709.45 53
0 -12 5 26185.6 707.469 46
0 -12 -5 26131.1 695.998 55
0 -12 -5 26296.4 693.242 54
0 12 -5 26085.9 663.953 1
0 12 5 25903.4 657.995 2
0 12 -5 26091.3 662.997 2
0 12 5 25828.1 658.013 1
0 -12 -5 25414.9 695.4 38
0 -12 5 28101.4 720.432 43
0 -12 -5 26078.2 703.769 43
0 -12 -5 26189.1 508.227 123
0 -12 -5 26274.3 506.188 131
0 12 5 25225.9 487.626 127
0 -12 5 26581.1 503.412 108
0 12 6 2761.35 94.0603 222
0 -12 -6 2650.96 97.6811 206
0 12 6 2799.55 94.7213 193
0 -12 -6 2739.69 185.182 85
0 -12 -6 2954.5 193.156 89
0 -12 6 2777.16 99.7292 117
0 -12 6 2734.56 96.8468 108
0 -12 -6 2859.76 100.591 174
0 -12 -6 2905.99 102.295 159
0 12 -6 2621.54 91.7609 167
0 -12 6 2727.15 96.571 162
0 -12 -6 2870.67 193.956 65
0 -12 6 2603.32 177.048 76
0 -12 6 2762.97 186.152 74
0 12 6 2858.55 103.194 152
0 -12 6 2755.9 92.1745 148
0 -12 -6 2910.61 99.6154 150
0 -12 -6 2886 103.149 142
0 -12 -6 2933.23 104.661 123
0 -12 -6 2900.25 102.711 131
0 12 -6 2698.99 94.6725 247
0 12 6 2731.79 93.65 6
0 12 -6 2658.68 92.965 6
0 -12 -6 2765.02 188.847 54
0 -12 6 2652.84 193.052 53
0 -12 6 2432.27 184.588 49
0 -12 6 2741.86 193.376 46
0 -12 -6 2714.5 186.591 55
0 -12 -6 2863.28 101.533 103
0 -12 6 2843.72 102.262 101
0 -12 -6 2778.73 102.384 95
0 12 -7 8474.01 202.13 232
0 12 -7 8285.68 196.934 223
0 12 7 8295.81 198.636 217
0 12 -7 8202.23 196.531 214
0 -12 -7 8367.01 197.968 206
0 -12 -7 8273.6 199.394 103
0 -12 -7 8468.8 323.612 94
0 -12 -7 8340.52 202.21 95
0 -12 7 8498.36 199.187 101
0 12 7 8247.61 193.978 193
0 -12 -7 8295.3 324.484 85
0 -12 -7 8265.96 328.499 89
0 -12 -7 8433.16 201.563 174
0 -12 7 7819.96 191.8 173
0 -12 7 8044.01 189.957 162
0 -12 -7 8435.74 202.034 159
0 12 7 8215.03 201.067 152
0 12 -7 8795.27 201.589 146
0 -12 -7 8253.25 197.462 150
0 -12 7 8343.69 197.044 117
0 -12 7 8179.4 189.602 108
0 -12 7 8177.21 200.295 111
0 -12 -7 8292.4 201.622 142
0 -12 -7 8394.58 201.857 123
0 -12 -7 8290.7 201.939 131
0 12 7 8253.73 187.136 6
0 12 -7 7862.74 185.152 6
0 12 7 8273.58 200.69 249
0 12 -7 7787.01 191.84 247
0 12 -7 8563.87 194.293 250
0 -12 -7 7849.33 318.729 55
0 -12 7 8268.72 337.356 53
0 -12 7 8130 315.637 74
0 -12 -7 8285.08 326.215 65
0 -12 7 8041.54 330.258 70
0 12 -8 126.84 31.0753 214
0 12 8 73.9401 29.8451 217
0 -12 -8 104.975 30.1069 206
0 12 8 104.262 28.0871 193
0 -12 -8 82.314 62.4093 89
0 -12 -8 101.102 58.5952 85
0 -12 8 141.633 67.9237 80
0 -12 8 109.877 26.774 173
0 -12 -8 125.478 31.4223 174
0 -12 8 132.9 64.0239 70
0 -12 -8 65.4688 59.0231 65
0 -12 -8 127.365 54.0575 76
0 12 -8 112.592 31.3141 247
0 -12 -8 95.3372 31.1536 150
0 -12 -8 112.145 32.035 158
0 -12 -8 92.5535 32.4518 159
0 12 8 70.202 30.9841 152
0 -12 -8 87.7102 31.7775 142
0 12 -8 116.298 31.0516 146
0 -12 -8 77.476 31.0062 123
0 -12 -8 113.54 32.6309 131
0 -12 -8 102.522 29.9446 106
0 -12 -8 64.7415 31.0232 103
0 -12 -8 76.1433 59.2592 94
0 -12 -8 93.8646 32.5091 95
0 -12 8 101.255 29.1094 101
0 12 8 74.9159 30.377 249
0 12 -8 96.2462 24.5247 254
0 -12 8 84.225 27.0735 117
0 -12 8 76.808 30.0926 111
0 12 -8 126.637 31.8574 223
0 12 -8 86.8478 29.9476 232
0 -12 -9 4296.39 125.966 213
0 12 -9 4436.78 121.715 214
0 12 9 4449.29 122.836 217
0 -12 -9 4142.02 116.561 206
0 12 9 4416.04 120.191 193
0 -12 -9 4329.17 208.034 85
0 -12 9 4149.13 215.892 80
0 -12 -9 4044.52 210.056 89
0 -12 9 3982.7 215.024 79
0 12 -9 4302.42 117.799 239
0 -12 -9 4229.23 118.969 181
0 -12 -9 4199.58 121.788 174
0 -12 -9 4182.46 121.093 159
0 12 9 4209.6 121.077 152
0 12 -9 4263.05 121.283 146
0 -12 -9 4255.47 120.418 158
0 -12 -9 4326.58 122.145 150
0 -12 9 4211.77 116.752 149
0 -12 9 4337.81 217.212 70
0 -12 -9 4014.5 119.907 142
0 -12 -9 4364.45 122.633 123
0 -12 -9 4380.48 122.932 131
0 -12 -9 3990.98 112.771 106
0 -12 -9 4161.45 199.765 94
0 -12 -9 4394.37 122.969 95
0 -12 9 3863.43 109.886 101
0 12 -9 3889.09 108.058 254
0 12 -9 4156.85 117.622 247
0 12 9 4215.2 118.5 249
0 -12 9 4201.87 117.644 111
0 -12 9 4124.31 119.491 112
0 12 -9 4110.83 120.596 232
0 12 -9 4180.76 119.334 223
0 12 10 287.139 34.2265 217
0 -12 -10 358.91 39.2189 213
0 12 -10 262.398 33.8895 214
0 12 10 327.583 34.9407 193
0 -12 -10 253.194 58.0568 85
0 -12 10 276.324 70.8546 87
0 -12 10 377.092 73.3176 79
0 -12 -10 275.871 34.9547 208
0 -12 -10 289.274 35.3018 174
0 -12 -10 289.751 31.7661 181
0 12 -10 302.974 31.0837 161
0 -12 -10 289.698 33.1266 159
0 -12 -10 315.019 35.1745 150
0 -12 10 289.17 30.33 149
0 12 -10 284.591 34.9416 146
0 12 10 323.971 35.6683 152
0 -12 -10 294.523 33.0779 158
0 12 -10 293.48 30.586 239
0 -12 10 334.456 32.007 140
0 -12 -10 281.291 29.5641 139
0 -12 -10 365.249 35.0864 142
0 -12 10 249.566 32.0446 124
0 -12 -10 302.233 35.2499 131
0 -12 -10 329.575 34.7695 123
0 12 10 280.152 31.4547 249
0 12 -10 306.671 29.4641 254
0 -12 -10 257.065 36.8609 253
0 12 -10 314.697 34.643 247
0 -12 -10 285.837 33.6342 95
0 -12 -10 244.099 55.4368 94
0 12 -10 308.708 35.9761 232
0 12 -10 311.916 34.3355 223
0 -12 10 260.053 31.0079 112
0 -12 10 236.058 29.2129 111
0 -12 -11 352.054 30.0719 205
0 -12 -11 367.521 34.8774 208
0 -12 -11 327.884 33.0978 174
0 -12 11 347.361 66.8714 92
0 -12 -11 366.475 32.7974 159
0 -12 11 282.802 27.8253 112
0 12 -11 325.42 33.6147 146
0 12 11 336.694 32.8869 152
0 -12 -11 293.961 32.3075 150
0 -12 11 347.161 31.7322 155
0 -12 -11 341.176 30.6973 158
0 -12 -11 328.226 35.4997 253
0 12 11 325.337 27.822 249
0 12 -11 334.661 29.0979 254
0 -12 11 318.418 26.9455 140
0 -12 -11 357.64 33.7122 142
0 -12 -11 336.892 31.9241 95
0 12 -11 336.471 32.8709 223
0 12 -11 313.348 32.206 232
0 -12 -11 314.965 34.6108 213
0 12 11 340.926 33.7799 217
0 12 -11 365.747 34.1244 214
0 12 11 338.298 32.5435 193
0 -12 -11 339.452 32.1835 131
0 -12 11 314.695 31.0708 124
0 -12 -11 321.913 31.24 123
0 12 12 8242.87 177.467 193
0 -12 -12 8342.14 175.31 159
0 -12 12 8231.17 171.364 155
0 12 12 8707.84 177.632 152
0 12 -12 8286.02 178.929 146
0 12 12 9044.83 178.9 222
0 12 12 8707.89 180.889 217
0 -12 -12 8524.71 181.849 213
0 12 -12 8581.32 178.317 214
0 -12 -12 8517.33 179.466 208
0 -12 -12 8292.97 168.854 205
0 -12 -12 8771.02 178.661 174
0 -12 12 8566.45 178.256 178
0 -12 -12 8594.82 174.802 131
0 12 -12 8384.95 177.298 223
0 12 -12 8365.76 175.267 232
0 -12 -12 8514.7 176.113 142
0 12 -12 7980.53 169.403 254
0 -12 -12 8526.99 182.271 253
0 12 -13 299.586 24.3607 223
0 -12 -13 257.794 23.8207 208
0 12 -13 281.04 20.2471 254
0 -12 -13 299.808 26.2406 253
0 12 -13 274.667 24.3026 146
0 -12 -13 295.221 25.2032 213
0 12 13 299.158 25.2979 217
0 12 -13 267.461 24.0713 214
0 12 13 313.229 23.7939 222
0 -13 0 20.9701 28.0167 181
0 13 0 -1.83617 26.3574 239
0 -13 0 -8.31649 57.8633 76
0 -13 0 -24.8695 65.3073 74
0 -13 0 16.3882 58.4551 65
0 -13 0 28.8802 30.1418 108
0 -13 0 10.9104 29.3583 158
0 13 0 24.5808 29.7175 156
0 -13 0 33.6343 62.8434 55
0 -13 0 -1.59334 23.9486 131
0 13 0 3.42394 24.8689 127
0 -13 0 -5.22972 25.8392 123
0 -13 0 4.06714 30.1425 106
0 -13 0 -7.97782 58.9578 94
0 13 0 26.7396 27.3763 249
0 -13 0 -7.83534 24.255 257
0 13 0 30.9292 30.8361 6
0 -13 0 -7.61891 54.352 85
0 13 -1 9364.76 215.114 6
0 13 1 9474.12 215.812 6
0 -13 -1 9253.16 344.755 85
0 13 1 9458.14 210.833 239
0 -13 1 8791.23 209.978 181
0 -13 -1 9389.75 216.521 181
0 -13 -1 8995.48 217.585 108
0 -13 1 9029.66 217.428 108
0 -13 -1 8940.85 204.583 159
0 13 1 9187.35 215.131 156
0 -13 1 8959.05 207.644 158
0 13 -1 8641.56 208.616 156
0 -13 -1 9314.03 214.187 158
0 -13 -1 9177.53 352.798 65
0 -13 1 9094.43 351.013 74
0 -13 -1 9204.75 354.295 76
0 -13 1 8581.58 343.598 76
0 -13 -1 8853.54 349.131 74
0 -13 1 9130.66 349.851 65
0 -13 1 8827.5 211.656 139
0 -13 -1 9175.67 205.81 142
0 13 -1 8875.73 207.955 127
0 -13 1 8849.68 204.489 123
0 13 1 8730.52 204.483 127
0 -13 -1 9251.23 212.061 123
0 -13 -1 9109.88 207.459 131
0 13 1 9469.02 213.859 249
0 13 -1 9143.82 207.033 249
0 -13 1 9054.07 204.777 257
0 -13 1 9134.99 342.665 94
0 -13 -1 9051.97 208.985 95
0 -13 -1 9040.95 346.483 94
0 -13 1 9030.47 216.3 106
0 -13 -1 9324.86 219.072 106
0 -13 -1 9311.47 356.003 55
0 13 -1 8808.56 200.673 232
0 -13 -2 809.591 52.4501 95
0 -13 -2 745.921 108.981 94
0 -13 2 653.537 97.9511 94
0 -13 2 751.204 52.1183 106
0 -13 -2 813.564 55.8333 106
0 -13 -2 795.669 52.6317 206
0 -13 -2 784.938 107.039 85
0 13 2 667.624 45.6125 239
0 -13 -2 841.123 55.5487 181
0 -13 2 675.178 47.3893 181
0 -13 -2 687.432 45.9992 174
0 -13 2 759.805 51.4424 184
0 -13 2 706.504 53.4131 108
0 -13 -2 707.931 48.3194 159
0 -13 -2 741.242 53.3249 158
0 13 -2 702.494 48.37 156
0 -13 2 636.966 44.5402 158
0 13 2 745.957 51.9854 156
0 -13 2 655.608 48.8361 139
0 -13 -2 717.464 48.3456 142
0 -13 -2 755.091 52.5137 123
0 -13 -2 761.483 49.8278 131
0 13 2 694.322 46.2769 127
0 13 -2 726.965 49.3375 127
0 -13 -2 668.769 105.137 65
0 -13 2 655.727 100.726 74
0 -13 2 584.165 100.94 76
0 -13 -2 625.93 101.13 76
0 -13 -2 745.141 106.649 74
0 -13 2 563.576 91.3814 65
0 13 2 818.75 54.0163 249
0 -13 2 669.241 46.3526 257
0 13 -2 628.851 44.0829 249
0 13 2 728.592 52.6646 6
0 13 -2 657.523 50.9536 6
0 -13 -2 727.822 106.104 55
0 13 -2 660.213 46.7258 232
0 13 3 173.526 33.1389 249
0 13 -3 181.886 28.8888 214
0 -13 -3 163.874 33.8124 206
0 -13 -3 109.226 68.4967 85
0 13 3 160.938 27.9879 239
0 -13 3 156.925 31.8536 184
0 -13 3 185.343 29.8803 181
0 -13 -3 211.56 33.3091 174
0 -13 -3 203.199 69.0185 65
0 -13 -3 205.101 71.4518 76
0 -13 3 145.876 59.7772 65
0 -13 3 160.11 69.7134 74
0 -13 3 70.7614 64.4276 76
0 -13 -3 227.307 36.474 123
0 13 3 157.291 28.4301 127
0 -13 -3 162.063 33.2601 131
0 13 3 208.326 36.8713 156
0 -13 3 132.422 31.1674 148
0 -13 -3 172.764 34.7908 158
0 13 -3 144.88 29.1176 156
0 -13 -3 173.179 32.2581 159
0 -13 3 163.07 31.5797 139
0 13 -3 118.093 24.2674 146
0 -13 -3 199.977 32.5832 142
0 -13 3 97.9468 32.2115 108
0 -13 3 136.184 34.2337 106
0 -13 -3 210.665 37.8054 106
0 -13 -3 118.343 66.997 94
0 -13 -3 181.196 34.761 95
0 -13 3 141.951 62.3235 94
0 -13 -3 196.801 73.1373 55
0 -13 3 209.201 74.0491 53
0 13 -3 124.406 30.3827 232
0 13 3 222.123 35.9822 6
0 13 -3 204.18 34.6256 6
0 13 -4 6197.74 151.686 214
0 13 4 6118.56 150.937 217
0 -13 -4 5859.59 268.621 85
0 13 -4 6245.08 158.455 232
0 -13 4 6391.11 156.792 184
0 -13 -4 6247.68 157.736 174
0 13 4 6356 159.168 6
0 13 -4 6349.47 159.027 6
0 -13 -4 6381.74 160.969 159
0 -13 -4 6358.69 163.973 158
0 13 4 6208.52 164.957 156
0 13 -4 6265.67 152.085 146
0 -13 4 6360.33 159.043 148
0 -13 4 6379.43 278.483 74
0 -13 4 6301.28 273.688 76
0 -13 -4 6540.76 287.535 65
0 -13 -4 6236.22 273.909 76
0 -13 4 6280.8 152.607 139
0 -13 -4 6271.02 160.726 142
0 -13 -4 6346.28 164.366 123
0 -13 -4 6564.56 163.172 131
0 13 4 5853.79 146.598 127
0 -13 4 6611.87 262.493 94
0 -13 4 6181.88 158.233 106
0 -13 -4 6168.71 163.885 106
0 -13 -4 6241.72 161.879 95
0 -13 -4 6456.8 280.442 94
0 -13 4 6530.78 167.019 101
0 -13 4 6332.19 162.485 108
0 -13 -4 6303.25 160.063 206
0 13 4 6336.8 163.873 249
0 13 -5 8418.08 191.915 214
0 13 5 8258.29 191.351 217
0 -13 -5 8443.43 197.688 206
0 -13 -5 8725.13 326.616 85
0 13 -5 8786.32 200.071 232
0 -13 -5 8563.38 198.173 174
0 -13 5 8863.37 200.123 162
0 -13 -5 8565.4 200.53 159
0 13 -5 8512.78 192.766 146
0 -13 -5 8552.07 203.683 158
0 -13 5 8557.63 193.503 148
0 -13 -5 8417.91 316.367 76
0 -13 5 8476.45 321.471 74
0 -13 -5 8605.87 326.794 65
0 -13 5 8145.39 311.289 76
0 -13 -5 8532.34 200.203 142
0 -13 -5 8630.29 203.206 123
0 -13 -5 8583.76 202.201 131
0 -13 -5 8487.6 202.046 95
0 -13 -5 8686.51 203.68 106
0 -13 5 8610.51 194.242 106
0 -13 -5 8789.6 325.674 94
0 -13 5 8819.98 204.061 101
0 -13 5 8816.09 203.212 117
0 -13 5 8519.28 197.441 108
0 13 -5 8732.35 196.026 6
0 13 5 8876.06 196.448 6
0 13 5 8715.65 203.364 249
0 13 6 11441.3 243.808 217
0 13 -6 11711.3 243.955 214
0 -13 -6 11681.5 246.617 206
0 13 6 11010.3 235.925 193
0 -13 -6 11696.1 380.577 85
0 13 -6 11743.2 250.171 232
0 -13 6 11745.4 247.532 173
0 -13 -6 11655.4 249.401 174
0 -13 -6 11864.4 253.97 181
0 -13 -6 11521.5 250.431 159
0 -13 6 11719 244.305 162
0 13 -6 11724.2 245.172 146
0 -13 -6 11768.4 254.014 158
0 -13 6 11766.3 376.298 74
0 -13 -6 11337.6 379.197 65
0 -13 -6 11188.3 364.014 76
0 -13 -6 11775.3 364.292 74
0 -13 6 12331.7 397.74 70
0 -13 -6 11838.9 252.088 142
0 -13 -6 11811.5 253.042 123
0 -13 -6 11801.5 252.397 131
0 13 6 11394.8 239.856 5
0 13 6 11419 240.004 6
0 13 -6 11373.8 239.791 6
0 13 -6 11924.5 243.265 5
0 -13 -6 11727.2 251.381 106
0 -13 -6 11379.7 375.03 94
0 -13 -6 11338.8 251.334 95
0 -13 6 11547.4 250.302 101
0 -13 6 11439.9 248.295 117
0 -13 6 11805.5 244.065 108
0 -13 6 11857.4 253.536 111
0 13 6 11827.2 252.409 249
0 13 -7 7043.99 161.749 239
0 -13 -7 6238.07 153.427 206
0 13 7 6089.52 148.884 193
0 -13 -7 6553.7 261.712 85
0 -13 7 6633.7 271.375 80
0 13 7 6306.26 154.501 217
0 13 -7 6739.81 156.08 214
0 -13 7 6800.17 154.462 173
0 -13 -7 6643.85 160.927 174
0 -13 -7 6745.44 162.59 181
0 -13 -7 6496.18 160.102 159
0 13 -7 6895.32 157.854 146
0 -13 -7 6666.77 162.295 158
0 13 -7 6804.98 161.033 232
0 -13 -7 6436.9 160.305 142
0 -13 -7 6778.63 160.155 139
0 -13 -7 6622.8 161.773 131
0 -13 -7 6578.39 162.178 123
0 13 7 5824.75 143.206 6
0 13 7 6164.15 144.327 5
0 -13 -7 6571.16 161.571 95
0 -13 -7 6627.64 158.687 106
0 -13 7 6798.54 158.288 101
0 -13 -7 6183.64 251.345 94
0 -13 7 6537.29 161.76 112
0 -13 7 6899.43 162.195 111
0 -13 -7 6555.84 155.917 108
0 -13 7 6756.67 156.652 117
0 13 7 6474.17 159.247 249
0 13 -8 2681.19 83.5108 214
0 -13 -8 2791.03 90.0764 213
0 -13 8 2624.1 74.4193 220
0 13 8 2768.14 85.8078 217
0 13 8 2550.02 79.8274 193
0 -13 -8 2730.53 156.209 85
0 -13 -8 2911.25 88.7427 181
0 -13 -8 2815.57 84.587 184
0 -13 -8 2733.3 87.2739 174
0 13 -8 2873.21 89.1301 232
0 -13 -8 2847.89 88.7588 159
0 -13 8 2649.62 80.345 101
0 -13 -8 2679.44 87.9928 95
0 -13 -8 2676.58 83.1391 106
0 -13 -8 2531.15 147.899 94
0 13 -8 2756.95 85.1034 146
0 -13 -8 2827.74 88.8697 158
0 13 8 2786.35 87.9001 152
0 -13 8 2654.4 84.2977 149
0 -13 -8 2608.43 79.7446 148
0 -13 -8 2753.85 87.9141 142
0 -13 -8 2741.56 84.6781 139
0 -13 -8 2804.89 88.9418 131
0 -13 -8 2619.02 86.5394 123
0 -13 8 2626.77 84.6554 111
0 -13 8 2417.19 77.2559 117
0 -13 8 2740.56 87.8407 112
0 -13 -8 2690.47 80.5479 108
0 -13 -8 2559.55 81.0263 206
0 13 -8 2678.47 84.6278 239
0 13 8 2707.56 86.1117 249
0 -13 -9 3915.17 105.416 208
0 -13 -9 3960.06 105.665 174
0 -13 -9 3932.98 102.909 181
0 13 -9 4003.14 105.693 232
0 -13 -9 3908.82 105.519 159
0 13 -9 3758.11 97.5434 161
0 -13 -9 4115.12 108.449 213
0 -13 9 3548.38 89.4052 220
0 13 9 4087.94 104.56 217
0 13 -9 3818.72 101.145 214
0 13 9 3866.33 104.209 152
0 -13 -9 3881.42 104.226 158
0 13 -9 3817.22 102.618 146
0 -13 9 3827.76 97.9029 149
0 13 -9 3828.39 99.8094 239
0 -13 9 3795.91 100.245 140
0 -13 -9 3945.65 106.187 142
0 -13 -9 3940.83 99.7133 139
0 -13 -9 3772.13 103.506 123
0 -13 9 3837.38 105.858 124
0 -13 -9 4027.05 106.487 131
0 -13 9 3678.19 98.6023 111
0 -13 9 3753 102.843 112
0 13 9 3848.41 99.1964 193
0 -13 -9 4165.16 110.119 253
0 13 9 3943.24 102.052 249
0 -13 -9 3853.38 105.039 95
0 13 -10 4543.97 109.434 146
0 -13 10 4703.11 110.445 155
0 -13 -10 4559.93 107.419 158
0 -13 -10 4568.19 111.797 213
0 13 10 4415.5 108.942 217
0 13 -10 4550.49 108.38 214
0 -13 -10 4637.42 110.785 159
0 -13 -10 4564.63 110.918 142
0 -13 10 3938.58 99.1266 140
0 -13 -10 4627.43 110.564 131
0 -13 10 4493.15 109.107 124
0 -13 -10 4483.82 108.454 123
0 -13 -10 4467.43 109.998 208
0 -13 -10 4186.24 99.6563 205
0 13 10 4418.67 105.579 193
0 -13 -10 4656.35 114.18 253
0 13 10 4480.77 104.553 249
0 -13 -10 4566.7 105.397 181
0 -13 -10 4543.25 111.003 174
0 13 -10 4242.26 108.373 232
0 -13 -11 1006.12 41.2311 142
0 -13 -11 1052.21 40.9061 131
0 13 -11 1142.4 42.5045 232
0 -13 -11 1127.28 44.4279 253
0 13 11 1022.08 42.7848 156
0 13 -11 1104.67 42.4032 146
0 -13 -11 1053.46 41.5566 208
0 -13 11 1096.98 42.9036 178
0 -13 -11 1047.9 41.2193 159
0 13 -11 1102.75 41.9321 214
0 -13 -11 1159.01 44.1509 213
0 13 11 1131.84 42.5299 217
0 13 -12 296.782 19.5645 214
0 13 12 287.238 19.4837 217
0 -13 -12 282.557 20.5994 253
0 13 -12 315.72 20.0563 245
0 -14 0 4440.46 122.507 184
0 -14 0 4338.76 118.878 181
0 -14 0 4491.36 124.145 106
0 -14 0 4416.03 210.06 94
0 -14 0 4513.81 217.691 76
0 -14 0 4542.23 218.465 74
0 14 0 4424.03 121.807 6
0 -14 0 4276 115.932 158
0 14 0 4334.95 117.02 156
0 -14 0 4485.12 123.05 148
0 -14 0 4375.81 120.592 139
0 -14 0 4322.29 113.452 123
0 -14 0 4415.24 124.405 108
0 -14 0 4730.1 121.988 206
0 14 0 4126.71 113.822 249
0 14 0 4357.03 117.38 239
0 -14 -1 11960.5 248.803 184
0 -14 1 11501.5 239.513 181
0 -14 -1 11725.3 245.026 181
0 -14 1 11929.4 245.969 184
0 -14 -1 11643.6 368.896 94
0 -14 1 11394.6 245.882 106
0 -14 1 11489.8 361.672 94
0 -14 -1 11691.2 248.524 106
0 -14 -1 11152.1 229.819 159
0 -14 1 11779.8 376.18 74
0 -14 -1 11519.4 374.411 76
0 -14 -1 11598.5 372.715 74
0 -14 1 11896.5 375.492 76
0 14 1 11688.2 245.018 6
0 14 -1 11484.9 244.065 6
0 -14 1 11201.9 233.667 158
0 14 -1 11198.1 236.104 156
0 -14 1 11559.3 245.611 148
0 -14 -1 11392.4 241.475 158
0 14 1 11375.2 241.678 156
0 -14 -1 11989.1 247.304 139
0 -14 1 11620.1 243.171 139
0 -14 -1 11417.2 233.58 131
0 -14 -1 11308.2 238.847 123
0 -14 -1 12325.8 244.756 206
0 -14 1 11263.3 229.249 257
0 14 -1 10875.9 232.161 249
0 14 1 11562.6 240.672 249
0 -14 -1 11474.5 247.968 108
0 -14 1 11940.4 249.358 108
0 14 1 11553.3 237.241 239
0 14 -1 11551.2 241.939 239
0 -14 -2 414.506 37.0524 206
0 14 2 427.193 39.4424 6
0 14 -2 444.384 39.0079 6
0 -14 2 407.104 37.6265 106
0 -14 2 435.212 73.4534 94
0 -14 -2 479.864 81.5544 94
0 -14 -2 403.336 38.7708 106
0 -14 2 455.756 40.6588 101
0 -14 2 386.236 32.6954 181
0 -14 -2 357.558 36.8291 181
0 -14 -2 479.62 40.5396 184
0 -14 2 393.797 36.2286 184
0 -14 -2 387.367 32.5268 159
0 -14 2 465.431 38.434 148
0 14 -2 332.971 31.6838 156
0 14 2 436.404 39.276 156
0 -14 -2 470.505 38.352 158
0 -14 2 388.276 74.5343 76
0 -14 2 288.932 66.9919 74
0 -14 -2 344.613 72.3927 76
0 -14 -2 332.031 71.1023 74
0 -14 -2 433.181 39.1338 139
0 -14 -2 398.825 32.6115 142
0 -14 2 367.507 35.204 139
0 -14 -2 407.462 37.1374 123
0 -14 -2 419.556 34.7965 131
0 -14 2 338.058 36.1835 108
0 -14 -2 383.404 37.9179 108
0 -14 2 412.806 32.0876 257
0 14 2 418.197 37.502 249
0 14 -2 437.167 37.6738 239
0 14 2 414.994 32.1983 239
0 14 -2 445.555 32.0869 232
0 -14 -3 3724.13 189.033 85
0 -14 3 3958.52 101.437 257
0 14 3 3929.07 108.957 249
0 -14 -3 3950.66 111.397 181
0 -14 -3 4003.13 112.948 184
0 -14 3 3616.99 103.015 184
0 -14 -3 3823.68 105.263 131
0 -14 -3 3934.86 108.663 123
0 -14 3 3844.06 109.699 162
0 -14 -3 3653.2 102.523 159
0 -14 3 3831.2 106.352 148
0 14 3 3748.63 108.324 156
0 -14 -3 3843.06 109.262 158
0 14 3 4025.29 108.831 5
0 14 -3 3948.75 108.777 5
0 14 3 3853.39 107.061 6
0 14 -3 3794.66 106.4 6
0 -14 3 3579.72 99.9409 139
0 -14 -3 3742.36 102.96 142
0 -14 -3 3865.88 110.671 139
0 14 -3 3671.88 100.319 232
0 -14 3 3677.6 110.477 101
0 -14 -3 4066.19 197.141 94
0 -14 3 3965.38 107.535 106
0 -14 -3 3915.35 112.1 106
0 14 -3 3813.99 108.602 239
0 -14 -3 3874.34 105.781 206
0 -14 -3 3675.43 109.851 108
0 -14 3 3789.38 108.772 108
0 -14 3 3988.5 112.736 117
0 14 -4 1470.63 51.5082 214
0 -14 -4 1573.77 122.562 85
0 -14 4 1599.3 57.4199 184
0 -14 4 1676.47 65.4337 173
0 -14 -4 1677.72 67.1884 181
0 -14 -4 1688.54 67.3242 184
0 14 -4 1674.33 65.8502 239
0 -14 -4 1613.49 62.0222 159
0 -14 4 1675.43 64.4661 162
0 -14 4 1446.1 57.4237 257
0 14 4 1619.74 64.8635 249
0 14 4 1657.78 66.2291 156
0 -14 4 1599.29 60.5659 148
0 -14 -4 1563.43 64.9336 158
0 -14 -4 1670.58 63.7597 131
0 -14 -4 1678.88 65.3775 123
0 -14 -4 1720.84 63.49 142
0 -14 -4 1615.44 66.1638 139
0 -14 -4 1530.12 120.69 94
0 -14 4 1600.33 65.5055 101
0 -14 -4 1580.82 65.8624 106
0 -14 4 1504.28 59.773 106
0 -14 -4 1597.04 65.6223 108
0 -14 4 1625.67 65.8343 117
0 -14 4 1587.19 62.6361 108
0 -14 -4 1730.68 62.837 206
0 14 -4 1586.25 59.8961 232
0 14 4 1625.23 61.9924 6
0 14 -4 1514.36 60.5064 6
0 14 4 1722.93 63.4248 5
0 14 -4 1518.37 61.1305 5
0 -14 -5 888.776 44.5971 206
0 -14 5 917.604 46.9689 173
0 -14 -5 1049.37 50.9814 184
0 -14 -5 951.341 50.3633 181
0 14 -5 928.689 48.4298 239
0 -14 5 920.484 44.8087 162
0 -14 -5 940.758 46.9494 159
0 14 5 969.86 49.3026 249
0 -14 5 938.276 44.5984 257
0 -14 5 876.883 41.6797 148
0 -14 -5 1007.03 49.1664 148
0 14 5 953.277 49.7957 156
0 -14 -5 985.6 50.7491 158
0 -14 -5 965.651 48.7048 131
0 -14 -5 934.532 49.2836 123
0 -14 -5 1024.69 50.8517 139
0 -14 -5 961.544 47.1696 142
0 14 -5 872.941 39.6735 214
0 -14 5 972.015 50.81 111
0 -14 5 943.603 48.0375 117
0 -14 -5 1007.62 49.1139 108
0 -14 5 968.856 49.4031 101
0 -14 -5 948.287 96.178 94
0 -14 -5 940.651 48.8346 106
0 14 -5 921.302 45.1011 232
0 14 5 952.233 44.9697 6
0 14 5 925.712 44.1907 5
0 14 -5 838.4 43.4098 6
0 14 -5 906.764 44.5179 5
0 -14 -6 612.903 34.7084 206
0 -14 6 547.179 34.0055 173
0 -14 -6 637.337 40.2788 181
0 -14 -6 568.44 38.6095 184
0 14 -6 525.186 36.2132 239
0 14 -6 565.531 29.973 245
0 -14 6 526.237 32.4095 162
0 -14 -6 596.983 37.877 159
0 14 6 651.254 39.7413 249
0 -14 6 566.107 35.0477 257
0 -14 -6 664.958 40.9968 158
0 14 6 572.884 39.0947 156
0 -14 -6 595.754 37.2443 148
0 -14 -6 611.353 39.7167 131
0 -14 -6 585.213 39.6337 123
0 -14 -6 597.133 38.1946 142
0 -14 -6 622.489 39.5636 139
0 14 -6 524.654 32.2379 214
0 -14 6 582.431 39.2105 112
0 -14 6 558.142 36.3271 117
0 -14 6 598.636 39.4559 111
0 -14 -6 534.6 36.2399 108
0 -14 -6 599.314 38.3075 106
0 14 6 526.157 31.75 6
0 14 6 599.085 32.7444 5
0 14 -6 587.192 37.3345 232
0 14 -7 7709.3 163.128 232
0 -14 -7 7660.54 159.634 148
0 -14 7 7705.54 163.594 149
0 -14 -7 7980.61 167.677 158
0 14 7 8033.33 168.628 156
0 14 -7 7742.54 163.408 239
0 14 -7 6722.89 151.17 245
0 -14 -7 7833.47 165.245 159
0 -14 -7 7684.02 164.808 142
0 -14 7 7762.02 165.204 140
0 -14 -7 7817.73 164.303 139
0 -14 -7 7929.61 167.439 123
0 -14 -7 7726.44 165.84 131
0 14 -7 7288.99 155.317 214
0 -14 -7 7731.13 166.452 213
0 14 7 7507.76 163.809 249
0 -14 7 7861.83 159.51 257
0 -14 -7 7515.8 162.413 184
0 -14 -7 8022.16 167.264 181
0 -14 7 7587.31 166.125 112
0 -14 7 7326.81 162.792 111
0 -14 -7 7258.42 154.159 206
0 14 -8 -9.57691 15.9058 161
0 14 -8 -5.15719 16.8336 239
0 14 -8 22.342 14.8205 245
0 -14 -8 -9.42982 18.1666 181
0 -14 -8 -2.3903 15.091 184
0 14 8 4.08515 18.9033 156
0 -14 -8 13.6168 17.9046 158
0 -14 -8 2.90763 17.9069 159
0 14 -8 8.25115 14.4025 214
0 14 8 4.46154 14.6803 217
0 -14 -8 12.5013 18.4951 213
0 14 -8 22.1984 17.9968 232
0 -14 -8 -0.97216 18.3171 142
0 -14 -8 23.858 17.2452 139
0 14 -8 3.03655 15.0587 146
0 -14 8 6.965 16.5752 140
0 -14 -8 4.14902 19.8486 253
0 -14 8 0.78353 15.2455 257
0 14 8 10.022 17.2264 249
0 -14 8 -3.0107 18.4402 124
0 -14 -8 4.89845 18.5875 131
0 -14 -8 11.826 18.4707 123
0 -14 -8 1.87699 17.6828 208
0 -14 -9 156.3 18.5475 208
0 -14 -9 164.074 19.2535 213
0 14 -9 128.576 16.9705 214
0 14 9 149.314 16.9621 217
0 -14 -9 187.564 21.8275 253
0 -14 9 160.353 16.4895 257
0 14 -9 155.48 20.2459 232
0 14 -9 138.232 15.9587 239
0 14 -9 156.737 16.5205 245
0 -14 -9 157.231 19.671 159
0 14 9 160.294 20.348 156
0 -15 0 15.8522 19.1187 139
0 -15 0 1.72312 16.233 206
0 15 0 -4.20103 15.6637 239
0 -15 0 -12.3552 19.8256 173
0 -15 0 0.88534 16.446 181
0 -15 0 -11.6629 18.9369 184
0 -15 0 8.01117 20.4008 162
0 -15 0 11.4236 21.2586 117
0 -15 0 -3.27293 20.5914 148
0 15 0 18.803 19.6475 6
0 15 0 -1.06042 19.05 5
0 -15 -1 445.183 31.7466 139
0 -15 1 401.256 27.7778 139
0 -15 -1 452.366 27.6782 206
0 -15 1 437.059 27.7656 206
0 15 1 408.638 25.1525 239
0 15 -1 407.114 29.0475 239
0 -15 -1 412.172 29.3544 181
0 -15 1 483.406 31.4729 184
0 -15 1 411.646 31.7275 173
0 -15 -1 434.324 32.6109 184
0 15 1 410.329 27.2551 249
0 -15 1 438.552 33.2327 162
0 -15 -1 415.319 32.2743 162
0 -15 -1 432.998 32.3979 117
0 -15 1 480.458 33.7874 117
0 15 1 363.95 26.5133 156
0 -15 -1 381.897 27.3661 158
0 -15 -1 491.535 34.0896 148
0 -15 1 445.199 31.1398 148
0 15 -1 415.693 31.4704 6
0 15 1 421.213 31.3714 6
0 15 -1 432.672 31.7058 5
0 15 1 434.496 31.9025 5
0 -15 -2 128.498 23.256 139
0 -15 2 113.169 20.6349 206
0 -15 -2 118.942 17.3792 206
0 15 -2 91.4057 20.6525 239
0 -15 2 132.36 23.6683 173
0 -15 -2 126.096 21.8067 181
0 -15 -2 155.084 24.3159 184
0 -15 2 106.498 20.0665 184
0 15 2 144.836 21.4344 249
0 -15 -2 144.524 24.9153 162
0 -15 2 97.9941 21.6743 162
0 -15 2 103.731 23.8049 111
0 -15 -2 130.924 23.5314 117
0 -15 2 100.78 22.1684 117
0 15 2 120.368 19.6921 156
0 -15 -2 128.29 23.2291 148
0 -15 -2 143.759 22.0742 158
0 -15 2 153.152 22.2282 148
0 15 2 153.014 22.9139 5
0 15 -2 125.63 22.9582 6
0 15 -2 149.933 23.1672 5
0 15 2 145.343 22.5804 6
0 -15 -3 9.13461 18.7179 139
0 -15 3 7.96759 16.2959 206
0 -15 -3 10.2155 13.9083 206
0 15 -3 8.3878 17.8038 239
0 -15 -3 -2.08239 19.1315 184
0 -15 3 6.88775 18.4093 173
0 -15 -3 9.50363 17.7491 173
0 -15 -3 13.8954 18.3043 181
0 15 3 7.24853 17.1313 249
0 -15 -3 7.21166 18.7203 162
0 -15 3 10.1881 17.6029 162
0 -15 -3 9.58771 17.0242 117
0 -15 3 32.5586 19.2374 117
0 -15 -3 -3.05778 18.3107 148
0 15 3 -5.26375 17.0698 156
0 -15 3 -3.21221 14.5097 148
0 -15 -3 -2.78674 17.1935 158
0 15 -3 -9.92897 17.4473 5
0 15 3 2.64753 16.3937 5
0 15 3 7.92517 17.0774 6
0 15 -3 -0.87867 16.3517 6
0 15 -4 239.294 21.4552 5
0 15 -4 217.312 21.1146 6
0 15 4 233.401 21.7532 6
0 15 4 266.55 21.9471 5
0 15 4 249.558 23.9705 249
0 -15 -4 255.277 24.2794 162
0 -15 -4 214.325 23.1816 158
0 -15 -4 284.321 25.5062 148
0 15 4 262.691 23.5109 156
0 -15 -4 240.066 24.5934 139
0 -15 -4 248.163 25.2412 184
0 -15 4 278.002 23.9189 173
0 -15 -4 278.981 25.2933 181
0 -15 -4 234.626 22.3534 173
0 -15 4 244.073 21.4247 206
0 15 -4 262.516 24.9226 239
0 -15 -5 309.009 23.4445 213
0 -15 5 305.729 21.0079 206
0 -15 -5 350.018 26.3515 181
0 -15 -5 373.385 26.2694 184
0 15 -5 392.45 26.1898 239
0 -15 -5 304.611 24.9142 158
0 -15 5 339.504 24.6277 149
0 -15 -5 427.725 26.0227 148
0 -15 5 374.579 26.3617 140
0 -15 -5 363.754 26.4428 139
0 15 5 407.353 26.4079 249
0 15 6 699.226 29.3887 230
0 15 -6 735.821 30.7704 239
0 -15 -6 661.808 28.9192 208
-1 0 0 13.85 17.4662 13
1 0 0 8.38833 14.0268 40
1 0 0 17.8817 16.5858 2
1 0 0 14.3586 15.9106 1
-1 0 0 5.43496 8.39142 30
-1 0 0 14.4498 10.8369 37
1 0 0 -2.71714 16.5263 51
1 0 1 11234.8 218.55 14
-1 0 -1 11150.5 218.201 14
-1 0 1 11001.6 206.915 22
-1 0 -1 10994.8 221.221 13
-1 0 1 11197 203.153 13
-1 0 1 10654.5 213.506 10
-1 0 -1 10964.2 194.713 18
-1 0 1 10870.3 210.777 15
-1 0 -1 10898.7 198.482 20
-1 0 -1 10797.1 209.988 50
1 0 1 10890.5 203.932 47
1 0 1 11255.1 215.707 51
1 0 1 10936.1 203.674 56
1 0 -1 11117.2 215.259 51
1 0 -1 10813.6 211.113 8
-1 0 1 11389.4 212.681 8
1 0 1 11476.9 217.024 33
-1 0 -1 11182.3 210.555 30
-1 0 1 10680.4 205.492 31
1 0 1 10996.5 209.893 30
1 0 1 10856.2 209.183 40
-1 0 -1 11092.2 205.555 38
-1 0 -1 11072.5 213.779 37
-1 0 2 130551 2117.46 9
-1 0 2 128919 2106.26 29
1 0 -2 127636 2118.01 9
-1 0 2 129685 2112.28 16
1 0 2 128315 2099.18 20
-1 0 2 123613 2101.12 15
-1 0 2 130050 2118.24 8
-1 0 2 125959 2098.96 27
1 0 2 129693 2129.92 14
-1 0 -2 123971 2111.02 24
-1 0 2 127660 2094.37 22
-1 0 2 126352 2108.16 10
-1 0 2 121934 2086.25 13
-1 0 -2 121950 2125.4 13
-1 0 2 123075 2096.46 41
-1 0 -2 127409 2124.87 37
-1 0 -2 128490 2110.79 43
1 0 -2 126549 2103.08 38
-1 0 -2 125320 2117.58 38
1 0 2 125365 2112.72 40
1 0 2 126938 2119.79 66
1 0 2 126829 2114.66 56
-1 0 2 119826 2088.96 49
1 0 -2 127734 2111.18 51
1 0 2 126973 2119.31 44
1 0 2 126329 2110.99 51
1 0 2 128091 2115.92 47
1 0 -2 127535 2118.06 8
1 0 2 126282 2121.83 33
-1 0 2 122426 2100.56 34
-1 0 2 124013 2097.87 30
1 0 -2 127120 2109.21 36
1 0 2 119516 2120.87 30
-1 0 2 125150 2091.81 31
-1 0 -2 122307 2120.84 30
-1 0 3 99706.9 1676.45 17
1 0 -3 98046.6 1655.56 10
-1 0 -3 100843 1685.73 13
1 0 -3 101796 1672.13 9
-1 0 3 98382.1 1652.92 29
-1 0 -3 95672.6 1669.42 24
1 0 -3 96102.3 1676.43 8
1 0 3 100400 1669.74 24
-1 0 -3 98274.3 1675.84 23
1 0 3 99084.9 1690.16 14
1 0 3 101473 1687.79 79
-1 0 -3 99325.4 1675.13 77
-1 0 3 98246.7 1661 44
-1 0 3 96931.2 1650.22 49
-1 0 -3 95267.1 1678.04 52
-1 0 3 99743.9 1666.9 47
1 0 3 97162.7 1657.01 51
1 0 3 98439.4 1679.3 47
1 0 3 96413.7 1681.22 44
1 0 -3 100201 1657.55 51
1 0 3 99760.6 1678.47 56
1 0 3 96538.5 1682.63 66
-1 0 -3 99733.9 1677.26 72
-1 0 -3 102090 1687.4 30
-1 0 3 96244.3 1645.8 34
-1 0 3 91093.3 1659.74 30
1 0 3 96823.2 1680.36 33
1 0 3 98836.4 1679.91 32
-1 0 3 98926.9 1659.76 42
-1 0 -3 98150.4 1674.7 43
1 0 3 98342.4 1672.13 40
-1 0 -3 99665.9 1681.74 38
-1 0 3 95906.4 1640.39 41
-1 0 3 96526.5 1654.77 39
1 0 -3 97301.6 1652.08 37
1 0 -3 101961 1668.94 38
-1 0 -3 99888.6 1687.6 37
1 0 -4 556161 9282.55 29
1 0 -4 569111 9318.36 8
1 0 4 568527 9309.75 24
1 0 -4 552688 9280.84 10
-1 0 -4 553017 9321.2 13
1 0 -4 535194 9291.84 16
-1 0 4 527754 9313.57 17
-1 0 4 559588 9316.99 25
-1 0 4 568790 9281.84 29
1 0 -4 579664 9306.78 9
1 0 4 552662 9329.2 87
1 0 4 543084 9327.04 79
1 0 4 560541 9323.53 47
1 0 -4 557943 9281.3 51
-1 0 -4 547211 9318.88 52
-1 0 -4 573639 9315.81 45
-1 0 4 567277 9310.14 47
-1 0 4 550641 9302.98 44
1 0 4 557853 9321.58 56
1 0 4 554752 9325.95 44
1 0 4 571595 9282.25 51
-1 0 -4 538845 9315.29 72
1 0 4 567348 9328.09 66
-1 0 4 551720 9302.85 66
-1 0 -4 551060 9318.08 73
-1 0 -4 576477 9331.33 30
-1 0 4 550758 9271.38 34
1 0 4 573732 9320.64 32
-1 0 4 576438 9315.34 32
1 0 4 566368 9321.81 33
1 0 4 567053 9314.02 40
-1 0 -4 567938 9326.93 38
1 0 -4 569219 9294.7 37
-1 0 4 554248 9291.35 42
1 0 -4 562409 9311.69 38
-1 0 -4 571876 9332.03 37
-1 0 4 546563 9284.52 39
-1 0 5 170288 2969.83 14
1 0 -5 176107 2976.41 16
-1 0 5 178204 3010.21 25
-1 0 -5 182943 2999.67 22
1 0 -5 174658 2956.81 10
1 0 -5 176643 2992.38 9
-1 0 -5 184880 3012.47 13
1 0 -5 176669 2963.38 29
1 0 5 175427 3000.96 24
1 0 -5 176975 3011.08 8
1 0 5 176379 3022.39 79
-1 0 -5 173972 3008.11 81
1 0 5 177798 3021.98 92
1 0 5 173118 3023.69 87
-1 0 5 177591 3006.09 47
1 0 -5 177131 2954.94 51
1 0 5 178040 3021.28 44
-1 0 5 178982 2998.73 44
1 0 5 171696 2953.99 51
-1 0 -5 171981 3003.65 45
-1 0 5 177289 3005.49 56
1 0 5 179952 3018.37 56
1 0 5 173881 3017.03 47
-1 0 5 178416 2997.69 66
1 0 5 181970 3023.88 66
-1 0 -5 177764 3009.93 73
1 0 5 174685 3016.14 67
1 0 5 176136 3010.6 32
1 0 5 176297 3013.79 33
-1 0 5 176047 3005.09 32
-1 0 -5 177830 3027.43 30
-1 0 5 180986 2977.11 42
-1 0 -5 176966 3022.65 38
-1 0 -5 181118 3026.28 37
-1 0 5 177978 2967.4 39
1 0 -5 177498 2987.45 37
1 0 -5 177743 3007.92 38
1 0 6 145818 2433.66 104
1 0 -6 144168 2481.36 9
1 0 -6 147468 2508.36 8
1 0 -6 143572 2462.02 16
-1 0 6 144710 2465.43 14
1 0 -6 143398 2447.43 29
-1 0 -6 146369 2487.36 22
-1 0 6 147150 2511.66 12
1 0 6 145899 2497.4 24
1 0 6 146561 2434.3 110
1 0 6 145687 2520.82 87
1 0 6 144756 2517.39 92
-1 0 6 143376 2481.1 87
1 0 6 145607 2518.53 79
-1 0 -6 144098 2504.39 81
-1 0 -6 144404 2498.79 45
-1 0 6 142401 2494.32 44
-1 0 -6 146667 2498.7 59
-1 0 6 146275 2504.25 56
1 0 6 144394 2517.89 47
1 0 6 142533 2518.82 44
-1 0 6 147064 2504.55 47
1 0 6 139902 2514.19 56
-1 0 -6 145424 2506.19 73
1 0 6 145769 2516.68 67
1 0 6 145927 2521.47 66
-1 0 6 144222 2495.14 66
-1 0 6 147237 2501.42 32
1 0 6 145685 2511.08 33
1 0 6 144555 2506.29 32
-1 0 -6 144310 2525.73 30
1 0 -6 150881 2509.68 38
1 0 -6 142418 2484.23 37
-1 0 -6 143036 2523.3 38
-1 0 6 147490 2464.17 42
-1 0 -6 147267 2524.41 37
1 0 7 12106 309.183 33
1 0 7 11995.8 302.865 32
-1 0 7 13026.7 303.314 32
-1 0 7 12362 286.964 87
1 0 7 11839.8 311.517 92
-1 0 -7 11949.9 301.598 81
-1 0 7 12244.9 281.973 92
1 0 7 11897.2 313.861 87
-1 0 7 12851 301.718 66
-1 0 7 12164.3 306.882 67
1 0 7 12278.3 313.498 67
1 0 7 11922.5 314.109 66
-1 0 -7 12286.4 232.528 128
-1 0 -7 11619.9 232.239 122
-1 0 7 12523.4 307.56 47
-1 0 7 12360 301.03 44
1 0 7 11791.3 310.415 56
-1 0 7 12932.2 309.066 56
1 0 7 11728.6 311.818 47
1 0 7 12271.9 316.888 44
-1 0 -7 11960.6 297.834 45
-1 0 -7 12298.1 295.613 59
1 0 -7 12580.5 264.171 16
1 0 -7 12119.9 247.162 29
-1 0 7 13224.8 313.148 12
1 0 -7 12888.1 284.359 9
1 0 -7 12871 310.258 8
-1 0 -7 11819.1 279.329 22
1 0 7 11321.5 235.613 110
-1 0 -7 12057.2 232.236 109
-1 0 7 12759.5 230.45 110
-1 0 -7 12206.5 232.01 120
1 0 7 12007.6 236.042 104
-1 0 7 13396.3 268.873 42
-1 0 -7 12147.8 317.512 38
1 0 -7 13041.9 312.099 38
-1 0 -7 12204.7 317.199 37
1 0 -7 13272.6 293.128 37
1 0 8 18107.5 335.167 104
-1 0 8 17982.1 324.285 104
1 0 -8 17362.4 319.762 96
-1 0 -8 19295 446.681 30
-1 0 8 17795.9 410.127 32
1 0 8 17875.1 424.549 33
-1 0 8 17792.1 420.54 33
1 0 8 18147.5 419.694 32
-1 0 -8 18813 421.2 81
1 0 8 17391.7 430.699 87
-1 0 8 17539.5 396.661 87
-1 0 -8 18204.9 419.762 90
-1 0 8 17946.3 393.616 92
1 0 8 18025 429.861 92
1 0 -8 17073.5 332.521 169
-1 0 -8 18329.5 332.29 169
-1 0 -8 18245.3 407.366 68
1 0 8 18109.2 431.577 67
1 0 8 18387.2 436.182 66
-1 0 8 17150.9 417.729 67
-1 0 8 17782.2 411.767 66
-1 0 -8 18329.2 331.779 154
1 0 -8 17407.3 329.728 141
-1 0 8 18059 421.464 56
-1 0 -8 18750.8 410.422 59
1 0 8 18076.8 432.731 56
-1 0 -8 18349 390.221 48
1 0 8 18430.4 435.293 47
-1 0 8 18167.7 413.735 44
-1 0 8 17611.6 419.303 47
-1 0 -8 17329.5 367.413 15
1 0 8 18076.7 412.364 24
1 0 -8 18221.7 423.293 8
-1 0 8 17453.3 420.516 12
-1 0 -8 18016 383.948 22
1 0 -8 17809.1 386.038 9
1 0 -8 16462.6 340.199 29
-1 0 8 17932.3 423.613 23
-1 0 -8 16875.1 370.692 27
1 0 8 17667.6 335.829 110
-1 0 -8 17332.3 330.465 109
-1 0 8 17614.6 327.037 110
-1 0 -8 18255.4 330.045 107
-1 0 -8 18484.2 437.537 37
-1 0 -8 19167.3 444.657 38
1 0 -8 18231.5 403.193 37
-1 0 -8 18000 330.261 130
-1 0 -8 17359.4 330.524 128
-1 0 -8 18296.4 331.531 122
-1 0 -8 18298.5 331.369 121
-1 0 -9 1198.69 46.7834 98
1 0 9 1221.54 52.9657 104
-1 0 9 1270.07 46.6451 104
-1 0 -9 1331.63 95.1795 81
1 0 9 1270.39 101.543 92
-1 0 -9 1159.8 92.0421 90
-1 0 9 1426.72 88.2275 92
-1 0 9 1250.41 91.0402 32
1 0 9 930.852 85.6925 32
1 0 9 1153.32 49.9924 178
-1 0 -9 1145.72 49.9959 169
1 0 -9 1359.08 53.4773 169
1 0 9 1139.7 52.1738 170
-1 0 -9 1209.43 86.9116 68
1 0 9 1013.78 95.1587 67
1 0 9 1168.54 100.193 66
-1 0 9 1084.26 94.4389 67
-1 0 9 1333.39 94.9246 66
-1 0 -9 1173.65 49.6793 154
1 0 9 1127.19 48.3659 155
-1 0 -9 1230.18 50.2658 141
1 0 9 1138.75 98.2903 47
-1 0 -9 1144.79 76.6863 48
-1 0 9 1275.21 97.164 47
1 0 9 1078.43 96.5976 56
-1 0 9 1231.84 95.5219 56
-1 0 -9 1327.99 91.3546 59
1 0 9 1114.23 86.8665 24
-1 0 9 1318.08 101.219 23
-1 0 -9 1087.67 70.6195 29
-1 0 -9 1047.64 63.9521 27
1 0 -9 1289.64 98.3559 8
-1 0 -9 1103.16 70.4232 22
1 0 -9 1296.97 78.3081 9
-1 0 9 1480.27 103.589 12
1 0 9 1063.53 52.022 110
-1 0 9 1309.65 49.2109 110
-1 0 -9 1118.22 49.6512 109
-1 0 -9 1142.54 48.4054 107
1 0 -9 1293.21 46.7925 116
-1 0 -9 1326.83 104.298 37
1 0 -9 1304.36 87.3019 37
-1 0 -9 1154.49 46.4782 133
-1 0 -9 1204.4 49.8804 121
-1 0 -10 4955.96 216.904 37
1 0 -10 5219.53 196.071 37
-1 0 -10 5431.76 227.033 38
-1 0 10 5245.12 127.569 110
1 0 -10 5144.54 121.131 116
1 0 10 5419.32 136.041 110
-1 0 -10 6097.41 135.76 109
1 0 10 5260.84 129.573 216
1 0 -10 5277.5 135.53 213
-1 0 -10 5416.18 139.505 213
1 0 -10 5494.01 137.069 204
1 0 10 5218.18 127.984 202
1 0 -10 5419.71 137.6 205
-1 0 -10 5164.79 136.558 203
-1 0 -10 5344.02 134.14 205
1 0 -10 5237.2 128.325 196
-1 0 -10 5396.13 209.826 90
-1 0 10 5368.16 213.612 91
1 0 10 5332.53 219.116 92
1 0 10 5308.05 222.554 91
1 0 10 5565.91 222.348 33
-1 0 10 5681.44 218.253 33
1 0 10 5280.09 209.152 32
1 0 10 5292.83 130.976 178
1 0 -10 4992.09 123.184 177
-1 0 10 5469.19 125.93 170
1 0 10 5293.52 134.746 170
1 0 -10 5107.88 124.987 166
-1 0 -10 5783.47 134.745 169
1 0 10 5321.61 221.646 67
1 0 10 5410.99 225.198 66
-1 0 10 5329.07 218.553 63
-1 0 10 4931.03 210.54 67
-1 0 -10 5102.89 192.607 68
-1 0 10 5549.29 211.131 66
1 0 10 5158.54 218.681 63
1 0 -10 5151.15 123.111 146
-1 0 -10 5203.26 130.523 154
-1 0 -10 5399.19 131.081 141
-1 0 -10 5242.87 129.915 121
-1 0 -10 6128.45 129.457 129
-1 0 -10 5141.79 126.107 133
-1 0 -10 5377.65 125.896 98
-1 0 10 5242.79 124.244 104
1 0 10 5338.15 135.16 104
-1 0 -10 5208.31 128.291 107
1 0 -10 5744.91 221.846 8
1 0 10 5612.88 208.179 24
-1 0 10 5377.97 216.845 23
-1 0 -10 5267.05 138.68 251
-1 0 -10 5195.34 176.528 60
-1 0 -10 5218.02 196.513 59
-1 0 -10 5015.01 175.686 48
-1 0 10 5244.08 212.152 56
1 0 11 16.2361 43.0705 24
-1 0 11 24.2234 46.2642 23
-1 0 11 47.8477 48.5201 24
1 0 -11 33.4415 19.5916 237
1 0 -11 27.8535 18.79 235
1 0 11 31.0186 22.8373 216
-1 0 -11 8.96002 26.2769 213
1 0 -11 50.1813 26.2402 213
-1 0 -11 52.382 27.4915 204
1 0 -11 31.6767 22.9315 203
1 0 -11 40.1722 27.7392 204
-1 0 -11 33.9751 27.7672 203
1 0 -11 51.2972 28.0789 205
-1 0 -11 29.1871 26.4444 205
1 0 -11 137.397 26.4424 192
1 0 -11 158.5 28.1684 196
-1 0 -11 22.7252 46.5227 90
-1 0 11 89.7676 54.5834 91
1 0 -11 33.2569 23.3559 251
-1 0 -11 32.1798 27.5432 251
-1 0 11 30.3295 22.204 180
1 0 11 41.3086 26.5667 180
1 0 -11 34.2939 25.4234 169
-1 0 11 57.197 21.3924 170
1 0 -11 51.4171 20.3654 166
-1 0 -11 27.4385 23.4288 169
1 0 11 66.1818 27.8186 170
1 0 11 40.1797 21.4879 160
1 0 11 64.9961 52.2264 67
-1 0 11 45.2602 42.7604 66
-1 0 11 25.2607 50.7449 63
-1 0 -11 105.715 45.4363 68
-1 0 11 24.3719 49.4284 67
1 0 11 -6.40862 49.476 63
1 0 11 46.298 55.1509 66
-1 0 -11 29.0016 23.7626 141
1 0 11 104.548 55.4502 56
-1 0 11 58.2783 19.7645 104
-1 0 -11 23.8496 19.6017 98
-1 0 -11 37.495 22.9157 107
1 0 11 115.118 51.3105 40
-1 0 11 71.2914 22.6754 110
-1 0 -11 43.5389 24.8049 109
1 0 -11 24.8837 16.7289 116
1 0 11 53.0674 27.6686 110
-1 0 -11 16.0733 18.5054 129
1 0 11 51.3671 28.1348 132
-1 0 -11 34.7368 23.8821 121
-1 0 11 42.6758 22.0869 132
-1 0 -11 32.5691 50.8088 37
1 0 11 51.1717 41.5494 32
1 0 11 49.0675 54.2463 33
-1 0 11 59.0608 47.489 32
-1 0 11 60.0894 45.906 33
1 0 -12 11073.2 231.809 235
1 0 12 11006.8 244.136 238
-1 0 12 11035.7 236.925 110
1 0 12 11417.1 248.225 110
-1 0 -12 11517.9 241.303 109
1 0 -12 11661.8 250.426 213
1 0 12 10807.7 237.127 216
1 0 -12 11454.2 250.748 205
-1 0 -12 11191.8 248.346 204
-1 0 -12 10806.9 247.867 203
1 0 -12 11444.1 248.821 204
1 0 12 11079.5 235.465 202
1 0 -12 11475.5 241.435 203
1 0 -12 11310.6 237.042 192
-1 0 12 10807.1 362.757 91
-1 0 -12 10709.9 353.925 90
1 0 12 10677.7 375.081 91
-1 0 12 10994.8 234.675 180
-1 0 -12 10628.4 226.786 177
1 0 12 11154.2 238.377 178
1 0 12 10692.1 245.283 180
1 0 -12 10785 230.247 166
-1 0 -12 11032.5 241.928 169
1 0 12 11000 244.829 170
1 0 -12 11118.8 243.552 169
-1 0 -12 10883.4 250.551 251
1 0 -12 11263 242.779 251
-1 0 12 11481.4 368.9 33
1 0 12 11822.5 363.628 32
-1 0 12 11142.3 348.389 32
1 0 12 10840.1 366.479 33
-1 0 -12 10946.5 238.977 141
1 0 12 10935.1 359.598 57
-1 0 12 11473.2 369.583 56
1 0 12 10844.5 371.795 56
1 0 12 11159.4 358.55 40
-1 0 -12 10999.5 372.107 37
-1 0 12 11530.3 369.903 23
-1 0 12 11253.5 366.492 24
1 0 12 10653.3 347.646 24
1 0 12 11242.4 247.737 97
1 0 12 10737.4 242.342 104
1 0 -12 11270.2 233.776 99
-1 0 -12 11047.2 231.679 98
-1 0 -12 11304.5 238.477 107
-1 0 -12 11152.3 231.533 129
-1 0 -12 10952.6 239.049 121
1 0 12 10716.5 245.482 132
-1 0 12 11135.1 236.746 132
-1 0 13 7.41785 52.9176 24
-1 0 13 7.56385 51.2595 23
1 0 13 6.04949 39.8734 20
1 0 13 15.5461 27.6412 238
-1 0 -13 -6.50615 23.065 234
1 0 13 -25.1922 25.5875 216
-1 0 -13 12.4904 31.7158 203
1 0 -13 -8.46481 29.4476 205
-1 0 -13 37.5365 33.5076 204
-1 0 13 1.54858 21.8236 202
1 0 -13 7.02015 25.9402 203
1 0 13 4.88056 24.7193 202
1 0 -13 2.06869 29.2442 204
-1 0 -13 15.6344 30.2482 192
1 0 -13 -13.1798 23.8613 192
-1 0 13 -7.46872 61.1467 91
1 0 13 56.5036 63.5906 78
-1 0 13 7.95597 57.4444 78
-1 0 -13 -34.9528 55.6195 90
1 0 13 -8.20599 62.0069 91
1 0 13 7.17285 51.7901 40
1 0 13 2.01648 27.6067 180
-1 0 -13 3.08431 20.6178 166
-1 0 -13 9.49808 26.7706 169
1 0 -13 1.93511 27.5252 169
1 0 13 23.5138 27.1794 170
-1 0 13 19.849 43.6096 32
1 0 13 34.8878 49.7767 32
-1 0 -13 7.96125 54.6768 37
1 0 13 7.65525 59.7018 33
-1 0 13 7.51226 56.7649 33
1 0 13 -16.2057 59.8817 67
-1 0 13 7.60623 54.9192 67
1 0 13 8.19985 57.0517 66
-1 0 13 -7.89794 61.5945 63
1 0 13 -16.0483 64.4659 63
-1 0 -13 8.9854 27.1586 141
-1 0 -13 41.2957 26.1581 121
-1 0 13 6.7364 23.9549 132
-1 0 -13 19.3239 23.7693 129
1 0 13 18.2808 30.1073 132
-1 0 -13 13.1328 32.626 251
1 0 -13 -7.40299 27.587 251
1 0 13 16.3755 30.4261 110
-1 0 13 3.38071 24.4823 110
1 0 13 -22.0215 58.9735 57
-1 0 13 -7.92031 59.1941 57
1 0 -13 24.3597 22.503 99
1 0 13 2.06635 28.1956 97
-1 0 13 -5.91511 29.3078 97
-1 0 -13 -12.0801 22.5708 98
-1 0 14 2741.91 94.0868 110
1 0 14 2677.87 92.9367 216
-1 0 -14 2902.55 106.535 204
-1 0 14 2624.81 90.5049 202
1 0 -14 2633.49 102.783 204
-1 0 -14 2904.5 106.082 203
1 0 -14 2713.56 93.1736 192
-1 0 -14 2847.65 102.69 192
1 0 14 2632.15 186.878 78
1 0 14 2913.26 198.459 91
-1 0 14 2975.13 199.691 78
1 0 14 2750.95 100.986 238
1 0 -14 2705.61 95.6672 244
1 0 14 2709.86 102.314 180
-1 0 14 2736 99.0636 168
1 0 -14 2666.88 99.9789 169
1 0 14 2633.53 100.251 170
-1 0 -14 2853.74 102.078 169
1 0 14 2748.86 105.021 168
-1 0 -14 2748.82 90.7974 166
1 0 14 2799.72 193.043 67
1 0 14 2782.77 191.617 63
-1 0 14 2828.12 192.022 63
-1 0 14 2891.13 187.958 67
-1 0 14 2643.84 170.316 32
-1 0 14 2636.57 181.676 33
1 0 14 2653.04 182.572 33
1 0 14 2774.21 105.458 143
-1 0 -14 2931.35 100.758 141
-1 0 -14 2646.76 88.3131 129
1 0 14 2737 102.997 132
-1 0 14 2615.08 93.8274 132
-1 0 14 2594.55 178.227 24
-1 0 14 2479.21 176.131 23
-1 0 -14 2764.81 106.092 251
1 0 -14 2713.84 97.9659 251
1 0 14 2817.87 184.348 57
-1 0 14 2683.27 189.502 57
-1 0 -14 2954.62 194.902 37
1 0 14 2645.55 176.254 40
-1 0 -15 159.393 39.8677 204
1 0 -15 164.76 40.2282 204
-1 0 -15 143 37.0801 203
-1 0 -15 140.65 34.4985 192
1 0 -15 142.108 30.3882 192
-1 0 15 61.9949 68.4076 78
-1 0 15 156.78 66.9753 91
1 0 15 137.253 77.6788 91
1 0 15 117.217 73.1769 78
1 0 15 95.9854 59.8338 40
1 0 15 162.636 35.4886 180
-1 0 -15 175.095 35.9317 169
1 0 -15 103.141 35.1116 169
1 0 15 177.775 37.2923 170
1 0 15 167.519 39.2221 168
-1 0 15 145.384 34.3886 168
-1 0 15 211.497 73.657 33
-1 0 -15 224.848 74.0497 37
-1 0 15 144.376 59.1544 32
1 0 15 284.449 80.9582 33
1 0 15 162.017 78.3625 63
-1 0 15 150.068 72.3154 63
-1 0 -15 161.409 36.0924 141
1 0 15 214.525 42.2861 143
-1 0 15 128.866 35.2854 143
1 0 15 225.742 39.3744 132
-1 0 15 155.419 36.0142 97
1 0 15 189.353 38.3291 97
1 0 -15 128.609 31.3886 244
1 0 15 136.829 33.3574 238
-1 0 -15 148.566 40.2133 251
1 0 -15 119.514 30.6935 251
1 0 15 122.843 65.2078 57
-1 0 15 168.289 75.1955 57
1 0 -16 6285.23 168.083 186
-1 0 -16 6247.34 168.53 192
-1 0 16 6307.63 171.466 118
1 0 16 6258.94 174.07 118
1 0 16 5915.31 286.171 33
-1 0 16 5853.31 280.532 33
1 0 16 6670.89 305.565 63
-1 0 16 6290.33 296.53 63
1 0 16 6262.12 277.858 40
-1 0 16 6418 288.006 40
-1 0 -16 6352.65 174.03 204
1 0 -16 6353.05 174.494 204
-1 0 -16 6046.33 169.962 203
-1 0 16 6609.37 298.214 57
1 0 16 5919 276.458 57
-1 0 16 6230.63 282.008 91
-1 0 16 6596.36 298.819 78
1 0 16 6136.61 295.435 91
1 0 16 6077.97 293.054 78
-1 0 16 6116.36 290.748 83
1 0 16 5858.87 274.992 83
1 0 -16 6261.18 163.351 251
-1 0 -16 6152.52 174.257 251
-1 0 16 6088.05 169.038 97
1 0 16 6379.28 174.857 97
1 0 16 6132.05 167.53 238
1 0 -16 6487.8 161.544 244
1 0 17 1242.78 66.2484 180
1 0 17 1254.05 69.396 168
-1 0 -17 1264.76 67.028 169
-1 0 17 1283.56 64.7784 168
1 0 17 1275.62 70.2168 118
-1 0 17 1389.57 69.2959 118
1 0 -17 1339.39 60.9887 244
-1 0 17 1123.45 121.245 40
-1 0 17 1343.78 69.8871 134
1 0 17 1216.36 69.1288 143
-1 0 17 1177.51 63.636 143
1 0 17 1240.22 69.2501 134
1 0 17 1250.25 67.2361 132
1 0 17 1235.41 66.5877 125
1 0 17 1051.29 127.44 78
-1 0 17 1190.25 130.695 83
-1 0 17 1183.55 131.814 78
1 0 17 1036.43 117.217 83
-1 0 17 1259 67.9672 97
1 0 17 1359.16 71.4229 97
1 0 -17 1307.74 62.5315 251
-1 0 17 1388.42 136.307 57
1 0 17 1092.79 119.986 57
-1 0 -18 384.65 33.1898 186
1 0 -18 364.041 37.4373 186
-1 0 -18 391.782 38.6386 192
1 0 18 388.793 40.9499 168
-1 0 18 328.801 34.8976 168
-1 0 -18 416.889 42.1786 169
-1 0 -18 406.515 41.7108 204
1 0 -18 432.971 40.611 210
1 0 18 389.995 43.2675 118
-1 0 18 411.85 42.2934 118
1 0 18 430.495 43.7155 143
-1 0 18 334.142 39.6164 134
1 0 18 452.384 42.6909 134
-1 0 18 341.29 36.871 143
1 0 18 383.813 40.5332 125
-1 0 18 382.459 42.2476 125
1 0 18 358.509 40.9126 97
-1 0 18 358.023 39.2647 97
1 0 18 408.531 41.6627 212
-1 0 18 325.602 78.4076 78
1 0 18 390.618 76.3297 86
-1 0 18 395.113 79.0752 86
1 0 18 371.074 74.2307 83
1 0 18 364.064 85.4543 78
-1 0 18 289.556 75.9148 83
-1 0 -18 429.906 42.4251 251
-1 0 18 343.486 35.8366 238
1 0 -18 310.901 30.4649 244
1 0 18 430.486 39.8384 238
1 0 19 1402.03 61.9166 171
-1 0 19 1237.62 110.032 86
1 0 19 1306.98 60.395 168
-1 0 19 1341.82 52.9651 168
1 0 -19 1375.76 59.4133 210
-1 0 -19 1317.13 59.0616 210
1 0 19 1374.67 58.7266 115
-1 0 19 1416.33 62.3445 115
-1 0 19 1339.83 59.245 118
1 0 19 1438.9 63.6054 118
1 0 19 1362.54 61.7989 134
-1 0 19 1431.12 60.8613 134
-1 0 19 1409.94 55.0121 143
1 0 19 1342.13 61.6026 143
1 0 19 1258.85 53.652 137
-1 0 19 1431.14 62.9009 125
1 0 19 1282.52 58.6268 125
-1 0 -19 1312.75 54.4827 192
1 0 -19 1272.88 55.0237 186
-1 0 19 1498.93 59.4298 212
1 0 19 1477.87 62.1918 212
-1 0 -19 1401.39 60.882 251
1 0 19 1389.11 57.9011 238
-1 0 19 1342.38 54.5709 238
1 0 -20 1816.98 55.43 186
1 0 -20 1790.45 60.2142 210
-1 0 -20 1814.62 59.8702 210
1 0 20 1811.41 58.3956 207
-1 0 20 1849.41 62.4672 157
1 0 20 1789.11 58.175 157
1 0 20 1814.69 63.0776 134
-1 0 20 1895.19 60.9886 134
1 0 20 1779.31 60.1074 125
-1 0 20 1859.65 63.235 125
1 0 20 1773.34 62.6599 118
-1 0 20 1766.01 62.3883 115
-1 0 -20 1730.79 58.6833 251
1 0 20 1905.36 61.9422 212
-1 0 20 1694.3 56.0331 212
1 0 20 1822.27 61.3075 171
-1 0 20 1886.32 63.4093 171
1 0 -20 1744.04 56.3184 233
1 0 20 1856.82 62.1271 227
1 0 20 1744.64 56.0714 238
-1 0 20 1539.85 48.0235 238
1 0 20 1726.99 61.0155 168
1 0 21 6178.21 123.764 212
1 0 -21 5990.55 124.032 210
-1 0 21 6439.56 126.255 227
-1 0 -21 6065.57 123.029 233
1 0 21 6221.88 125.977 227
-1 0 -21 6190.96 122.967 210
1 1 -21 3946.16 85.5095 210
-1 -1 -21 3933.99 85.2902 210
-1 1 21 4008.84 86.7261 227
1 -1 21 4077.07 86.6494 227
1 1 -20 505.112 27.5984 186
-1 -1 -20 492.611 33.0275 210
1 -1 20 555.542 33.7183 207
-1 1 20 563.141 35.5344 171
1 -1 20 517.144 33.6029 171
1 -1 20 554.893 35.6741 168
1 -1 20 571.122 31.7144 157
-1 1 20 537.192 35.6516 157
-1 -1 -20 471.238 32.6028 251
-1 1 20 624.295 34.0491 134
1 -1 20 497.79 34.2591 134
1 -1 20 514.108 34.8906 143
1 -1 20 576.897 35.0096 227
1 1 -20 566.507 33.1761 233
1 1 -20 589.076 34.8492 210
-1 1 20 573.487 33.9149 212
1 -1 20 569.608 34.2359 212
-1 1 20 603.677 30.5444 238
1 -1 20 550.359 33.1166 125
-1 1 20 541.929 35.361 125
-1 1 20 526.225 35.404 115
1 -1 20 587.883 36.639 118
1 1 -19 1882.53 68.5915 210
-1 -1 -19 1800.7 69.8228 204
-1 1 19 1939.21 72.0832 171
1 -1 19 1803.48 70.224 168
1 -1 19 1696.33 67.0612 212
-1 -1 -19 1651.23 66.6041 251
1 -1 19 1640.49 61.9328 137
1 -1 19 1814.04 70.7639 143
-1 1 19 1803.02 68.5592 134
1 -1 19 1745.82 69.7887 134
1 -1 19 1839 69.0199 227
1 1 -19 1778.41 66.6998 233
1 -1 19 1728.26 66.7212 125
-1 1 19 1794.62 69.7801 125
-1 -1 -19 1659.44 58.0158 186
-1 -1 -19 1679.56 60.2456 192
1 1 -19 1639 60.6083 186
-1 1 19 1766.88 128.502 86
1 -1 19 1728.78 70.5685 97
-1 1 19 1867.91 70.7112 115
-1 1 19 1671.19 65.7145 118
1 -1 19 1677.52 64.8845 115
1 -1 19 1789.53 71.1219 118
-1 1 19 1756.87 64.7136 238
1 -1 19 1668.03 61.6716 238
1 1 -18 3635.06 106.517 186
-1 -1 -18 3550.87 103.274 186
-1 -1 -18 3527.81 105.704 192
-1 1 18 3995.1 208.233 83
-1 1 18 3793.72 202.783 86
1 -1 18 3728.91 207.098 78
1 -1 18 3562.21 190.061 83
1 -1 18 3581.59 114.8 168
-1 -1 -18 3650.92 111.925 169
-1 1 18 3442.05 103.44 168
-1 -1 -18 3710.4 115.012 204
1 1 -18 3630.51 111.296 210
1 -1 18 3739.01 108.633 238
-1 1 18 3708.94 110.065 238
-1 1 18 3677.17 112.592 134
1 -1 18 3683.1 115.354 134
-1 1 18 3512.57 105.06 143
1 -1 18 3772.81 116.6 143
-1 1 18 3783.19 115.979 125
1 -1 18 3728.28 112.464 125
1 -1 18 3657.66 112.541 132
-1 1 18 3753.91 112.709 118
1 -1 18 3642.56 116.403 118
-1 -1 -18 3779.37 115.509 251
1 -1 18 3736.77 112.653 212
1 -1 18 3568.99 114.599 97
-1 -1 -17 5485.52 149.006 192
-1 1 17 5602.99 265.011 86
1 -1 17 5606.44 269.675 78
1 -1 17 5667.9 257.356 83
-1 1 17 5682.42 267.852 83
1 -1 17 5547.59 270.57 91
-1 1 17 5890.47 270.812 78
1 -1 17 5547.98 152.416 180
-1 1 17 5489.16 147.416 168
1 -1 17 5709.88 159.393 168
1 -1 17 5553.72 150.082 170
-1 -1 -17 5428.52 152.456 169
1 -1 17 5061.17 259.604 63
1 -1 17 5413.22 148.711 238
1 -1 17 5553.13 157.628 143
-1 1 17 5946.17 152.024 143
-1 1 17 5882.5 157.425 134
1 -1 17 5693.87 155.894 132
-1 1 17 5708.36 157.284 125
1 -1 17 5420.84 157.493 118
-1 1 17 5577.6 154.043 118
1 -1 17 5489.51 157.399 97
-1 1 17 5773.55 155.496 97
1 1 -17 5387.61 144.417 251
1 -1 17 5759.12 260.976 57
-1 1 17 5428.75 264.892 57
-1 1 17 6142.9 266.694 58
-1 -1 -16 6481.05 175.244 203
-1 1 16 6302.36 161.355 202
1 1 -16 6399.47 176.833 204
1 1 -16 6550.73 175.122 210
-1 -1 -16 6488.1 178.748 204
1 1 -16 6276.39 168.005 186
1 1 -16 6463.06 162.582 192
-1 -1 -16 6788.83 172.928 192
1 -1 16 6601.88 304.109 78
1 -1 16 6576.9 303.486 91
-1 1 16 6308.75 296.388 83
-1 1 16 6466.37 297.917 78
-1 1 16 6622.98 280.548 32
1 -1 16 7020.72 301.435 33
-1 1 16 6762.01 298.296 33
1 1 -16 6281.98 160.713 244
1 -1 16 6715.64 172.219 238
1 -1 16 6422.01 299.398 63
1 -1 16 6590.77 179.265 97
-1 1 16 6235.29 171.885 97
-1 1 16 6575.49 297.639 57
1 -1 16 6424.19 285.557 57
1 -1 16 6613.56 175.498 212
1 -1 16 6798.95 178.362 110
-1 1 16 6539.45 174.351 118
1 -1 16 6645.42 179.748 118
-1 -1 -16 6779.23 295.667 37
-1 1 16 6765.34 296.176 40
1 -1 16 6292.34 283.105 40
-1 -1 -16 6557.11 179.562 251
1 1 -16 6065.89 165.317 251
-1 1 15 12020.7 267.919 97
1 -1 15 11574.5 271.239 97
-1 -1 -15 11814.6 273.077 204
1 1 -15 11494 269.216 204
-1 1 15 11790.1 256.103 202
-1 -1 -15 11742.4 269.275 203
1 1 -15 11763.9 256.003 192
1 1 -15 11749.6 262.253 186
-1 -1 -15 11659.3 264.004 192
1 -1 15 11240.2 418.791 91
-1 1 15 11352.4 415.338 78
1 -1 15 11591.3 422.256 78
-1 1 15 11684.9 421.069 83
1 -1 15 11517.4 262.211 238
1 1 -15 11501.2 253.132 244
1 -1 15 11457.1 266.929 180
1 1 -15 11507.2 264.274 169
-1 -1 -15 11949 267.843 169
1 -1 15 11722.8 271.826 168
-1 -1 -15 11337.7 253.608 166
1 -1 15 11388.2 264.931 170
-1 1 15 11835.1 262.591 168
1 -1 15 11713 420.89 67
1 -1 15 11694.3 420.334 63
-1 1 15 11754.3 419.221 63
1 -1 15 11142.8 405.005 33
-1 1 15 12350.9 402.54 32
-1 1 15 11750.2 414.873 33
-1 -1 -15 12077.9 264.758 141
-1 1 15 11937.7 263.98 143
1 -1 15 11621.5 268.92 132
-1 -1 -15 12539.5 277.973 251
1 1 -15 11426.8 260.098 251
1 -1 15 11818.8 270.205 110
1 -1 15 11470.9 402.019 40
-1 -1 -15 10965.2 403.509 37
-1 1 15 11647.8 419.47 57
1 -1 15 11753.7 408.321 57
-1 1 14 10743.4 249.688 118
-1 1 14 10671 237.597 216
1 1 -14 10541.6 253.134 204
-1 1 14 10918.5 240.404 202
-1 -1 -14 10952.1 256.522 204
-1 -1 -14 11244.2 255.453 203
-1 -1 -14 10807.3 247.948 192
1 1 -14 10660.6 240.985 192
-1 1 14 11344.6 401.658 78
1 -1 14 11111.2 403.55 91
1 -1 14 11177.6 403.805 78
1 -1 14 10929.4 248.031 238
1 1 -14 10359 237.892 244
1 -1 14 10836.6 241.23 178
1 -1 14 10928.2 252.248 180
1 -1 14 10859.2 250.325 170
-1 -1 -14 10718.6 248.813 169
-1 -1 -14 11293.7 241.623 166
-1 1 14 10967.4 246.77 168
1 1 -14 10468.8 246.946 169
-1 1 14 10325 369.527 32
-1 1 14 11457.8 397.39 33
1 -1 14 11693.5 397.01 33
1 -1 14 11120.4 402.53 66
-1 1 14 10174.4 386.411 63
1 -1 14 10277.7 391.408 63
1 -1 14 10612.8 398.94 67
-1 -1 -14 10955.9 247.738 141
-1 1 14 10734.4 245.475 143
1 -1 14 11143.1 254.545 132
-1 -1 -14 11018.6 239.203 129
-1 -1 -14 11392.4 260.806 251
1 1 -14 10695.3 245.002 251
1 -1 14 11149.7 388.071 40
-1 -1 -14 11281.6 397.461 37
1 -1 14 11109.3 388.085 57
1 -1 14 10524.7 395.24 56
-1 1 14 12087 410.073 57
-1 1 14 10740.9 385.353 23
-1 1 14 10105.4 372.005 24
1 1 -13 15057.8 318.449 251
-1 -1 -13 15729.4 332.012 251
1 -1 13 15963.7 322.44 238
1 1 -13 15201.1 313.31 244
1 -1 13 16046.8 328.612 110
-1 -1 -13 14631.2 328.44 213
-1 -1 -13 15574.8 328.541 204
1 1 -13 15468.2 326.522 204
-1 1 13 15332.2 313.729 202
-1 -1 -13 15586.6 327.799 203
1 1 -13 15587.5 316.088 192
1 -1 13 15701.8 486.739 91
-1 1 13 15170.4 471.154 78
-1 1 13 15507.5 466.808 91
-1 -1 -13 14660.2 306.685 177
1 -1 13 15308.2 316.516 178
1 -1 13 15663.9 326.737 180
-1 -1 -13 15033.9 312.85 166
-1 -1 -13 15635.4 322.142 169
1 -1 13 15383.8 323.551 170
1 1 -13 14941.7 320.142 169
-1 1 13 15081.5 318.207 168
-1 1 13 15856.4 474.33 33
1 -1 13 16084 474.121 33
-1 1 13 15020.2 451.029 32
1 -1 13 15238.3 480.322 67
1 -1 13 15376.5 478.007 63
-1 1 13 14692.2 468.926 63
1 -1 13 14984.2 478.248 66
-1 1 13 15421.5 319.8 143
-1 -1 -13 15269.1 319.041 141
1 -1 13 15656.8 483.223 56
-1 1 13 15294.4 473.833 57
-1 -1 -13 15626.5 312.495 129
-1 1 13 14956.7 310.219 132
-1 -1 -13 15520.4 320.335 121
1 -1 13 15291 326.004 132
-1 1 13 15397.2 460.073 24
1 -1 13 16093.7 447.512 20
-1 1 13 15706.9 465.786 23
-1 -1 -13 15870.1 481.176 37
1 -1 13 15216.1 460.653 40
-1 1 13 15262.1 321.867 97
1 -1 13 15240.2 323.48 104
-1 -1 -13 15356 312.886 98
-1 1 12 10528.7 343.319 24
-1 1 12 10230 344.635 23
1 -1 12 9944.73 322.741 20
1 1 -12 9804.55 220.852 251
-1 -1 -12 10060 231.261 251
1 1 -12 9429.54 215.161 244
1 -1 12 10129.1 222.745 238
1 1 -12 9680.34 209.513 228
1 -1 12 9698.71 211.817 216
-1 -1 -12 9663.91 229.439 213
-1 -1 -12 9997.49 227.639 203
1 1 -12 9817.51 226.413 204
-1 -1 -12 9795.01 224.704 205
1 1 -12 9768.66 218.656 203
1 1 -12 10019.8 218.658 192
1 -1 12 10018.4 345.678 92
-1 1 12 9857.54 338.237 91
1 -1 12 9431.29 348.259 91
-1 -1 -12 9746.6 340.207 90
-1 1 12 9859.99 343.466 33
1 -1 12 10652.3 349.969 33
-1 1 12 10013.4 334.626 32
1 -1 12 10009.2 219.593 178
-1 -1 -12 9824.94 211.923 177
-1 1 12 9798.71 220.193 168
-1 -1 -12 10109.1 222.952 169
1 -1 12 9723.9 224.617 170
1 1 -12 9737.61 221.364 169
1 -1 12 9051.04 343.827 67
1 1 -12 9440.71 209.23 146
-1 1 12 9972.29 221.151 143
-1 -1 -12 9936.45 220.926 141
1 -1 12 9938.91 353.897 47
1 -1 12 9815.11 351.375 56
-1 1 12 10054.4 347.935 57
-1 -1 -12 9956.59 221.373 109
1 -1 12 9683.77 226.845 110
1 -1 12 10338.9 343.604 40
-1 -1 -12 9405.11 354.235 38
-1 -1 -12 10190.2 351.511 37
-1 -1 -12 9735.13 214.686 129
-1 -1 -12 10276.9 222.475 121
-1 1 12 9704.08 213.658 132
-1 -1 -12 10115.2 220.416 107
-1 -1 -12 9862.02 207.882 96
1 -1 12 9941.55 225.054 104
-1 1 12 9883.61 223.211 97
-1 -1 -12 9913.43 215.007 98
1 1 -11 2006.13 75.5365 251
-1 -1 -11 1957.53 78.73 253
-1 -1 -11 2009.39 81.3592 251
1 -1 11 2018.82 75.5995 238
1 1 -11 2043.89 70.3184 237
1 1 -11 2005.84 67.7967 235
-1 1 11 2066.11 72.3248 110
-1 -1 -11 1972.48 73.8429 109
1 -1 11 2051.5 79.2253 110
-1 -1 -11 2141.36 82.29 213
1 -1 11 2014.67 70.1514 216
1 1 -11 2254.6 76.5155 203
-1 -1 -11 2011.46 77.9787 205
1 1 -11 2033.62 79.3425 205
1 -1 11 2072.19 69.7363 202
1 1 -11 1852.85 77.1798 204
-1 -1 -11 2068.74 79.4518 208
1 1 -11 2127.08 74.0178 192
-1 1 11 2267.29 144.207 91
-1 -1 -11 2007.63 141.614 90
-1 1 11 2056.16 144.013 78
1 -1 11 1991.57 140.952 92
-1 1 11 2030.81 134.48 32
-1 1 11 1991.06 139.568 33
1 -1 11 2220.63 135.839 32
1 -1 11 1978.06 135.313 33
1 -1 11 1951.17 74.1247 178
-1 1 11 2099.49 70.1306 180
1 -1 11 2114.69 78.8437 170
-1 -1 -11 2161.52 77.1728 169
1 1 -11 1970.83 74.3594 169
1 -1 11 1989.56 144.578 67
-1 -1 -11 2049.77 130.691 68
1 -1 11 2314.64 153.233 66
-1 1 11 1897.86 138.948 63
-1 1 11 2162.4 142.122 67
1 1 -11 2021.72 69.9277 146
1 -1 11 2078.08 71.6462 155
-1 -1 -11 2034.09 75.3112 141
-1 -1 -11 1973.49 115.205 60
1 -1 11 1996.79 143.975 47
1 -1 11 2086.17 145.114 56
-1 1 11 1852.27 135.333 57
1 -1 11 1931.03 133.352 40
-1 -1 -11 1882.95 140.176 37
-1 -1 -11 2000.94 147.739 38
-1 -1 -11 2023.85 75.1444 121
-1 1 11 2112.68 72.1981 132
-1 -1 -11 1944.79 70.4639 129
1 -1 11 2117.91 132.277 20
1 -1 11 1947.42 131.731 24
-1 1 11 1857.71 132.655 23
-1 -1 -11 1861.25 73.3235 107
1 1 -11 1972.4 65.2709 99
-1 1 11 2087.11 77.1359 97
-1 -1 -11 2104.05 72.5415 98
1 -1 11 1949.66 78.1768 104
-1 -1 -10 2368.77 82.6655 253
1 1 -10 2621.01 80.8472 251
1 1 -10 2382.26 73.6775 237
1 -1 10 2373.01 78.2891 238
-1 -1 -10 2533.11 79.6151 109
1 -1 10 2340.21 82.4513 110
-1 1 10 2463.04 75.3726 110
1 1 -10 2388.13 68.479 116
-1 -1 -10 2462.71 85.0071 213
1 1 -10 2331.02 81.7114 205
1 1 -10 2473.42 78.5501 203
-1 -1 -10 2532.22 81.29 205
1 1 -10 2421.68 82.0402 204
-1 -1 -10 2485.03 84.084 208
1 1 -10 2444.54 78.4624 196
1 1 -10 2390.17 76.7037 192
1 -1 10 2312.9 77.6704 178
-1 1 10 2502.57 74.0716 180
-1 1 10 2361.8 139.858 33
-1 -1 -10 2838.24 161.952 30
1 -1 10 2336.79 139.942 33
-1 1 10 2392.72 138.523 32
-1 -1 -10 2463.7 117.953 29
-1 1 10 2310.33 136.871 23
-1 1 10 2372.81 140.838 12
1 -1 10 2235.7 132.584 24
1 1 -10 2440.17 143.232 8
-1 -1 -10 2438.36 78.848 169
1 1 -10 2383.65 78.76 169
1 -1 10 2541.37 153.646 66
-1 1 10 2572.27 148.308 63
-1 -1 -10 2349.33 132.173 68
1 -1 10 2637.08 152.508 67
-1 1 10 2568.45 145.802 67
1 -1 10 2386.86 76.7234 155
1 1 -10 2331.02 74.2102 146
-1 -1 -10 2446.17 79.0531 141
-1 1 10 2325.42 137.883 56
-1 -1 -10 2504.25 124.804 60
1 -1 10 2291.57 143.438 47
-1 -1 -10 2505.15 124.238 48
1 -1 10 2370.02 149.406 44
-1 -1 -10 2399.43 133.608 59
-1 1 10 2370.51 74.423 132
-1 -1 -10 2398.53 78.7003 121
-1 -1 -10 2610.51 156.626 38
-1 -1 -10 2504.78 148.729 37
1 -1 10 2309.33 139.305 40
1 -1 10 2566.25 148.399 92
-1 1 10 2482.51 141.21 91
-1 1 10 2628.01 150.748 78
1 -1 10 2179.3 140.934 87
-1 -1 -10 2347.52 139.995 90
1 -1 10 2440.73 81.7411 104
-1 -1 -10 2443.15 76.1479 98
-1 -1 -10 2338.02 77.7619 107
1 1 -10 2525.87 71.522 99
-1 1 9 65868.3 1237.56 91
-1 -1 -9 66342.9 1241 90
1 -1 9 62660.1 1248.77 79
1 -1 9 63997.5 1249.01 92
1 -1 9 63618.1 1254.7 87
-1 1 9 65151.3 1248.93 78
1 -1 9 65236.3 1223.35 32
-1 -1 -9 63246 1264.61 30
1 1 -9 63440.4 1102.56 116
-1 -1 -9 65733.9 1115.93 109
-1 -1 -9 66858.8 1115.66 107
-1 1 9 64323.3 1110.14 110
1 -1 9 65467 1117.46 178
1 1 -9 64913.5 1116.61 169
-1 -1 -9 64668.9 1115.33 169
1 -1 9 64842.6 1251.93 67
-1 1 9 64262.1 1236.57 67
-1 1 9 66322.8 1248.17 63
-1 -1 -9 66847.6 1226.74 68
1 -1 9 65943.1 1259.26 66
-1 1 9 62403.5 1225.9 66
1 -1 9 63562.6 1114.42 155
1 1 -9 67428.3 1112.95 146
-1 -1 -9 62504.7 1113.14 154
-1 -1 -9 65294.2 1117.1 141
-1 1 9 64832.1 1237.19 56
1 -1 9 63778.2 1250.1 56
-1 -1 -9 65780.6 1227.42 59
1 -1 9 62998.5 1252.46 44
-1 -1 -9 65973 1207.01 48
1 -1 9 63380.1 1253.47 47
1 -1 9 63409.5 1231.43 24
-1 1 9 64994.7 1239.3 12
1 1 -9 68091.8 1249.01 8
-1 1 9 66740.9 1240.52 23
-1 -1 -9 57839.6 1235.82 37
1 -1 9 65598.5 1120.49 104
-1 -1 -9 63465.1 1112.69 98
-1 1 9 65322.9 1110.02 132
-1 -1 -9 62992.3 1115.93 121
1 -1 9 65479.6 1113.21 124
1 -1 8 48189 952.998 79
-1 -1 -8 48070 943.22 90
1 -1 8 47960 955.346 87
-1 1 8 48518.7 943.135 91
-1 -1 -8 47148.2 939.295 81
1 -1 8 47782.9 952.594 92
-1 -1 -8 48458.7 838.239 107
1 1 -8 48574 829.777 116
-1 -1 -8 49003 839.611 109
1 -1 8 48324 836.342 112
-1 1 8 48682.4 834.253 110
1 1 -8 49162.1 839.896 169
-1 -1 -8 49082.3 839.011 169
1 -1 8 48744.6 843.399 104
1 -1 8 47891.7 952.478 56
1 -1 8 50425.3 962.258 44
-1 1 8 50478.7 944.488 56
-1 -1 -8 48404.5 934.772 59
1 -1 8 49001.6 957.978 47
-1 -1 -8 48766.8 919.028 48
-1 -1 -8 46980.8 837.451 154
1 -1 8 49908.3 945.136 40
-1 -1 -8 47975 963.235 38
-1 -1 -8 48346.3 956.456 37
-1 1 8 50960.8 905.552 42
1 1 -8 49330.5 926.268 37
1 -1 8 46853.7 936.66 24
-1 1 8 48427.3 943.829 12
1 1 -8 47721.3 944.161 8
1 1 -8 45846.1 871.62 9
1 -1 8 49588.7 946.836 33
-1 -1 -8 48221 964.737 30
-1 1 8 49707 951.217 33
1 -1 8 49309.2 929.404 32
-1 1 8 49024.2 941.239 32
-1 1 8 47887.4 949.98 63
-1 -1 -8 47884.1 933.086 68
-1 1 8 49514.9 934.003 66
-1 1 8 48025.4 941.232 67
1 -1 8 48729 960.547 66
-1 -1 -8 48867 839.455 121
1 -1 8 47591.8 837.765 124
1 -1 8 46011.6 857.681 7
-1 -1 -7 207465 3611.69 90
1 -1 7 209608 3623.23 80
1 -1 7 202869 3620.72 79
-1 -1 -7 210100 3608.86 81
-1 1 7 213182 3605.86 91
1 -1 7 212137 3624.51 87
1 -1 7 212133 3623.3 92
1 -1 7 207473 3517.72 104
1 -1 7 212604 3622.96 47
-1 1 7 213043 3606.76 56
-1 -1 -7 210668 3604.72 45
1 -1 7 213879 3624.74 44
-1 -1 -7 211854 3604.07 59
1 -1 7 213385 3621.42 56
1 1 -7 214617 3612.97 8
1 1 -7 196556 3545.35 9
-1 1 7 214914 3612.45 12
1 -1 7 212204 3606.42 24
-1 -1 -7 213001 3629.73 38
1 1 -7 217614 3592.49 37
1 -1 7 208861 3608.11 40
-1 -1 -7 209204 3624.48 37
-1 -1 -7 206830 3618.99 43
-1 1 7 219512 3578.03 42
-1 1 7 212350 3509.29 110
1 -1 7 209165 3512.8 112
-1 -1 -7 209233 3513.68 107
-1 -1 -7 209182 3514.01 109
1 -1 7 208371 3611.75 33
-1 1 7 213522 3610.37 32
1 -1 7 214024 3597.27 32
-1 -1 -7 211319 3602.24 68
1 -1 7 212827 3626.05 66
-1 1 7 212824 3613.89 63
-1 1 7 210535 3607.54 67
-1 1 7 210153 3597.17 66
-1 -1 -7 212702 3512.26 128
-1 -1 -7 211483 3512.52 122
1 -1 7 203514 3530.02 7
1 -1 6 33757.4 682.296 92
1 -1 6 34167.4 610.097 7
-1 1 6 35873.9 678.096 12
1 1 -6 32544.1 671.341 8
1 1 -6 33418.2 628.64 9
-1 -1 -6 35262 671.216 59
-1 -1 -6 35157 674.036 45
1 -1 6 32613.1 601.714 51
-1 1 6 35408.4 669.824 47
-1 1 6 34796.8 670.101 56
1 -1 6 34245.2 683.125 44
1 -1 6 34495.6 682.6 47
-1 -1 -6 34930.9 599.867 109
-1 1 6 34990.7 675.27 32
-1 -1 -6 35917.2 693.592 30
-1 -1 -6 35941.8 684.17 36
1 -1 6 34541.5 664.778 32
1 -1 6 35214.1 676.232 33
-1 1 6 34552.6 661.873 66
-1 1 6 34849.8 676.203 63
-1 1 6 34504.6 669.627 67
1 -1 6 34515.8 684.449 70
-1 -1 -6 35637.1 674.847 73
1 -1 6 34946.1 673.613 40
-1 -1 -6 35595 690.162 38
-1 -1 -6 35114.1 681.999 43
1 1 -6 34788.3 656.738 37
-1 1 6 34414.3 641.89 39
-1 -1 -6 35682.7 689.598 37
-1 1 6 35999.4 652.828 42
1 -1 6 34647.5 686.425 87
-1 -1 -6 35124.3 675.621 81
1 -1 6 35372 685.753 79
-1 1 6 34497.2 667.559 91
1 -1 6 33895.5 683.099 80
-1 1 5 32421.7 611.396 56
1 -1 5 32999.2 630.633 49
1 -1 5 32562.3 627.664 44
-1 -1 -5 32562 617.984 45
-1 1 5 32556.1 611.116 47
1 1 -5 31057.5 570.218 2
1 -1 5 32373.5 560.873 7
1 1 -5 31124.1 570.22 1
1 1 -5 30708.9 619.491 8
-1 -1 -5 33021.6 618.874 13
1 -1 5 31171.7 613.832 24
-1 1 5 32435.3 621.769 25
1 -1 5 32404.9 609.403 32
-1 1 5 33090.6 621.291 32
-1 -1 -5 33372.6 624.871 36
1 -1 5 32749.3 620.241 33
-1 -1 -5 33057.9 633.687 30
1 -1 5 32637.1 628.412 70
-1 1 5 32295.9 605.12 66
-1 1 5 32234.7 617.699 63
-1 -1 -5 33253.4 617.902 73
-1 1 5 30893.2 609.234 67
-1 1 5 32225.9 595.878 39
-1 -1 -5 30902.9 628.392 38
-1 -1 -5 33030.6 623.932 43
1 -1 5 32670 618.367 40
-1 -1 -5 30988.2 631.69 37
-1 1 5 33185.4 603.672 42
1 -1 5 31558 627.854 87
1 -1 5 32765.5 629.244 79
-1 -1 -5 33017.7 619.317 81
1 -1 5 31986.6 628.241 80
1 -1 4 103498 1802.25 53
1 -1 4 101939 1803.08 49
-1 1 4 103808 1781.9 56
-1 -1 -4 103824 1792.5 45
1 -1 4 102694 1798.06 44
1 1 -4 101278 1759.22 2
1 -1 4 104214 1736.43 7
1 1 -4 103758 1793.44 8
1 1 -4 103698 1759.57 1
-1 1 4 105676 1794.7 17
1 -1 4 105274 1790.43 24
1 -1 4 105374 1782.5 20
-1 -1 -4 104320 1802.01 14
-1 1 4 105143 1796.18 25
-1 -1 -4 106485 1797.82 13
-1 -1 -4 107252 1796.02 36
-1 1 4 101878 1765.61 34
1 -1 4 104615 1793.39 33
-1 -1 -4 108090 1807.36 30
-1 1 4 104432 1794.72 32
-1 -1 -4 105162 1790.1 73
-1 1 4 101602 1788.33 63
1 -1 4 102808 1802 70
-1 1 4 103351 1782.67 67
-1 1 4 101954 1775.48 66
1 -1 4 103332 1792.34 40
-1 1 4 103566 1780.21 42
-1 -1 -4 103515 1805.75 37
-1 1 4 102391 1776.99 39
-1 -1 -4 106576 1802.82 38
-1 -1 -4 100451 1794.66 43
-1 1 4 104032 1760.94 41
1 -1 4 103401 1801.95 79
-1 -1 -4 104686 1792.43 81
1 -1 4 104129 1803.12 80
-1 -1 -3 26218.6 490.644 45
1 -1 3 25886.8 497.643 53
-1 1 3 26581.4 489.805 57
1 -1 3 25615.2 495.785 49
-1 -1 -3 25393.7 485.432 52
-1 1 3 26466.6 478.479 56
1 1 -3 26961 491.651 8
1 1 -3 25902.9 472.352 2
1 1 -3 25897.5 472.523 1
-1 1 3 27116.5 494.636 25
1 -1 3 26790.2 482.518 20
-1 -1 -3 25182.3 475.644 23
-1 -1 -3 25929.3 498.8 14
-1 1 3 26984.9 493.494 17
1 -1 3 23166.3 494.368 13
-1 -1 -3 26147.2 488.274 36
-1 -1 -3 25466.9 497.565 30
1 -1 3 26187.4 490.55 33
-1 1 3 25357.9 471.497 30
-1 1 3 26472 475.735 34
-1 -1 -3 25665.1 481.858 72
-1 1 3 26747.6 485.722 63
1 -1 3 26144.4 498.17 70
-1 -1 -3 26500.3 487.538 73
-1 1 3 26236.1 478.769 67
-1 -1 -3 26262.2 495.913 38
-1 1 3 26789.8 482.271 39
-1 -1 -3 26522.4 501.315 37
1 -1 3 26246.1 490.688 40
-1 1 3 26509.5 485.326 42
-1 -1 -3 26515.3 488.809 43
-1 1 3 27002.3 472.197 41
1 -1 3 26060.1 498.441 80
1 -1 3 25721.4 496.905 79
-1 1 2 34428.2 625.565 39
-1 -1 -2 35286.4 622.862 43
-1 1 2 34881.3 627.145 42
-1 1 2 33905 618.01 41
1 -1 2 35517.2 630.11 40
-1 -1 -2 35503.7 630.408 38
-1 1 2 34119.3 624.79 29
1 -1 2 35117.3 621.647 20
1 -1 2 35164.8 633.764 22
-1 -1 -2 34389.8 603.719 24
-1 -1 -2 33621.5 610.68 23
1 -1 2 36966.1 640.089 13
1 -1 2 35728 619.494 18
-1 1 2 35171.4 615.74 28
-1 -1 -2 36323.7 639.221 14
-1 1 2 35799.8 631.936 17
-1 1 2 35396.7 612.808 31
-1 -1 -2 34620.6 634.22 30
-1 -1 -2 35199.9 622.427 36
1 -1 2 36110.9 630.565 33
-1 1 2 35326.9 621.713 34
1 -1 2 36516.3 635.76 70
-1 -1 -2 34502.4 619.777 72
1 -1 2 35714.7 635.833 46
1 -1 2 35527 635.602 53
1 -1 2 35158.3 631.861 49
-1 -1 -2 35236.8 623.184 52
-1 1 2 34859 624.162 57
1 1 -2 35071.7 620.733 2
1 1 -2 35942.4 621.871 1
1 1 -2 34675.6 629.259 8
-1 -1 -1 47203.1 788.431 43
-1 1 1 46733.9 801.239 39
-1 -1 -1 46186.4 795.417 38
-1 1 1 45021.9 796.43 41
1 -1 1 46636.7 800.889 40
1 -1 1 44099.5 804.267 22
-1 -1 -1 47320.3 795.897 28
1 -1 1 46408 800.223 10
-1 1 1 46948.3 801.773 29
1 -1 1 45040.1 802.484 15
-1 1 1 45224.2 786.186 21
1 -1 1 45013.5 802.776 27
-1 1 1 46708.7 782.043 8
1 -1 1 40567.1 802.51 13
1 -1 1 46342.1 790.838 26
-1 1 1 47810 802.111 16
-1 -1 -1 48128.3 800.68 30
-1 1 1 45996.5 799.189 34
-1 -1 -1 44403.2 770.433 35
1 -1 1 47044.5 792.928 30
-1 -1 -1 46050.1 787.186 36
-1 1 1 45712 794.127 31
1 -1 1 45713 804.371 31
1 -1 1 45333.4 804.211 65
1 -1 1 46056.5 795.883 49
1 1 -1 45109.6 798.905 51
1 -1 1 45919.3 799.679 53
-1 1 1 45925.7 790.045 57
-1 1 1 45647.9 796.409 58
1 -1 1 45919 800.75 46
-1 -1 -1 46397.4 778.264 50
1 1 -1 46030.2 798.305 2
1 1 -1 45609.8 798.136 1
1 -1 0 38504.1 677.519 40
-1 1 0 38092.6 678.12 41
-1 1 0 39613.4 660.919 19
-1 1 0 39092.6 658.891 11
1 -1 0 38057 675.1 9
-1 1 0 39237.4 677.98 16
1 -1 0 38742.8 658.246 21
-1 1 0 34863.7 675.712 29
-1 1 0 38563.2 678.69 15
1 -1 0 40107.9 680.68 10
1 -1 0 35256.4 677.344 22
1 -1 0 37945.7 679.272 15
-1 1 0 40187 679.791 27
1 -1 0 38009.9 678.587 27
1 -1 0 38677 668.701 35
1 -1 0 38210.4 677.812 31
-1 1 0 39571.5 679.901 34
-1 1 0 38610.2 677.691 31
-1 1 0 38813.3 673.514 61
1 -1 0 39466.7 666.966 53
1 -1 0 39255.6 669.158 46
1 1 0 38306.6 678.151 51
-1 -1 0 39677.3 674.365 7
1 1 0 38433.9 677.056 2
-1 1 0 37977.2 653.32 8
1 1 0 38266.7 677.251 1
1 -1 -1 45855.3 792.263 43
1 1 1 45654.2 779.677 40
-1 1 -1 46986.4 802.418 37
1 1 1 45379.1 791.366 11
1 -1 -1 44956.9 805.991 29
1 -1 -1 45887.2 806.506 10
-1 1 -1 46692.2 810.158 22
-1 1 -1 45142 796.303 26
1 -1 -1 46541.1 800.87 22
1 -1 -1 48276.1 805.935 15
-1 1 -1 44302.9 804.21 10
-1 1 -1 44870.3 799.664 20
1 -1 -1 44575.6 808.361 16
-1 1 -1 46179.3 808.477 27
-1 1 -1 45885.2 797.4 18
1 -1 -1 46026.9 807.601 9
1 1 1 48191.5 790.29 19
1 -1 -1 45244.2 802.714 27
-1 1 -1 46654 807.824 15
1 1 1 46558.8 794.193 21
-1 1 -1 45395.4 810.21 31
1 1 1 47636.3 796.607 33
1 -1 -1 47886.8 794.716 36
1 -1 -1 46642.3 800.365 31
1 -1 -1 48406.6 804.543 35
-1 1 -1 46570 802.701 64
-1 1 -1 45906.9 803.731 50
1 -1 -1 44963 796.334 55
1 1 1 46382.9 805.649 51
1 1 1 47000.1 804.1 2
1 1 1 46800 804.189 1
1 1 1 45658.9 795.959 7
-1 -1 1 45428.7 805.302 8
1 -1 -2 34610.8 608.228 38
-1 1 -2 35882 629.326 37
1 1 2 34740.7 602.904 40
1 -1 -2 34952.8 617.166 43
1 -1 -2 34927.9 624.643 16
1 -1 -2 34989.9 621.05 29
-1 1 -2 35271.5 617.962 10
1 -1 -2 35441.6 614.38 27
1 -1 -2 34377.7 612.592 8
-1 -1 2 34899.3 625.336 8
1 -1 -2 35785.7 616.65 15
1 1 2 33408.5 622.779 28
-1 1 -2 33664.3 623.25 24
-1 1 -2 34574.1 623.423 15
1 1 2 35448.1 618.47 21
1 -1 -2 34779.8 626.805 9
-1 1 -2 34736 624.743 27
-1 1 -2 35156.6 627.891 22
1 -1 -2 35830.3 609.42 31
1 -1 -2 34816.9 602.344 30
1 1 2 35008.6 618.621 33
1 1 2 35744.1 626.133 32
1 -1 -2 35754.9 618.479 36
1 -1 -2 34512.5 626.629 35
1 1 2 32863.3 615.625 63
1 -1 -2 34517.4 617.71 69
1 1 2 34579.5 615.302 2
1 1 2 35802.9 607.583 7
1 1 2 35113.5 616.25 1
-1 1 -2 34060.7 586.108 7
-1 1 -2 35793.7 624.141 50
1 -1 -2 34871.9 612.255 54
1 -1 -2 35513.9 606.258 55
1 1 2 34823.7 608.916 57
1 -1 -3 26813.5 459.704 54
-1 1 -3 26029.3 481.341 52
1 1 3 26367.6 469.528 57
1 1 3 25377.9 461.96 1
1 1 3 25274.5 462.001 2
1 -1 -3 25376.1 472.566 8
1 -1 -3 26321.9 463.548 15
-1 -1 3 26201.6 451.637 16
-1 -1 3 26437.8 468.122 17
1 -1 -3 24029 474.382 16
-1 1 -3 26038.7 464.781 10
-1 -1 3 24985.4 437.39 29
-1 1 -3 26025.8 472.869 15
-1 1 -3 26486.1 475.842 27
-1 -1 3 24972.9 450.139 10
-1 -1 3 24213 479.586 8
1 1 3 25438.3 457.361 24
1 -1 -3 26216.7 471.868 29
-1 1 -3 26193.2 480.396 22
1 -1 -3 25475.2 459.859 27
-1 -1 3 24814.7 434.171 31
1 -1 -3 27246.9 480.865 36
1 -1 -3 26235.1 453.397 31
1 1 3 26338 485.006 32
1 -1 -3 26380.7 463.797 30
1 -1 -3 25281.2 485.982 35
1 1 3 26275.9 478.207 33
1 -1 -3 26268.9 468.758 62
1 -1 -3 27077.9 469.035 69
1 1 3 25306.4 478.012 63
-1 1 -3 25408.7 479.388 75
-1 1 -3 25290 477.381 72
1 1 3 25136.2 481.495 67
1 1 3 25121.2 485.004 66
-1 1 -3 24361.4 487.404 37
1 -1 -3 26763.1 479.787 43
-1 -1 3 24575.1 443.175 42
-1 -1 3 24407.5 438.163 39
1 -1 -3 26727.7 471.578 38
1 -1 -3 25692.3 452.933 37
-1 1 -3 25704.2 479.851 77
1 1 3 26241.8 479.955 78
1 -1 -4 104953 1739.65 54
1 1 4 103248 1780.26 56
-1 -1 4 104434 1757.97 49
-1 -1 4 102628 1748.01 53
-1 1 -4 101516 1773.74 52
-1 -1 4 98308.8 1741.12 46
-1 -1 4 96251.4 1713.63 39
-1 1 -4 106302 1784.32 38
-1 1 -4 104263 1787.99 37
1 -1 -4 103508 1776.87 43
1 -1 -4 102605 1766.7 38
1 -1 -4 101521 1746.09 37
-1 -1 4 102167 1724.7 42
-1 -1 4 106396 1764.39 25
1 -1 -4 102459 1744.04 15
-1 1 -4 102791 1769.25 22
-1 -1 4 104140 1773.41 12
1 -1 -4 103466 1764.19 16
1 -1 -4 103114 1757.79 29
-1 1 -4 106776 1762.75 27
-1 1 -4 101519 1744.53 10
1 1 4 106502 1753.55 24
-1 -1 4 106477 1759.61 17
-1 1 -4 106280 1758.22 15
1 -1 -4 103809 1777.36 36
1 1 4 106684 1781.5 32
-1 -1 4 103536 1756.46 32
1 -1 -4 104059 1758.96 30
1 -1 -4 102025 1730.98 31
1 1 4 106240 1775.13 33
-1 1 -4 102923 1774.24 77
-1 -1 4 104830 1747.51 70
1 -1 -4 105810 1752.49 69
-1 1 -4 104499 1772.47 72
-1 1 -4 103238 1770.4 73
1 -1 -4 105435 1753.1 62
1 1 4 103150 1783.58 66
1 1 4 104476 1780.93 67
1 1 4 103454 1776.65 63
1 1 4 100156 1774.91 78
1 1 4 103698 1741.62 2
1 1 4 101935 1741.05 1
1 1 5 31807.8 552.138 104
1 1 5 30973.4 561.841 2
1 1 5 31065 562.129 1
-1 1 -5 32370.2 585.494 15
-1 1 -5 33059.6 590.792 27
-1 1 -5 31414.8 569.678 10
-1 1 -5 31963.7 598.386 22
1 1 5 32858 601.409 23
1 -1 -5 32722.5 587.764 29
1 -1 -5 31329.2 564.235 27
-1 -1 5 30439.2 557.019 13
1 -1 -5 31072 567.61 15
1 1 5 32610.4 591.434 24
-1 -1 5 33244.5 602.265 25
1 1 5 32462.2 553.271 110
1 1 5 32901.8 620.709 67
1 1 5 33104.5 617.36 63
1 -1 -5 33170.4 582.281 62
-1 -1 5 31712.2 582.389 70
-1 1 -5 31234.8 606.762 73
-1 1 -5 31325.7 608.978 72
1 -1 -5 33515.7 583.21 69
1 1 5 30954.2 621.797 66
-1 -1 5 29756 552.354 42
1 -1 -5 32872.6 609.725 38
1 -1 -5 31702.8 585.897 37
-1 1 -5 32452 623.543 38
-1 1 -5 32618 625.933 37
1 -1 -5 32980.8 617.698 43
1 -1 -5 32656.3 565.939 54
-1 1 -5 32894.2 598.831 45
1 1 5 31159.4 618.439 56
-1 -1 5 30707 575.77 46
-1 -1 5 31124.9 581.715 53
-1 -1 5 31634.3 594.155 49
-1 1 -5 31019.9 609.359 52
1 -1 -5 32701.8 616.73 36
1 1 5 33160.8 617.985 32
-1 -1 5 31618.4 592.481 32
1 -1 -5 31425.8 554.78 31
1 1 5 32657.4 613.106 33
1 -1 -5 32923 600.329 30
-1 -1 5 32346.6 585.615 80
1 -1 -5 31618 585.746 82
1 1 5 31907.4 620.57 91
-1 1 -6 34695.4 647.917 81
-1 -1 6 34868.4 634.195 79
1 1 6 34924.5 668.84 91
-1 -1 6 34153.3 625.769 80
1 -1 -6 34693.6 623.38 82
-1 1 -6 34684.3 632.944 22
-1 -1 6 34779.5 656.021 12
-1 1 -6 33570.7 620.467 27
1 -1 -6 33918.2 595.205 15
1 1 6 36347.5 638.191 24
1 -1 -6 35352.4 623.583 29
1 -1 -6 34944.9 609.961 10
-1 -1 6 34083.9 643.036 25
-1 -1 6 32040.8 586.063 13
-1 1 -6 32641.3 594.149 10
-1 1 -6 34727.8 617.129 15
1 1 6 35466.2 646.218 23
1 -1 -6 32109.3 587.699 27
1 -1 -6 35120.4 655.343 38
1 -1 -6 35157.3 663.715 43
1 -1 -6 35037.4 630.391 37
-1 1 -6 34755.2 671.59 37
1 1 6 35142.4 669.873 66
1 1 6 34046.3 661.682 63
1 1 6 33982.5 664.15 67
-1 1 -6 35139.8 651.49 73
1 -1 -6 34464.6 613.962 69
1 -1 -6 34644.6 613.159 62
-1 -1 6 34715 625.181 70
1 1 6 35265.8 584.325 104
1 1 6 34907 665.565 56
1 -1 -6 33198.1 584.054 51
-1 -1 6 34044 648.213 44
-1 -1 6 34557.2 637.187 49
1 -1 -6 33148 591.743 54
-1 -1 6 34619.7 624.772 53
-1 1 -6 34868.7 640.351 45
1 1 6 33772.8 584.134 110
1 1 6 35019.2 657.665 33
-1 -1 6 35011.2 635.755 32
1 -1 -6 35089.6 664.274 36
1 -1 -6 35399.9 646.816 30
1 -1 -6 32849.7 578.604 31
1 1 6 35619 662.737 32
1 -1 -7 201958 3515.82 36
-1 -1 7 204863 3500.81 33
1 -1 -7 212917 3498.87 30
-1 -1 7 210848 3480.59 32
1 1 7 205986 3511.5 32
1 1 7 211956 3509.12 33
1 -1 -7 213570 3403.22 105
1 1 7 211830 3413.28 104
1 -1 -7 208968 3404.23 96
1 1 7 204541 3519.08 67
1 -1 -7 206086 3445.3 69
-1 -1 7 212177 3498.78 66
1 1 7 207126 3525.11 66
1 -1 -7 203239 3442.04 62
1 1 7 213054 3516.61 63
-1 1 -7 205891 3498.51 73
1 -1 -7 209887 3408.11 129
-1 1 -7 213745 3409.72 122
-1 1 -7 204017 3408.56 128
-1 1 -7 211308 3486.76 45
-1 -1 7 212531 3500.77 44
1 1 7 213290 3520.75 56
1 -1 -7 200113 3415.02 54
-1 -1 7 212303 3508.62 47
-1 1 -7 213904 3481.35 59
-1 -1 7 216261 3512.22 23
-1 1 -7 209690 3467.98 22
1 -1 -7 189234 3413.28 15
-1 1 -7 193785 3443.68 15
1 -1 -7 211815 3456.98 29
-1 1 -7 204810 3453.18 27
1 -1 -7 206826 3435.16 10
-1 -1 7 219792 3510.58 12
-1 -1 7 206641 3477.28 79
1 -1 -7 212627 3457.81 82
-1 -1 7 208892 3484.45 87
-1 1 -7 210686 3495.43 81
1 1 7 202518 3519.67 91
-1 -1 7 207096 3466.76 80
-1 1 -7 213512 3407.35 109
1 1 7 215634 3414.67 110
-1 1 -7 205206 3409.1 120
1 -1 -7 202867 3517.24 43
1 -1 -7 213809 3508.84 38
1 -1 -7 213354 3476.98 37
-1 1 -7 213247 3529.11 37
-1 1 -8 49218.3 931.07 81
-1 -1 8 46098 908.374 79
1 -1 -8 48452.3 883.777 82
1 1 8 47968.4 950.694 78
-1 -1 8 49137 920.402 87
1 1 8 48646.7 955.891 91
1 1 8 46227 936.892 33
-1 -1 8 48772.8 915.342 32
-1 -1 8 49749.6 938.425 33
1 1 8 49093.3 944.156 32
1 -1 -8 48844.6 829.989 96
-1 -1 8 46596.3 908.993 92
1 -1 -8 49686.7 828.454 105
1 -1 -8 49577.9 824.409 103
1 1 8 48469.9 839.667 104
1 1 8 49639.2 841.822 180
-1 1 -8 47129.3 836.289 169
1 -1 -8 48743.7 838.776 169
1 1 8 47976.2 840.202 170
-1 1 -8 49332 837.023 154
-1 -1 8 48677.6 932.988 66
1 1 8 48648.1 955.53 66
1 -1 -8 47262 865.361 62
-1 1 -8 48014.6 908.19 68
1 -1 -8 46777.5 868.609 69
1 1 8 48356.5 951.796 67
1 1 8 47885.2 946.759 63
1 -1 -8 48711.8 837.73 141
-1 -1 8 48231.2 942.172 56
1 1 8 48419 953.365 56
-1 -1 8 48541.4 942.051 47
-1 -1 8 47281.3 936.214 44
-1 1 -8 48025 910.222 59
-1 1 -8 45622.8 870.814 27
1 -1 -8 48817.7 881.905 29
-1 -1 8 47439.3 944.44 23
1 1 8 50921.9 921.699 24
1 -1 -8 48981.2 939.236 8
-1 1 -8 44578 860.525 15
1 -1 -8 46743.4 850.583 10
1 -1 -8 48952.8 918.563 9
-1 -1 8 48760.6 940.412 12
-1 1 -8 47511.5 832.012 107
1 1 8 47925 840.995 110
-1 1 -8 46781.2 833.736 109
-1 1 -8 49035.3 836.455 128
1 -1 -8 48074 835.273 129
-1 1 -8 48375.9 834.309 133
-1 1 -8 47777.8 833.83 121
-1 1 -8 48437.4 836.195 130
1 1 8 47953.1 840.659 132
-1 1 -8 48770.6 836.97 122
1 -1 -8 49969.3 949.132 38
-1 1 -8 48427.7 958.03 37
1 -1 -8 49940.4 915.811 37
-1 1 -9 64683.6 1110.94 109
1 1 9 64663.2 1119.21 110
-1 1 -9 64583.5 1108.49 107
1 -1 -9 65936.4 1105.93 96
1 -1 -9 61939.5 1096.26 103
1 1 9 62735.7 1117.52 104
1 -1 -9 64851 1102.74 105
-1 1 -9 65278.7 1104.19 98
-1 -1 9 64100.2 1107.49 104
1 1 9 64569.3 1119.05 97
1 -1 -9 63565.2 1120.16 205
-1 1 -9 62008.6 1223.25 90
-1 -1 9 64674.1 1203.57 92
-1 -1 9 62092.4 1210.19 87
1 1 9 63559.1 1250.76 91
-1 1 -9 66141.2 1223.54 81
-1 -1 9 65247.1 1206.12 79
1 1 9 64971.3 1250.47 78
-1 -1 9 65115.7 1207.09 32
1 1 9 62774.2 1119.02 180
1 1 9 64227.2 1113.65 178
1 -1 -9 66517.3 1111.73 177
-1 1 -9 64796.6 1114.14 169
1 1 9 65449.3 1109.98 160
1 -1 -9 66025.8 1116.92 169
1 1 9 65253.4 1118 170
1 -1 -9 66519.7 1112.52 166
-1 1 -9 64870.2 1194.34 68
1 1 9 64996.2 1251.75 67
1 1 9 64624.3 1250.23 63
1 1 9 64942 1254.91 66
-1 -1 9 66798.5 1231.64 66
-1 1 -9 65954 1115.03 154
-1 1 -9 63962.1 1110.85 141
-1 1 -9 65169.5 1114.17 122
-1 1 -9 64555.6 1111.28 133
1 -1 -9 65602.7 1112.08 129
-1 1 -9 65262.2 1113.69 128
1 1 9 66149.4 1119.71 132
-1 1 -9 64199.6 1111.2 121
1 -1 -9 65365.1 1205.23 37
1 -1 -9 64954.8 1240.72 38
1 -1 -9 63952.5 1235.01 8
1 1 9 65124.2 1211.45 24
1 -1 -9 63584.3 1202.4 9
-1 -1 9 65875.3 1238.75 12
-1 -1 9 67861.1 1245.18 23
1 -1 -9 61275.1 1155.32 29
-1 1 -9 62239.4 1121.02 251
-1 -1 9 63493.3 1239.2 56
-1 -1 9 64497.9 1232.48 44
-1 1 -9 63354.1 1163.53 48
1 1 9 64344 1251.12 56
-1 1 -9 65299.7 1200.77 59
1 1 9 67963.9 1236.34 57
-1 -1 9 66782.8 1245.49 47
1 -1 -10 2409.32 126.487 37
-1 1 -10 2452.16 148.968 37
-1 -1 10 2480.09 77.4206 110
1 1 10 2442.41 82.2521 110
-1 1 -10 2426.84 77.6542 109
1 1 10 2364.83 78.8282 216
1 -1 -10 2497.62 83.4377 213
1 1 10 2557.62 79.1793 202
1 -1 -10 2402.62 82.0278 208
-1 1 -10 2421.03 84.7738 203
-1 1 -10 2270.56 80.2974 204
1 -1 -10 2497.55 84.4397 205
1 -1 -10 2419.91 74.8889 196
-1 -1 10 2362.91 128.361 87
-1 -1 10 2322.28 124.124 92
1 1 10 2560.1 150.236 91
1 1 10 2529.97 150.558 78
-1 1 -10 2683.74 139.433 90
1 1 10 2479.1 144.31 32
1 1 10 2524.44 143.954 33
-1 -1 10 2374.15 137.219 33
1 -1 -10 2416.21 73.2961 176
1 1 10 2391.47 78.2769 178
1 1 10 2397.83 82.6843 180
1 -1 -10 2525.97 77.4314 177
1 1 10 2464.69 81.9761 170
-1 1 -10 2498.38 79.5416 169
1 -1 -10 2435.86 80.0811 169
1 1 10 2391.55 74.848 160
1 -1 -10 2403 76.0068 166
-1 -1 10 2503.92 139.445 66
1 1 10 2452.55 145.691 63
1 1 10 2508.94 150.531 66
-1 -1 10 2614.12 148.173 67
-1 1 -10 2333.54 118.478 68
1 1 10 2263.67 144.659 67
-1 1 -10 2347.2 79.2224 154
1 -1 -10 2522.92 73.4826 151
-1 1 -10 2508.8 77.4924 141
-1 1 -10 2520.03 77.7929 121
-1 1 -10 2573.29 71.4918 129
1 1 10 2424.81 82.3716 132
-1 1 -10 2453.22 78.0235 133
1 -1 -10 2428.85 82.7918 253
-1 1 -10 2497.59 85.3161 251
-1 -1 10 2706.21 148.983 23
1 -1 -10 2569.63 144.562 8
-1 -1 10 2838.63 151.955 24
1 1 10 2396.1 128.584 24
-1 1 -10 2363.12 122.483 59
1 1 10 2713.32 144.631 57
-1 -1 10 2251.94 138.069 56
1 1 10 2433.44 82.6317 97
-1 1 -10 2466.54 71.367 98
1 -1 -10 2430.27 71.8204 96
-1 1 -10 2385.43 75.5513 107
-1 -1 10 2425.28 73.9898 104
-1 1 -11 2246.07 154.33 37
1 1 11 2086.62 132.08 40
-1 -1 11 2119.91 74.1028 110
-1 1 -11 1998.68 73.7883 109
1 1 11 2080.65 79.7963 110
1 1 11 2006.37 74.7875 216
1 1 11 2065.74 71.0153 217
1 -1 -11 2190.81 81.2923 213
1 1 11 1991.9 73.06 202
-1 1 -11 2000.44 78.929 203
1 -1 -11 2218.08 82.4539 205
-1 1 -11 2072.3 79.3601 204
1 -1 -11 1980.7 72.3421 203
1 -1 -11 2103.21 71.1963 196
-1 1 -11 1948.39 76.456 192
1 -1 -11 2126.66 71.5895 192
-1 1 -11 2182.81 136.357 90
-1 -1 11 2165.87 125.835 92
1 1 11 2408.07 157.489 91
1 1 11 2211.51 149.026 78
-1 -1 11 2081.1 138.66 33
1 1 11 2102.25 141.656 32
1 1 11 1977.44 139.789 33
-1 -1 11 2136.84 128.638 32
1 1 11 2074.65 78.2213 180
1 -1 -11 2049.58 72.2122 177
1 1 11 2006.93 70.2013 160
-1 1 -11 2044.8 75.786 169
1 -1 -11 2140.59 73.1531 166
1 -1 -11 1978.77 76.4536 169
1 1 11 2082.16 77.4941 170
1 1 11 2026.05 146.045 66
1 1 11 2082.27 148.008 67
1 1 11 2018.63 143.287 63
-1 -1 11 1811.83 128.385 66
-1 -1 11 2036.11 143.502 67
-1 1 -11 1851.6 113.084 68
1 -1 -11 2160.44 69.0662 151
-1 1 -11 1883.66 71.463 141
-1 1 -11 2023.82 72.6384 121
-1 1 -11 2036.92 65.7227 129
1 1 11 2024.67 77.2932 132
-1 1 -11 1977.93 72.465 133
-1 1 -11 2085.89 71.029 107
-1 -1 11 2077.02 69.8987 104
-1 1 -11 1915.14 64.8337 98
1 1 11 2129.97 79.3672 97
1 1 11 2076.35 127.17 24
-1 -1 11 2134.05 141.171 23
-1 -1 11 2002.16 137.856 24
1 -1 -11 1955.56 78.705 253
1 -1 -11 2074.34 76.1872 251
-1 1 -11 2105.77 81.5443 251
-1 -1 11 1780.28 132.732 56
-1 -1 11 2094.55 142.751 47
-1 -1 12 10116.2 343.511 24
-1 -1 12 9867.66 340.865 23
1 1 12 9924.65 318.562 24
1 -1 -12 9657.93 211.129 235
-1 1 -12 9666.61 215.118 234
1 -1 -12 9882.77 226.534 213
1 1 12 9960.93 219.287 216
1 -1 -12 9976.95 226.155 204
1 -1 -12 9636.26 215.175 203
-1 1 -12 10149.4 227.101 204
1 -1 -12 9484.04 225.516 205
1 1 12 9762.83 217.433 202
-1 1 -12 9658.98 226.114 203
-1 1 -12 10088.4 224.442 192
1 -1 -12 9329.25 210.274 192
1 -1 -12 9578.97 210.639 196
1 1 12 10565.2 362.917 91
-1 -1 12 9911.61 342.297 91
-1 1 -12 10161.1 327.606 90
-1 1 -12 10345.2 231.751 251
1 -1 -12 9472.36 218.324 251
1 -1 -12 9671.13 211.678 177
1 1 12 9711.97 223.344 180
-1 1 -12 9743.07 206.343 166
1 1 12 9782.7 222.228 170
-1 1 -12 10052.4 222.111 169
-1 -1 12 9703.79 211.496 170
1 -1 -12 9716.51 214.162 166
1 1 12 9875.08 226.072 168
1 -1 -12 9526.5 221.335 169
1 1 12 9155.14 340.327 67
-1 -1 12 9619.48 310.398 32
-1 -1 12 9831.21 334.121 33
1 1 12 10062.2 344.176 33
1 1 12 9719.53 336.415 32
1 1 12 10019.4 226.435 143
-1 1 -12 10036.3 216.545 141
1 1 12 9944.36 336.052 57
-1 -1 12 9349.52 338.122 47
-1 -1 12 9773.31 339.895 56
1 1 12 9787.4 328.648 40
-1 1 -12 9883.07 350.759 37
-1 -1 12 9915.34 216.642 110
-1 1 -12 9994.32 216.247 109
1 -1 -12 9484.79 205.246 116
1 1 12 9326.56 222.711 110
-1 1 -12 9608.3 204.547 98
-1 1 -12 9865.28 212.331 107
-1 -1 12 9546.96 209.76 104
1 -1 -12 10196 216.331 99
1 1 12 10005.2 226.333 97
-1 1 -12 9502.96 203.439 129
1 1 12 9797.44 223.577 132
-1 1 -12 9889.44 215.75 121
-1 -1 13 14803.8 464.338 23
-1 -1 13 14443.1 456.142 24
1 -1 -13 14743.9 304.651 235
1 1 13 15578.7 323.182 238
-1 1 -13 15291.8 311.713 234
1 -1 -13 15461.5 326.377 213
1 1 13 15387.4 316.23 216
1 -1 -13 15239.7 324.398 204
1 -1 -13 15125.2 312.884 203
-1 1 -13 15746.3 327.163 203
1 -1 -13 15511.3 327.263 205
1 1 13 15319.9 314.331 202
-1 1 -13 15370.5 326.006 204
-1 1 -13 15713.9 324.283 192
1 -1 -13 15118.7 307.681 192
1 1 13 15264.4 476.784 78
-1 -1 13 15045.1 460.43 91
-1 1 -13 15388 444.7 90
1 1 13 15186.2 477.118 91
-1 1 -13 15037.3 327.159 251
1 -1 -13 15395.2 317.837 251
-1 -1 13 15147.4 311.155 180
1 1 13 14940.2 320.575 180
1 -1 -13 14994.6 320.409 169
1 1 13 14709.7 318.509 170
-1 1 -13 15105 320.15 169
1 1 13 15183.2 324.537 168
-1 -1 13 15328.5 467.205 67
-1 -1 13 15354.7 475.604 63
1 1 13 15240.1 476.155 63
-1 -1 13 15502.5 454.605 66
1 1 13 15723.2 471.684 33
1 1 13 15678.3 466.131 32
-1 -1 13 15011.4 457.451 33
-1 -1 13 15411.6 430.653 32
-1 1 -13 15272.9 314.15 141
1 1 13 15154.2 324.533 143
-1 -1 13 14469.4 461.175 56
1 1 13 14900.8 456.908 57
-1 1 -13 15629.5 478.357 37
1 1 13 15584.2 451.732 40
1 1 13 15424.4 326.752 118
-1 -1 13 15252.4 313.513 110
1 1 13 15381.5 323.814 110
1 1 13 15103.8 324.416 97
1 -1 -13 15853.1 314.25 99
-1 1 -13 15220.9 312.867 121
1 1 13 15241.3 322.574 132
-1 -1 13 14931.3 313.62 132
-1 -1 14 11039.7 388.355 24
-1 1 -14 11012 257.224 251
1 -1 -14 10736.9 244.888 251
-1 1 -14 10603.6 236.35 234
1 -1 -14 10794 253.259 213
1 1 14 10864.3 243.344 216
1 -1 -14 10789.6 239.928 203
-1 1 -14 11080.1 255.162 203
1 1 14 10628.8 240.176 202
1 -1 -14 10628.1 251.836 204
1 -1 -14 10722.6 253.506 205
-1 1 -14 10571.6 252.204 204
-1 1 -14 11208.7 251.855 192
-1 -1 14 11205.7 400.534 78
1 1 14 10784.1 399.286 91
1 1 14 11359.2 404.037 78
-1 -1 14 10026.6 373.071 91
1 1 14 10958.2 385.038 83
1 1 14 11332.7 255.855 118
1 1 14 10878.5 250.767 180
1 1 14 10781 253.722 168
-1 1 -14 10857.1 248.336 169
1 1 14 11006 248.626 170
1 -1 -14 10175 245.888 169
-1 -1 14 10981.1 390.394 67
1 1 14 11573.4 406.677 63
-1 -1 14 10050.3 365.287 66
-1 -1 14 10809.5 393.552 63
1 1 14 10922.3 379.99 32
-1 -1 14 10374.7 376.355 33
1 1 14 10864.3 389.247 33
1 1 14 10471.4 252.113 143
-1 1 -14 10797.8 241.871 141
-1 -1 14 10412.1 384.97 56
1 1 14 11024.4 384.244 57
-1 -1 14 10382.7 390.647 57
1 1 14 10983.3 251.747 132
-1 -1 14 10414.1 239.385 132
1 1 14 11455.2 252.694 238
1 -1 -14 10643.6 237.788 99
1 1 14 10686.9 370.597 40
1 1 15 11768.8 269.417 238
1 1 15 11773.2 258.972 216
1 -1 -15 11783.1 271.24 204
-1 1 -15 11750.8 271.945 203
-1 1 -15 11699.6 270.798 204
-1 1 -15 11635.6 266.752 192
1 1 15 11961.2 425.529 78
-1 -1 15 11673.3 423.07 78
1 1 15 12339.1 431.235 91
-1 -1 15 11448.4 405.691 91
1 1 15 12029.6 408.029 83
-1 -1 15 11740.5 257.906 110
1 1 15 11624.9 267.286 180
-1 1 -15 11642.8 265.327 169
1 1 15 12129.6 274.15 168
-1 -1 15 11722.2 264.196 168
1 1 15 11618 264.048 170
-1 -1 15 12296.5 426.189 63
-1 -1 15 12480.4 422.097 67
1 1 15 11634 422.913 63
-1 1 -15 11805.7 259.699 141
1 1 15 11826.2 272.287 143
1 1 15 11657.5 402.182 57
-1 -1 15 12262.8 427.244 57
-1 -1 15 11634.5 257.613 132
1 1 15 12028.6 270.318 132
-1 -1 15 11491.5 412.513 40
1 1 15 12328.5 403.984 40
-1 -1 15 11718.7 269.462 97
1 -1 -15 11494.8 253.443 99
1 1 15 11744.3 271.842 97
1 -1 -15 11707.5 262.031 251
-1 1 -15 11594 273.162 251
1 1 15 12522.2 424.258 33
-1 -1 15 11407.7 403.123 33
1 -1 -16 6370.33 175.427 204
-1 1 -16 6645.43 177.845 204
-1 1 -16 6471.84 172.448 192
-1 -1 16 5874.74 286.781 78
1 1 16 6926.76 309.13 78
1 1 16 6454.61 284.11 83
-1 -1 16 6212.53 283.995 91
1 1 16 6506.27 164.177 216
1 1 16 6215.14 291.377 33
-1 -1 16 6457.86 288.513 33
-1 -1 16 6377.63 295.625 63
1 1 16 6308.74 173.281 238
-1 -1 16 6486.63 166.318 238
1 -1 -16 6506.44 166.265 244
1 1 16 6472.82 285.056 57
-1 -1 16 6301.93 294.914 57
1 1 16 6217.43 258.418 58
1 1 16 6103.6 170.24 132
1 1 16 6940.23 177.698 125
1 -1 -16 6238.4 164.925 251
-1 1 -16 6743.64 180.846 251
1 1 16 6347.93 175.896 97
-1 -1 16 6405.88 173.234 97
1 1 16 6265.77 273.352 40
-1 -1 16 6540.76 294.332 40
1 1 16 6271.32 176.06 118
1 1 17 5544.57 157.298 97
-1 -1 17 5570.76 154.03 97
1 1 17 5951.7 260.461 86
-1 -1 17 5304.08 248.925 91
-1 -1 17 5452.12 265.988 78
1 1 17 5093.8 260.719 78
1 1 17 5160.21 246.447 83
-1 -1 17 5378.15 262.309 83
-1 -1 17 5407.43 148.414 168
-1 1 -17 5503.8 152.346 169
1 1 17 5653.14 157.71 168
-1 -1 17 5373.36 262.422 63
-1 -1 17 5555.32 150.814 143
1 1 17 5489.51 157.43 134
1 1 17 5503.7 156.569 143
1 1 17 5687.29 256.722 57
-1 -1 17 5374.97 265.539 57
1 1 17 5757.54 155.205 125
-1 -1 17 5237.24 255.814 40
1 1 17 5292.43 141.548 200
-1 -1 17 5687.11 155.052 118
1 1 17 5531.15 156.565 118
1 -1 -17 5578.16 144.849 244
-1 -1 17 5874.07 147.114 238
-1 1 -18 3555.42 108.943 192
-1 1 -18 3574.08 103.399 189
1 -1 -18 3702.12 109.925 186
-1 -1 18 3514.74 198.524 78
-1 -1 18 3503.36 199.974 83
1 1 18 3864.44 195.063 86
1 1 18 3453.6 185.449 83
1 1 18 3844.77 115.251 171
1 1 18 3683.42 114.643 168
-1 1 -18 3624.85 111.446 169
-1 -1 18 3469.1 105.35 168
1 -1 -18 3781.98 111.782 210
1 -1 -18 3576.54 112.903 204
-1 -1 18 3769.43 113.045 118
1 1 18 3673.59 111.272 115
1 1 18 3583.39 115.388 118
1 1 18 3545.79 114.315 134
1 1 18 3558.58 106.439 137
1 1 18 3621.22 114.46 143
-1 -1 18 3540.73 107.327 143
-1 -1 18 3725.39 114.024 134
1 1 18 3718.92 113.149 125
-1 -1 18 3501.27 110.448 97
1 1 18 3904.88 115.728 212
-1 -1 18 3572.34 106.955 212
-1 1 -18 3621.9 113.922 251
1 1 18 3587.79 111.214 238
1 -1 -18 3558.14 101.286 244
-1 -1 18 3691.28 102.926 238
1 -1 -19 1815.6 65.8377 186
-1 1 -19 1739.99 64.7917 192
-1 -1 19 2029.68 135.317 86
1 1 19 1859.65 70.3254 171
1 -1 -19 1827.24 68.3071 210
-1 1 -19 1890 67.451 210
-1 -1 19 1682.21 61.1277 168
1 1 19 1843.34 70.2833 168
1 1 19 1741.97 65.5423 157
-1 -1 19 1800.69 68.4225 97
1 1 19 1782.76 68.6697 125
-1 -1 19 1815.94 69.9721 125
-1 1 -19 1710.12 68.0165 251
-1 -1 19 1697.82 62.5389 212
1 1 19 1826.78 69.9712 212
-1 -1 19 1856.52 68.867 118
1 1 19 1755.29 70.7906 118
1 1 19 1732.45 65.5755 115
-1 -1 19 1680.58 62.6247 143
1 1 19 1570.05 59.3144 137
1 1 19 1807.14 71.6545 134
-1 -1 19 1760.38 68.6316 134
1 1 19 1741.07 66.7868 238
1 -1 -19 1841.84 57.6881 244
1 -1 -20 566.948 31.8596 186
1 1 20 529.473 29.4605 207
-1 1 -20 511.525 31.6468 210
1 -1 -20 592.569 35.313 210
-1 -1 20 560.848 34.6507 134
1 1 20 506.842 35.5441 134
-1 -1 20 600.49 36.6764 125
1 1 20 524.587 33.6574 125
-1 -1 20 517.8 32.9445 118
-1 -1 20 554.195 35.9844 115
-1 1 -20 457.027 32.9476 251
-1 -1 20 523.906 27.674 212
1 1 20 529.545 34.974 212
-1 -1 20 546.6 35.3195 171
1 1 20 513.965 34.5639 171
1 1 20 490.238 31.5281 157
1 1 20 541.047 32.4279 238
1 1 20 519.3 34.195 227
-1 -1 21 4159.6 86.0539 227
1 1 21 3654.97 84.7777 227
-1 1 -21 3756.42 84.5703 233
1 -1 -21 3778.64 83.8945 210
1 1 21 4012.35 86.1005 212
-1 -2 -21 795.342 29.2339 210
-1 -2 -20 7925.54 165.05 210
1 -2 20 8080.83 165.206 207
-1 2 20 7711.28 165.573 171
1 -2 20 7911.93 164.001 171
1 -2 20 8009.36 166.387 168
-1 2 20 8094.84 165.121 163
1 -2 20 7466.31 157.633 157
-1 2 20 8030.67 167.287 157
1 2 -20 7832.83 162.994 233
1 -2 20 8012.66 164.111 227
-1 2 20 8248.81 163.964 138
1 -2 20 7670.33 165.951 143
1 -2 20 8107.14 167.655 134
-1 2 20 7668.19 161.822 134
1 -2 20 7759.23 161.756 125
-1 2 20 8047.09 167.065 125
-1 -2 -20 7892.24 161.458 251
-1 2 20 7991.35 164.43 212
1 2 -20 7779.2 163.053 210
1 -2 20 7715.46 167.291 118
-1 2 20 7927.02 166.817 115
-1 2 20 8146.39 161.716 238
1 -2 19 6684.81 151.824 212
1 2 -19 6488.41 151.806 210
-1 -2 -19 6472.77 155.29 204
1 2 -19 6074.08 143.627 190
-1 -2 -19 6066.93 143.155 186
1 2 -19 6298.51 141.094 186
-1 2 19 6346.74 244.091 86
-1 2 19 6518.16 155.34 171
1 -2 19 6507.88 156.015 168
1 -2 19 6437.66 151.837 227
1 2 -19 6462.59 151.793 233
-1 2 19 6663.59 156.86 157
-1 2 19 6398.79 151.88 134
1 -2 19 6755.98 157.554 134
1 -2 19 6467.43 156.327 143
-1 2 19 6482.84 155.563 125
1 -2 19 6487.71 152.183 125
-1 -2 -19 6669.01 154.814 251
1 -2 19 6472.39 156.052 97
-1 2 19 6649.3 157.048 115
1 -2 19 6662.57 157.472 118
-1 2 19 6743.95 152.743 238
1 2 -18 31.9303 23.5645 186
-1 -2 -18 30.9072 24.3544 192
-1 2 18 13.9403 53.2406 83
1 -2 18 79.8402 61.0538 91
1 -2 18 35.9627 59.4307 78
1 -2 18 12.7417 47.085 83
-1 2 18 76.0778 57.6643 86
-1 -2 -18 41.7418 28.5998 204
1 2 -18 51.3869 26.3182 210
1 -2 18 24.7421 25.0011 180
1 -2 18 38.6692 25.2738 170
1 -2 18 34.7772 29.1312 168
-1 2 18 53.4435 29.5767 171
-1 -2 -18 24.841 26.4867 169
1 -2 18 21.602 51.9935 63
-1 2 18 23.445 26.0591 238
1 -2 18 35.8153 22.9755 238
1 -2 18 35.016 29.4745 143
-1 2 18 3.40544 26.1541 134
1 -2 18 32.8001 27.6099 132
-1 2 18 44.6795 27.8808 125
1 -2 18 34.6955 25.0419 212
-1 2 18 13.2761 26.0871 118
-1 2 18 28.6966 27.8368 115
1 -2 18 51.3544 27.496 118
-1 -2 -18 12.5765 26.5604 251
1 -2 18 36.6005 28.0347 97
1 -2 17 8651.65 205.401 212
-1 -2 -17 8350.58 203.736 203
-1 2 17 8350.98 194.013 202
1 2 -17 8299.77 192.233 192
1 2 -17 8323.04 196.043 186
-1 -2 -17 8312.3 198.046 192
1 -2 17 8665 340.456 78
-1 2 17 9189.03 341.866 86
1 -2 17 8686.37 343.351 91
-1 2 17 8590.87 334.058 83
-1 2 17 8660.8 209.23 171
1 -2 17 8760.59 206.562 180
-1 -2 -17 8256.58 192.751 166
-1 -2 -17 8460.87 203.026 169
1 -2 17 8465.39 209.984 168
1 -2 17 8567.85 203.215 170
-1 2 17 8222.55 196.126 168
1 2 -17 8232.88 194.941 251
-1 -2 -17 8400.41 208.981 251
1 -2 17 8278.21 334.227 63
-1 2 17 8556.62 205.792 134
-1 2 17 8725.47 199.522 143
1 -2 17 8573.09 210.264 143
-1 2 17 8764.09 323.219 58
1 -2 17 8491 322.358 57
1 -2 17 8641.96 210.753 97
-1 -2 -17 8523.22 195.4 99
-1 2 17 8619.74 208.651 125
1 -2 17 8532.76 207.21 132
-1 2 17 8684.72 209.21 115
1 -2 17 8596.73 210.303 118
-1 2 17 8621.11 205.594 118
1 -2 17 8769.13 198.781 238
1 -2 16 929.867 62.6813 110
-1 2 16 1003.37 62.0801 118
1 -2 16 956.779 61.4304 212
1 2 -16 961.793 61.4062 210
-1 -2 -16 955.276 62.6016 203
-1 -2 -16 905.523 64.4279 204
-1 2 16 936.002 56.5166 202
1 2 -16 858.848 55.4532 186
-1 -2 -16 878.159 56.7943 192
1 2 -16 892.976 53.7326 192
1 -2 16 944.237 56.8532 238
1 -2 16 756.587 115.447 91
-1 2 16 1061.53 123.477 86
-1 2 16 904.29 118.908 83
1 -2 16 996.624 126.344 78
-1 2 16 930.892 56.1813 168
1 -2 16 829.869 58.8571 170
-1 -2 -16 913.074 54.5551 166
-1 2 16 910.1 117.077 33
-1 2 16 1085.28 118.425 32
1 -2 16 980.211 116.377 33
1 -2 16 975.509 122.782 63
1 -2 16 895.684 122.779 67
-1 2 16 836.935 54.7084 143
-1 2 16 938.468 61.1544 125
1 -2 16 961.344 62.1602 132
1 2 -16 1007.15 58.0898 251
-1 -2 -16 881.231 62.669 251
1 -2 16 855.397 109.779 40
-1 2 16 1113.46 123.978 40
-1 -2 -16 912.387 115.118 37
-1 2 16 891.53 118.324 57
-1 2 16 937.018 115.987 58
1 -2 16 941.371 114.687 57
-1 2 16 1039.75 61.3084 97
1 -2 16 1011.1 65.921 97
1 -2 15 5115.7 150.303 110
1 -2 15 4900.82 143.764 212
-1 2 15 4756.63 135.405 216
-1 -2 -15 4683.5 144.079 203
1 2 -15 4759.8 145.995 204
1 2 -15 4897.03 144.019 210
-1 2 15 4854.22 138.203 202
-1 -2 -15 4755.98 148.177 204
-1 -2 -15 4581.39 138.043 192
1 2 -15 4632.73 135.866 192
1 2 -15 4754.66 137.824 186
-1 2 15 5134.24 262.62 86
1 -2 15 4839.37 261.717 91
-1 2 15 4822 254.881 78
1 -2 15 5128.42 265.939 78
-1 2 15 4756 251.742 83
1 -2 15 4801.39 138.241 238
1 -2 15 5014.96 146.962 180
-1 -2 -15 4798.07 132.591 177
1 -2 15 4706.53 142.76 170
-1 2 15 4912.33 140.655 168
-1 -2 -15 4868.11 142.287 169
1 2 -15 4749.29 140.402 169
-1 -2 -15 4884.2 138.04 166
1 -2 15 4432.59 238.2 33
-1 2 15 4788.69 245.267 32
-1 2 15 4808.22 254.054 33
1 -2 15 4678.39 258.001 66
1 -2 15 4745.96 260.615 67
1 -2 15 4739.24 258.228 63
-1 -2 -15 4912.12 143.657 141
-1 2 15 4827.1 144.07 134
-1 2 15 4844.35 140.434 143
1 -2 15 4918.77 147.593 132
1 2 -15 4798.34 139.814 251
-1 -2 -15 4672.92 147.561 251
1 -2 15 4879.17 248.355 40
-1 -2 -15 4605.01 243.635 37
1 -2 15 4496.12 252.22 56
1 -2 15 4867.23 247.563 57
-1 2 15 5009.56 250.003 58
-1 2 15 4716.16 255.592 57
-1 2 15 4478.65 139.895 97
1 -2 15 4705.75 145.958 97
1 -2 14 23520.8 455.022 238
1 2 -14 23325 446.345 244
-1 2 14 23332.7 460.309 118
-1 -2 -14 22838.6 468.814 213
-1 -2 -14 22902.6 463.137 203
1 2 -14 22543.9 463.274 204
-1 2 14 23509.7 454.724 202
-1 -2 -14 23387.2 460.728 205
-1 -2 -14 23729.5 468.251 204
1 2 -14 22887.9 453.121 186
1 2 -14 23846 454.97 192
-1 2 14 23731.5 646.636 78
-1 2 14 23447.6 641.992 83
1 -2 14 22481.9 645.927 91
1 -2 14 23055.2 452.34 178
-1 -2 -14 22898.1 447.58 177
1 -2 14 23128.9 463.597 180
1 -2 14 23066.2 461.805 170
1 2 -14 23164.3 456.288 169
-1 -2 -14 22602.9 456.566 169
-1 2 14 23663.5 456.378 168
-1 -2 -14 23858.8 454.61 166
-1 2 14 23549.2 628.337 32
1 -2 14 23205.9 628.465 33
-1 2 14 23794.3 637.761 33
1 -2 14 22828.5 647.193 67
1 -2 14 22136.2 640.971 66
1 -2 14 23352.4 644.629 63
-1 2 14 23849.8 463.654 134
-1 -2 -14 23689.5 459.681 141
-1 2 14 22866.8 454.106 143
-1 -2 -14 23206.6 451.954 129
1 -2 14 23549.7 466.708 132
1 2 -14 23072.7 455.887 251
-1 -2 -14 23049.5 468.47 251
1 -2 14 23350.5 630.88 40
-1 -2 -14 24864.1 648.355 37
-1 2 14 23372.9 642.106 57
1 -2 14 22860.2 642.476 56
-1 2 14 23875.1 615.771 24
1 -2 14 22111.8 594.817 18
-1 2 14 22642.2 619.907 23
1 -2 14 22373.3 600.247 20
1 2 -13 4017.03 122.933 251
-1 -2 -13 3985.69 129.602 253
-1 -2 -13 4113.29 132.487 251
1 -2 13 4208.17 123.165 238
1 2 -13 4211.98 117.918 244
-1 2 13 4035.51 125.325 118
1 -2 13 4117.26 130.947 110
-1 -2 -13 3946.95 130.481 213
-1 -2 -13 3958.75 127.691 203
1 2 -13 4251.76 131.519 204
-1 -2 -13 4087.08 125.941 205
-1 -2 -13 3804.07 127.678 208
1 2 -13 4255.9 124.608 186
1 2 -13 4303.59 124.33 192
-1 2 13 4200.53 227.032 78
1 -2 13 4439.39 229.256 92
-1 2 13 4256.71 229.98 83
-1 2 13 4617.67 229.255 32
1 -2 13 4063.3 216.673 33
-1 2 13 4029.17 220.495 33
1 -2 13 3962.85 122.034 178
-1 -2 -13 4006.76 117.675 177
-1 2 13 4326.64 125.496 168
1 -2 13 4066.76 128.128 170
-1 -2 -13 4181.37 124.712 169
1 2 -13 4047.75 124.223 169
-1 -2 -13 4167.73 122.222 166
-1 2 13 4118.12 225.655 63
1 -2 13 4035.98 229.802 67
1 -2 13 4079.48 226.053 63
1 -2 13 4062.69 230.017 66
1 2 -13 4285.75 118.77 146
-1 -2 -13 4214.4 126.467 141
-1 2 13 4192.37 124.079 143
-1 2 13 4272.98 227.482 57
1 -2 13 3853.88 222.149 47
1 -2 13 4196.71 230.985 56
-1 -2 -13 4135.3 121.284 129
-1 -2 -13 4182.6 125.936 121
1 -2 13 3998.95 204.178 18
-1 2 13 4135.55 217.042 23
1 -2 13 3869.8 202.412 20
-1 2 13 4136.65 213.565 24
-1 -2 -13 4219.84 226.714 37
1 -2 13 4205.74 224.175 40
-1 -2 -13 4399.84 240.415 38
-1 -2 -13 3851.88 113.652 96
1 -2 13 4160.87 128.434 104
-1 2 13 4275.62 127.37 97
-1 -2 -13 4078.72 121.815 98
-1 2 12 10699.4 348.2 24
1 -2 12 10887 348.791 20
-1 2 12 11345.3 361.829 23
-1 -2 -12 10506.7 242.716 253
1 2 -12 10369.6 235.033 251
-1 -2 -12 10777.4 245.459 251
1 2 -12 10379.3 227.593 244
1 -2 12 10447.8 232.998 238
1 2 -12 10614.4 226.096 228
-1 -2 -12 10349.1 244.029 213
1 2 -12 10341 240.215 204
-1 -2 -12 10342.9 242.158 208
-1 -2 -12 10488.9 237.291 205
1 2 -12 10315.8 232.789 192
1 2 -12 10288.5 232.136 186
1 -2 12 11265.4 378.204 87
1 -2 12 10538.4 366.1 92
-1 2 12 11157.4 362.263 91
-1 -2 -12 10643.1 361.029 90
-1 2 12 10707.2 364.95 33
-1 -2 -12 10985.1 382.5 30
1 -2 12 10342 355.994 33
-1 2 12 11629.5 370.194 32
1 -2 12 10482.1 234.377 178
-1 -2 -12 10842.4 230.782 177
1 2 -12 10388.7 233.782 169
-1 -2 -12 10688.9 235.615 169
-1 2 12 10752.6 234.827 168
1 -2 12 10640 371.821 66
1 -2 12 10834.3 376.083 67
-1 2 12 10696.8 366.928 63
1 -2 12 10506.5 229.447 155
1 2 -12 10481.6 228.753 146
-1 2 12 10833.3 234.804 143
-1 -2 -12 10625.9 235.67 141
1 -2 12 10523.8 373.856 47
1 -2 12 10719.3 372.787 56
-1 2 12 10699.7 370.899 57
1 -2 12 10508.2 241.549 110
-1 2 12 10582.9 237.019 118
-1 -2 -12 10781.9 232.786 129
-1 2 12 10568.2 226.718 132
-1 -2 -12 10569.2 235.632 121
-1 -2 -12 11140.7 386.809 38
1 -2 12 10759.9 367.59 40
-1 -2 -12 11727 379.908 37
-1 -2 -12 10927.4 233.438 98
-1 -2 -12 10844.8 227.101 96
-1 2 12 10692.4 237.288 97
-1 -2 -12 10813.7 235.248 107
-1 -2 -12 10802.5 222.516 105
1 -2 12 10685.6 240.645 104
1 -2 11 26278.6 616.198 20
-1 -2 -11 25772.6 578.099 29
-1 2 11 26942.4 626.143 23
-1 -2 -11 26171.8 495.516 253
1 2 -11 25569.5 486.556 251
1 -2 11 25811.6 483.589 238
1 2 -11 25549.7 479.263 244
1 2 -11 25260.2 478.418 228
-1 -2 -11 25863.2 496.144 213
1 2 -11 25917 492.099 204
-1 -2 -11 25940.8 488.948 205
-1 -2 -11 25934.8 493.816 208
1 2 -11 25523.5 484.938 192
-1 2 11 26846.7 630.905 91
1 -2 11 25779.3 636.612 92
1 -2 11 26821.9 647.761 87
-1 -2 -11 25625.2 627.689 90
-1 2 11 27109.9 643.618 78
-1 -2 -11 24845.5 648.621 30
-1 2 11 26467.2 633.16 33
-1 2 11 25210.4 626.473 32
1 -2 11 26486.9 627.01 33
1 -2 11 25877.7 487.791 178
-1 -2 -11 25989.3 485.544 169
-1 2 11 25953.3 484.741 168
1 2 -11 25975.7 484.956 169
-1 -2 -11 26981.9 622.09 68
-1 2 11 24197.5 627.365 63
1 2 -11 26332.4 482.095 146
1 -2 11 25239.4 482.142 155
-1 -2 -11 26157.9 487.08 141
-1 2 11 25433.5 484.287 143
1 -2 11 26186.7 649.537 44
-1 2 11 27171.4 644.535 57
1 -2 11 26252.9 647.265 56
1 -2 11 25028.3 640.585 47
-1 -2 -11 25740 592.332 48
-1 -2 -11 26447 593.126 60
1 -2 11 26404.7 494.447 110
-1 2 11 26256.9 488.603 118
-1 -2 -11 26376.4 487.425 109
1 -2 11 25970.3 481.175 124
-1 -2 -11 25873.4 486.884 121
-1 -2 -11 26150.4 483.64 129
-1 2 11 25879.5 477.821 132
-1 -2 -11 26783.5 661.072 38
1 -2 11 26118.6 630.086 40
-1 -2 -11 25804.5 642.211 37
-1 -2 -11 25570 485.644 107
1 -2 11 25617.7 490.974 104
-1 2 11 25971 487.518 97
-1 -2 -11 25616.3 483.95 98
-1 -2 -10 8103.07 250.458 29
1 -2 10 7929.2 266.402 20
-1 2 10 8326.56 274.435 23
-1 2 10 7944.88 272.302 12
1 2 -10 7893.32 275.098 8
-1 -2 -10 8082.86 186.888 253
1 2 -10 7827.6 179.82 251
1 2 -10 8075.49 176.68 237
1 2 -10 7586.83 174.318 244
1 -2 10 8030.69 178.593 238
1 2 -10 8096.27 175.66 228
-1 -2 -10 8042.81 188.141 213
-1 -2 -10 8038.74 182.594 205
-1 -2 -10 8179.32 187.567 208
1 2 -10 8308.76 186.216 204
1 2 -10 7956.15 179.894 192
1 -2 10 8054.84 183.024 178
-1 2 10 7883.4 178.581 168
-1 -2 -10 8198.09 180.3 169
1 2 -10 8236.11 180.16 169
-1 2 10 7879.84 282.439 63
1 -2 10 8053.05 289.522 66
-1 -2 -10 8284.79 273.413 68
-1 -2 -10 8521.04 291.348 37
1 -2 10 8336.66 282.753 40
-1 -2 -10 8008.75 291.262 38
1 2 -10 8124.57 178.186 146
1 -2 10 8222.86 180.124 155
1 -2 10 8197.91 172.708 149
-1 2 10 7966.02 178.269 143
-1 -2 -10 8282.03 181.521 141
1 -2 10 7901.85 172.611 140
-1 -2 -10 7984.14 273.519 59
1 -2 10 7952.65 287.515 47
-1 -2 -10 8024.23 256.007 60
1 -2 10 8616.86 295.821 44
-1 2 10 7763.73 179.861 97
-1 -2 -10 7981.94 179.348 98
-1 -2 -10 8060.04 181.085 107
1 -2 10 8090.34 185.169 104
-1 -2 -10 8114.63 179.177 129
1 -2 10 8005.88 177.865 124
-1 -2 -10 8179.71 180.985 121
-1 2 10 8063.15 173.729 132
-1 -2 -10 8167.39 181.314 109
1 -2 10 8077.1 286.703 92
-1 2 10 8051.92 283.198 78
1 -2 10 8328.92 287.756 79
-1 2 10 7778.74 271.846 91
-1 -2 -10 8665.44 286.675 90
1 -2 10 7793.25 285.241 87
-1 2 10 8171.36 280.859 33
1 -2 10 8501.48 278.317 33
-1 2 10 7580.75 273.647 32
-1 -2 -10 8037.8 293.691 30
-1 -2 -9 2232.24 78.6766 253
1 -2 9 2309.42 71.8622 112
-1 -2 -9 2308.47 75.7553 109
1 2 -9 2399.34 78.1326 204
-1 -2 -9 2212.26 77.1557 208
-1 -2 -9 2359.72 133.621 90
-1 2 9 2145.12 129.51 91
1 -2 9 2350.28 140.729 79
1 -2 9 2530.18 140.731 80
-1 2 9 2380.25 137.45 78
1 -2 9 2372.19 139.866 87
-1 -2 -9 2429.72 80.316 213
-1 -2 -9 2180 139.551 30
-1 2 9 2437.7 75.4244 97
1 -2 9 2377.4 139.98 92
-1 -2 -9 2402.14 75.1184 107
1 -2 9 2404.66 78.57 104
-1 -2 -9 2326.09 74.3546 98
-1 -2 -9 2497.13 75.0294 169
1 2 -9 2285.95 73.0687 169
-1 2 9 2250.8 72.2282 168
-1 2 9 2517.08 139.896 63
1 -2 9 2542.35 145.397 66
-1 -2 -9 2336.28 130.413 68
1 -2 9 2217.19 73.4165 155
1 2 -9 2380.88 74.4903 146
1 -2 9 2202.82 68.9795 149
-1 -2 -9 2473.53 76.2334 141
-1 2 9 2428.33 74.1443 143
1 -2 9 2454.73 71.4009 140
1 -2 9 2267.75 137.179 56
-1 -2 -9 2436.1 133.929 59
-1 2 9 2326.84 135.83 57
-1 -2 -9 2420.02 125.767 48
1 2 -9 2248.13 130.513 8
1 -2 9 2371.22 128.533 20
-1 -2 -9 2315.96 119.032 29
1 -2 9 2308.57 132.71 24
-1 -2 -9 2333.58 118.103 13
-1 2 9 2184.81 128.246 12
-1 -2 -9 2388.46 75.0677 121
-1 2 9 2304.71 69.3202 132
1 -2 9 2266.43 72.8115 124
-1 2 9 2179.12 114.07 42
1 -2 8 76986.8 1371.27 7
1 2 -8 81636.6 1467.61 8
-1 -2 -8 81489.8 1491.13 30
1 -2 8 81628 1464.38 33
-1 2 8 78836 1466.4 33
-1 -2 -8 76729.3 1477.03 36
-1 2 8 78295.7 1467.14 32
-1 2 8 79001.3 1352.55 97
1 -2 8 77958.9 1479.9 92
-1 -2 -8 77387 1350.85 169
1 2 -8 80909 1351.64 169
1 2 -8 78747 1352.83 146
-1 -2 -8 79287.7 1349.02 154
1 -2 8 79127.9 1353.45 155
-1 -2 -8 79945.7 1352.81 141
1 -2 8 77321.5 1483.02 44
-1 -2 -8 79682 1451.58 48
-1 2 8 80664.8 1475.76 57
-1 -2 -8 79273.8 1461.28 59
1 -2 8 81007.5 1483 47
1 -2 8 81304.4 1466.99 24
-1 2 8 81362.9 1464.74 12
-1 -2 -8 77565.3 1439.82 29
1 -2 8 82112.6 1459.9 20
-1 -2 -8 83212.6 1448.36 13
1 -2 8 81097.3 1483.36 79
1 -2 8 78448.1 1482.64 87
-1 -2 -8 77877.6 1469.2 90
-1 2 8 79186.5 1470.59 78
1 -2 8 78106 1475.49 80
-1 2 8 77334.1 1459.11 91
1 -2 8 80360.1 1352.91 124
-1 -2 -8 79906.1 1352.86 121
-1 2 8 78814.7 1461.02 67
-1 2 8 77550.9 1471.23 63
1 -2 8 78245.7 1473.66 70
-1 -2 -8 78554.8 1461.04 68
1 -2 8 78791.8 1350.84 112
-1 -2 -8 78872.5 1352.25 107
-1 -2 -8 79813.7 1352.68 109
1 -2 8 79048.4 1349.23 111
-1 -2 -8 79179.1 1481.46 37
-1 -2 -8 79471.1 1480.96 43
-1 2 8 81819.2 1441.5 42
1 -2 8 76100.4 1461.43 40
-1 -2 -8 80428.4 1490.3 38
1 -2 7 7.99763 42.2671 87
1 -2 7 54.5765 42.5562 80
-1 -2 -7 -14.107 37.0702 81
-1 2 7 -10.2873 37.0425 91
-1 2 7 18.3643 38.3884 78
-1 -2 -7 -3.649 39.8347 90
1 -2 7 35.5692 44.9051 79
-1 2 7 -2.78447 30.713 39
1 -2 7 21.6714 36.6633 40
-1 2 7 -9.10623 32.0851 42
-1 -2 -7 -8.2408 41.0615 38
-1 -2 -7 -7.78901 39.7689 43
1 -2 7 15.8284 45.1771 44
-1 -2 -7 3.51734 39.3847 59
-1 -2 -7 13.1078 33.662 48
1 -2 7 11.9899 42.0086 49
-1 2 7 3.73482 39.4769 57
1 -2 7 36.4002 20.0498 111
1 -2 7 16.1536 17.466 112
1 -2 7 31.4859 19.1955 124
-1 -2 -7 29.7257 19.7467 121
-1 2 7 22.2548 18.021 97
-1 -2 -7 19.7568 19.3791 107
-1 2 7 11.0103 39.0077 32
-1 -2 -7 12.034 37.9235 37
1 -2 7 6.86795 35.0668 33
-1 -2 -7 33.2422 39.2842 30
-1 -2 -7 -3.90754 38.9405 36
-1 2 7 6.85259 36.8148 67
1 -2 7 19.4558 41.8091 70
-1 -2 -7 24.6146 38.3871 68
-1 2 7 21.903 42.2682 63
-1 -2 -7 9.65237 35.6687 13
1 -2 7 10.6297 35.3103 24
-1 2 7 23.8777 35.0398 12
1 -2 7 13.304 33.9642 20
1 2 -7 -3.52761 35.1548 8
1 2 -7 19.9649 16.9134 1
1 -2 7 28.1013 18.9838 7
1 2 -7 2.34243 15.1666 2
-1 -2 -6 9305.6 253.339 37
1 -2 6 9046.15 242.567 40
-1 -2 -6 8699.87 249.832 38
-1 2 6 8742.27 230.471 42
-1 -2 -6 8866.75 246.971 43
-1 2 6 8622.63 225.704 39
1 2 -6 8513.85 234.281 8
1 2 -6 8597.95 192.181 1
1 2 -6 8762.41 193.113 2
1 -2 6 8909.47 187.497 7
-1 -2 -6 9057.6 246.559 14
1 -2 6 9168.33 236.356 20
-1 2 6 8816.91 235.317 12
-1 -2 -6 8635.12 173.36 107
-1 -2 -6 9127.47 174.844 109
1 -2 6 9015.33 175.465 112
-1 2 6 8553.57 172.735 97
1 -2 6 8891.68 174.028 101
-1 2 6 8692.24 243.319 32
-1 -2 -6 8893.68 245.271 36
1 -2 6 9080.43 237.336 33
1 -2 6 9147.4 250.244 70
-1 2 6 9178.4 242.357 63
-1 -2 -6 8527.81 238.783 68
-1 -2 -6 8996.38 240.243 59
1 -2 6 8869.65 247.072 44
1 -2 6 9511.65 254.089 53
-1 2 6 8497.22 239.229 57
-1 -2 -6 8890.21 238.896 45
1 -2 6 9005.83 250.455 49
-1 -2 -6 8668.78 235.927 81
-1 2 6 8265.33 237.49 78
1 -2 6 9210.06 251.291 79
-1 2 6 8384.37 231.884 91
-1 -2 -6 8550.91 238.211 90
1 -2 6 8884.15 248.931 80
1 2 -5 21383.5 409.1 2
1 2 -5 21343 444.7 8
1 2 -5 21415.2 409.107 1
-1 2 5 21754.2 441.925 42
-1 -2 -5 22191.5 461.611 38
-1 -2 -5 21776.1 453.103 43
-1 2 5 22519.3 438.841 39
-1 -2 -5 21194.9 459.559 37
1 -2 5 21437.5 446.958 40
-1 -2 -5 21199.8 380.323 109
1 -2 5 21022.4 381.126 101
-1 -2 -5 21910.3 453.872 36
-1 2 5 21693.8 451.345 32
-1 -2 -5 22095.3 463.186 30
1 -2 5 22136.7 444.384 33
-1 2 5 21595.1 427.471 34
1 -2 5 20139.4 456.669 70
-1 2 5 22018 447.986 63
-1 2 5 22058.9 450.964 57
1 -2 5 21501 458.374 49
1 -2 5 21242.6 456.814 53
-1 -2 -5 21902.3 446.399 45
-1 -2 -5 21816.1 447.969 59
1 -2 5 21844.9 455.703 46
-1 2 5 21840.1 449.973 78
1 -2 5 21251.4 456.243 80
-1 2 5 21442.3 441.489 91
-1 -2 -5 21949.7 445.509 81
-1 2 4 3009.8 110.852 25
-1 -2 -4 2943.17 97.8514 12
-1 2 4 2755.25 107.204 17
1 -2 4 3032.97 108.008 20
-1 -2 -4 3088.25 115.943 14
1 -2 4 3192.32 107.801 18
-1 2 4 3184.14 102.062 41
-1 2 4 3246.79 109.687 39
-1 2 4 3171.4 110.358 42
-1 -2 -4 2991.19 112.244 43
-1 -2 -4 3108.35 119.363 38
1 -2 4 3173.12 112.292 40
1 -2 4 3048.21 117.375 49
1 -2 4 3260.81 119.036 46
1 -2 4 3123.24 118.36 53
-1 -2 -4 3216.78 110.352 45
-1 -2 -4 3027.34 110.158 59
-1 2 4 2988.15 111.615 57
-1 2 4 3177.78 103.717 34
1 -2 4 3020.27 107.26 33
-1 2 4 3092.27 112.697 32
-1 -2 -4 3088.47 119.353 30
-1 -2 -4 3189.94 113.007 36
-1 -2 -4 2980.42 117.149 37
1 -2 4 3046.55 116.664 70
1 -2 4 3194.84 114.466 74
-1 -2 -4 2908.63 105.195 73
-1 2 4 3199.31 111.437 63
-1 2 4 3216.67 110.515 78
-1 2 4 3099.02 113.019 83
-1 -2 -4 3098.35 108.021 81
1 2 -4 2955.63 108.696 8
1 2 -4 3162.14 94.9612 2
1 2 -4 3337.62 96.5983 1
1 -2 3 11548.4 253.866 20
-1 -2 -3 11180.9 234.814 12
-1 -2 -3 11948.6 264.805 14
-1 2 3 11730.1 255.507 25
1 -2 3 11512.8 251.348 18
-1 2 3 11060.8 254.67 17
1 -2 3 11276.7 238.044 10
-1 -2 -3 11692.9 263.715 38
-1 2 3 11752 256.581 42
1 -2 3 11237.1 256.337 40
-1 -2 -3 11518.1 255.535 43
-1 2 3 11547.4 247.507 41
-1 2 3 11472.5 253.877 39
-1 2 3 11559.1 254.585 57
-1 -2 -3 11599.2 251.547 45
1 -2 3 11105.1 260.869 53
1 -2 3 11290.1 262.768 46
1 -2 3 11907.6 261.81 49
-1 -2 -3 11307.5 263.762 30
-1 2 3 12173.2 252.778 34
1 -2 3 11580.1 255.126 31
1 -2 3 11828.7 250.362 33
-1 -2 -3 11444.9 255.077 36
-1 -2 -3 11724.5 237.795 35
1 -2 3 11685.7 259.74 76
1 -2 3 11518.7 259.914 74
-1 -2 -3 11605.1 245.96 73
-1 2 3 11073.4 253.801 83
-1 2 3 11823.3 252.268 78
-1 -2 -3 11419.6 248.775 81
-1 2 3 11447.6 255.475 86
1 2 -3 12137.4 244.117 1
1 2 -3 11366 251.901 8
1 2 -3 11688.2 242.312 2
1 -2 2 15469.6 310.225 18
1 -2 2 15228 303.964 10
1 -2 2 15590 312.192 20
-1 2 2 15096.3 308.881 21
1 -2 2 15769.1 312.25 15
-1 -2 -2 15286.7 316.096 28
-1 2 2 15696.1 311.218 17
1 -2 2 15631.8 310.517 26
-1 2 2 14853.1 313.067 42
1 -2 2 15485.8 314.944 40
-1 2 2 15497 314.327 39
-1 -2 -2 15756.2 310.929 43
-1 -2 -2 14687 315.122 38
-1 2 2 15174.9 308.632 41
1 -2 2 15776.2 319.076 46
-1 2 2 15234.2 312.624 58
-1 -2 -2 15540.3 305.625 45
1 -2 2 15840.4 307.68 33
-1 2 2 14889.3 310.517 34
-1 -2 -2 15982.5 321.279 30
-1 -2 -2 15267.8 308.978 36
-1 -2 -2 15217.3 291.511 35
1 -2 2 15531.1 317.079 31
-1 -2 -2 15166.9 297.49 73
1 -2 2 15964.6 319.521 65
1 -2 2 15815 319.731 74
1 -2 2 15872.3 319.51 76
-1 2 2 15024 309.605 83
1 2 -2 15431.3 306.361 1
1 2 -2 15401.6 306.137 2
-1 2 1 167516 2858.69 42
1 -2 1 166449 2855.37 40
-1 2 1 173557 2857.69 41
-1 2 1 176190 2860.3 39
1 -2 1 170036 2861.87 55
-1 -2 -1 167350 2826.9 52
-1 2 1 167332 2854.07 58
-1 -2 -1 166711 2832.4 35
-1 2 1 164584 2856.3 34
-1 -2 -1 170259 2848.64 36
1 -2 1 168865 2860.72 31
1 -2 1 167363 2839.85 9
1 -2 1 172530 2854.54 26
-1 2 1 168456 2851.02 19
1 -2 1 160623 2856.44 15
-1 -2 -1 171660 2847.6 19
-1 -2 -1 170841 2851.34 21
1 -2 1 169305 2842.98 11
1 -2 1 174607 2846.55 19
-1 2 1 171903 2849.65 11
-1 -2 -1 170421 2849.28 11
1 -2 1 172410 2854.52 10
-1 -2 -1 171318 2857.78 28
1 2 -1 171706 2853.95 2
1 2 -1 175116 2855.19 1
1 -2 1 163330 2859.81 76
1 -2 1 166814 2862.1 65
-1 2 1 161395 2855.4 71
1 -2 1 169173 2860.23 74
-1 2 0 987746 15952 71
1 -2 0 999999 15959.6 65
1 -2 0 989581 15958.7 27
-1 2 0 981198 15953.8 26
-1 2 -1 161491 2850.04 18
1 -2 -1 166033 2854.6 16
1 -2 -1 172305 2857.38 29
-1 2 -1 164519 2851.22 26
1 2 1 170540 2848.16 11
1 -2 -1 168302 2838.39 28
-1 2 -1 170598 2843.31 16
-1 2 -1 172732 2854.25 20
1 -2 -1 172152 2845.35 21
-1 2 -1 168450 2854.99 41
1 -2 -1 173418 2851.04 55
-1 2 -1 169448 2848.63 50
1 -2 -1 170752 2853.87 54
1 -2 -1 171659 2851.57 31
1 2 1 168416 2839.23 32
1 2 1 168674 2824.22 33
1 -2 -1 170699 2854.4 35
-1 2 -1 166105 2853.18 34
-1 2 -1 168845 2851.13 64
1 -2 -1 163204 2855.21 69
1 -2 -1 167734 2855.31 62
1 -2 -1 170160 2857.25 82
1 2 1 165944 2849.9 2
-1 -2 1 172201 2850.18 8
1 2 1 167609 2850.26 1
-1 -2 1 172348 2857.1 7
1 2 1 168758 2849.09 7
-1 2 -2 15793.7 296.842 16
1 2 2 15272.2 279.496 18
1 2 2 14809.3 306.75 11
1 -2 -2 15342.6 312.598 29
-1 2 -2 15730.3 312.81 20
1 2 2 15355.2 304.901 19
1 2 2 15212.7 271.92 20
1 2 2 15350.2 285.784 26
1 -2 -2 15066.6 308.136 43
-1 2 -2 15853.4 312.329 41
1 -2 -2 15690.8 308.287 54
1 2 2 15624.1 286.018 58
-1 2 -2 15261.7 307.937 50
1 2 2 15280.7 293.141 33
-1 2 -2 15939.7 310.508 34
1 -2 -2 15393.2 309.831 36
1 -2 -2 15959.1 297.783 30
1 2 2 15743.7 307.251 32
1 -2 -2 15075.4 302.781 31
1 -2 -2 15819.8 317.056 35
1 -2 -2 14661 310.27 69
1 -2 -2 15477.4 312.117 62
-1 2 -2 15451.4 309.886 75
1 -2 -2 15027.7 311.864 82
1 2 2 16083.8 306.065 1
-1 -2 2 15811.8 310.637 8
-1 -2 2 14923.7 315.61 7
1 2 2 15514.7 304.324 2
-1 2 -2 15566.3 286.431 7
-1 -2 3 11111.8 205.696 29
-1 2 -3 11662.5 232.232 16
-1 -2 3 11779.5 230.086 25
1 2 3 11726.6 250.335 19
-1 -2 3 11680.4 242.704 12
-1 -2 3 11616 226.984 17
1 -2 -3 11718.4 253.941 29
1 2 3 10998.6 215.17 24
-1 -2 3 11758.2 254.817 8
-1 2 -3 11353.1 251.681 41
-1 2 -3 12167.5 265.442 37
1 -2 -3 11775.9 256.067 43
1 -2 -3 11808.1 249.246 38
-1 2 -3 12220 253.005 52
1 2 3 11797.2 232.556 58
1 2 3 11755.4 246.363 57
1 -2 -3 11704.9 246.326 54
1 -2 -3 11874.6 243.306 30
1 2 3 11628.3 254.869 32
1 2 3 11631.8 243.437 33
-1 -2 3 11707.3 225.414 31
-1 2 -3 11418 247.677 34
1 -2 -3 11945.7 242.247 31
1 -2 -3 11243.3 256.62 36
1 -2 -3 11405.2 261.751 35
-1 2 -3 12060 249.451 72
1 -2 -3 11438.3 251.021 62
-1 2 -3 11775.5 254.347 75
1 -2 -3 12185.6 253.76 69
1 2 3 11700.5 256.376 78
-1 2 -3 12110.6 255.183 77
1 -2 -3 11846.7 255.085 82
1 2 3 11752.2 248.405 83
-1 -2 3 11295.8 258.646 7
1 2 3 11681.3 241.68 2
1 2 3 11923.8 242.626 1
1 2 4 3141.17 85.1167 24
-1 -2 4 3187.83 93.0411 25
-1 -2 4 2929.2 66.6835 16
1 -2 -4 3256.75 107.674 29
-1 2 -4 3111 85.5479 16
-1 -2 4 3226.99 105.57 12
1 2 4 3261.83 94.2346 23
-1 -2 4 3136.31 88.1526 17
1 -2 -4 3001.8 80.3734 14
-1 2 -4 3094.34 104.477 41
1 -2 -4 3024.88 112.011 43
-1 2 -4 3073.53 117.784 37
1 -2 -4 3204.86 107.842 38
1 2 4 3084.23 105.024 57
-1 -2 4 3037.89 80.0942 55
-1 2 -4 3198.58 108.069 52
1 -2 -4 3066.59 97.6222 54
1 -2 -4 3261.93 114.862 36
-1 -2 4 3211.58 76.9886 31
1 -2 -4 3026.26 94.9414 37
-1 -2 4 3186.72 86.3576 32
1 -2 -4 3138.41 102.473 30
1 2 4 3211.12 107.511 33
1 2 4 3185.85 112.762 32
1 -2 -4 3115.26 117.776 35
1 -2 -4 3205.87 94.2481 31
1 -2 -4 3161.4 104.43 62
1 2 4 3275.06 114.034 63
-1 2 -4 3180.7 104.328 73
-1 2 -4 3039.3 105.008 72
-1 2 -4 3174.97 110.518 75
1 -2 -4 3071.27 104.096 69
1 -2 -4 3133.8 104.216 89
1 2 4 3225.41 107.021 83
1 2 4 2931.13 113.554 91
1 2 4 3107.8 113.331 78
-1 2 -4 3226.72 110.474 77
1 -2 -4 2870.27 104.728 82
1 2 4 3117.57 93.5771 1
1 2 4 3167.87 93.9076 2
1 2 5 21773.2 408.489 2
1 2 5 21790.8 408.6 1
-1 2 -5 22085.8 461.681 37
1 -2 -5 21519.1 452.404 43
1 -2 -5 21856.3 424.247 37
-1 2 -5 21547 428.52 41
1 -2 -5 21870.2 446.563 38
1 -2 -5 22061.4 436.455 29
-1 -2 5 21897.5 420.929 25
-1 -2 5 19843 380.996 22
1 2 5 21869.1 423.63 23
1 2 5 21895.1 412.563 24
-1 -2 5 22268.7 443.158 23
1 2 5 21672 384.514 97
1 -2 -5 21184.1 381.005 105
1 -2 -5 22267.1 382.692 96
1 2 5 21294.3 449.627 32
-1 -2 5 22109.1 432.19 33
1 -2 -5 21847.4 437.084 30
1 -2 -5 21366.1 410.175 31
1 2 5 22203.6 441.987 33
-1 -2 5 20552.4 409.182 32
1 -2 -5 23036 458.405 36
1 -2 -5 22189.2 432.594 69
-1 2 -5 20708.6 437.913 72
1 2 5 21922.2 452.389 63
1 -2 -5 21749.3 430.471 62
-1 2 -5 22021.5 436.095 73
-1 -2 5 21388.3 424.025 46
1 -2 -5 21911.4 419.863 54
1 2 5 21967 442.214 57
-1 2 -5 21668.8 441.751 52
-1 2 -5 21804.7 422.454 45
1 -2 -5 21966.1 436.63 82
1 2 5 21628.5 440.665 83
1 2 5 21526.3 457.053 91
1 2 5 21439 451.748 78
1 -2 -6 8195.63 233.03 38
1 -2 -6 8292.14 212.374 37
-1 2 -6 9100.63 252.615 37
-1 2 -6 9257 218.282 41
1 -2 -6 8861.25 242.254 43
1 2 6 8714.72 188.864 2
1 2 6 8863.61 189.325 1
1 2 6 8399.78 239.779 78
1 -2 -6 8804.66 222.444 82
1 -2 -6 8599.6 212.868 89
1 2 6 8799.78 245.658 91
-1 2 -6 9164.05 223.764 81
1 2 6 8410.29 175.063 110
1 -2 -6 8564.61 170.02 105
1 2 6 8951.25 175.291 97
1 -2 -6 8896.81 168.644 103
1 -2 -6 8911.08 171.452 96
-1 -2 6 9030.92 227.587 33
1 -2 -6 8596.72 194.123 31
1 2 6 8965 233.84 33
1 2 6 8792.01 241.498 32
1 -2 -6 8479.48 225.438 30
1 -2 -6 8933.69 244.238 36
-1 -2 6 8549.61 204.756 32
-1 2 -6 8854.87 227.463 73
-1 -2 6 8725.73 218.412 70
1 -2 -6 8693.63 216.705 69
1 2 6 8791.62 241.73 63
1 -2 -6 8788.31 216.736 62
1 -2 -6 8388.09 202.142 54
-1 -2 6 8733.39 219.664 53
-1 -2 6 8474.37 212.845 46
-1 2 -6 9220.54 216.111 45
-1 -2 6 8914.37 229.17 49
1 2 6 9164.24 234.042 57
1 2 6 9013.73 209.624 24
-1 -2 6 9056.86 232.02 12
1 -2 -6 8672.04 219.927 29
1 2 6 8717.55 218.496 23
1 -2 -6 7839.62 169.554 13
-1 -2 7 19.3214 31.2137 80
1 2 7 37.8984 41.8018 78
1 -2 -7 18.8204 26.7338 89
1 -2 -7 -2.73459 31.0738 82
-1 -2 7 24.1083 33.7454 79
-1 2 -7 20.3071 28.7316 81
1 2 7 47.2212 42.0543 91
1 -2 -7 61.6009 34.6499 30
1 -2 -7 23.2248 39.292 36
-1 -2 7 59.0495 37.1348 33
1 -2 -7 -2.70443 29.3717 37
1 -2 -7 51.1607 19.4126 31
-1 -2 7 162.299 31.746 32
-1 2 -7 77.0231 48.2251 37
1 2 7 34.4551 37.4183 33
1 2 7 33.4808 42.0661 32
1 -2 -7 26.914 17.7119 96
1 -2 -7 9.64009 14.9937 103
1 -2 -7 24.1282 17.6573 105
1 2 7 35.6407 21.4221 97
-1 -2 7 13.5561 28.9771 70
1 2 7 22.5726 40.6403 63
-1 2 -7 12.3974 34.187 73
1 -2 -7 2.49167 27.2038 69
1 -2 -7 31.4653 28.0285 62
[truncated: 2,790,904 more chars]
